# Supplementary material for: The Prospective Lynch Syndrome Database: background, design, main results and complete MySQL code
Source: Hered Cancer Clin Pract. 2022 Nov 21;20:37. doi: 10.1186/s13053-022-00243-z (PMC9677689; doi:10.1186/s13053-022-00243-z)
Supplement: Supplementary file 1 — Additional file 1. [file 13053_2022_243_MOESM1_ESM.zip]

Archive with 4 entries (4 files):
- Installation notes.doc
- PLSD_creation_scripts
- PLSD_MySQL_FLOWCHART_HCCP_221019.pdf
- Test_cases.xls
