# Supplementary material for: The Prospective Lynch Syndrome Database: background, design, main results and complete MySQL code
Source: Hered Cancer Clin Pract. 2022 Nov 21;20:37. doi: 10.1186/s13053-022-00243-z (PMC9677689; doi:10.1186/s13053-022-00243-z)
Supplement: Supplementary file 1 — Additional file 1. [file 13053_2022_243_MOESM1_ESM.zip › PLSD_creation_scripts]

CREATE TABLE `tbl_a` (
  `CONTRIBUTOR` varchar(50) DEFAULT NULL,
  `ptnid` varchar(50) NOT NULL,
  `YEAR_BIRTH` int DEFAULT NULL,
  `SEX` varchar(50) NOT NULL,
  `gene` varchar(50) CHARACTER SET utf8mb4 COLLATE utf8mb4_0900_as_cs DEFAULT NULL,
  `MUT` varchar(142) CHARACTER SET utf8mb4 COLLATE utf8mb4_0900_as_cs DEFAULT NULL,
  `AGEFIRST` int NOT NULL,
  `AGELAST` int NOT NULL,
  `AGEDEATH` int DEFAULT NULL,
  PRIMARY KEY (`ptnid`)
) ENGINE=InnoDB DEFAULT CHARSET=utf8mb4 COLLATE=utf8mb4_0900_ai_ci;

CREATE TABLE `tbl_b` (
  `LSA_PTNID` varchar(100) DEFAULT NULL,
  `ORGAN` varchar(50) DEFAULT NULL,
  `ICD9` int DEFAULT NULL,
  `ICD10` varchar(20) DEFAULT NULL,
  `AGECA` int DEFAULT NULL,
  `CAUSE_DEATH` varchar(20) DEFAULT NULL,
  `SCRINT` varchar(50) DEFAULT NULL,
  `MONTHS` int DEFAULT NULL,
  `DUKE` varchar(50) DEFAULT NULL,
  `SURGERY` varchar(61) DEFAULT NULL
) ENGINE=InnoDB DEFAULT CHARSET=utf8mb4 COLLATE=utf8mb4_0900_ai_ci;

CREATE TABLE `tbl_d` (
  `lsa_ptnid` varchar(100) DEFAULT NULL,
  `ORGAN` varchar(50) DEFAULT NULL,
  `R_AGE` int DEFAULT NULL,
  `PROPH` varchar(20) DEFAULT NULL,
  `R_ICD9` int DEFAULT NULL
) ENGINE=InnoDB DEFAULT CHARSET=utf8mb4 COLLATE=utf8mb4_0900_ai_ci;

CREATE TABLE `tbl_hgvs` (
  `GENE` varchar(50) CHARACTER SET utf8mb4 COLLATE utf8mb4_0900_as_cs DEFAULT NULL,
  `MUT` varchar(142) CHARACTER SET utf8mb4 COLLATE utf8mb4_0900_as_cs DEFAULT NULL,
  `CNT` int DEFAULT NULL,
  `HGVS` varchar(129) DEFAULT NULL,
  `CLS` int DEFAULT NULL,
  `KOMMENTAR` varchar(200) DEFAULT NULL,
  `TRUNC_MIS` varchar(50) DEFAULT NULL,
  `MUT_TYPE` varchar(50) DEFAULT NULL
) ENGINE=InnoDB DEFAULT CHARSET=utf8mb4 COLLATE=utf8mb4_0900_ai_ci;


CREATE ALGORITHM=UNDEFINED DEFINER=`root`@`localhost` SQL SECURITY DEFINER VIEW `plsd`.`lsa` AS select `c`.`CONTRIBUTOR` AS `CONTRIBUTOR`,`plsd`.`co`.`COUNTRY` AS `COUNTRY`,`c`.`PTNID` AS `PTNID`,`c`.`YEAR_BIRTH` AS `YEAR_BIRTH`,`c`.`SEX` AS `SEX`,`c`.`GENE` AS `GENE`,`c`.`MUT` AS `MUT`,`c`.`AGEFIRST` AS `AGEFIRST`,`c`.`AGELAST` AS `AGELAST`,`c`.`AGEDEATH` AS `AGEDEATH`,`c`.`CLS` AS `CLS`,`c`.`HGVS` AS `HGVS`,`c`.`MUT_TYPE` AS `MUT_TYPE` from ((select `a`.`CONTRIBUTOR` AS `CONTRIBUTOR`,`a`.`PTNID` AS `PTNID`,`a`.`YEAR_BIRTH` AS `YEAR_BIRTH`,`a`.`SEX` AS `SEX`,(case `a`.`GENE` when 'EPCAM' then 'MSH2' else `a`.`GENE` end) AS `GENE`,`a`.`MUT` AS `MUT`,`a`.`AGEFIRST` AS `AGEFIRST`,`a`.`AGELAST` AS `AGELAST`,`a`.`AGEDEATH` AS `AGEDEATH`,`h`.`MUTH` AS `MUTH`,`h`.`GENEH` AS `GENEH`,`h`.`CLS` AS `CLS`,`h`.`HGVS` AS `HGVS`,`h`.`MUT_TYPE` AS `MUT_TYPE` from ((select `plsd`.`tbl_a`.`CONTRIBUTOR` AS `CONTRIBUTOR`,`plsd`.`tbl_a`.`ptnid` AS `PTNID`,`plsd`.`tbl_a`.`YEAR_BIRTH` AS `YEAR_BIRTH`,`plsd`.`tbl_a`.`SEX` AS `SEX`,`plsd`.`tbl_a`.`gene` AS `GENE`,`plsd`.`tbl_a`.`MUT` AS `MUT`,`plsd`.`tbl_a`.`AGEFIRST` AS `AGEFIRST`,`plsd`.`tbl_a`.`AGELAST` AS `AGELAST`,`plsd`.`tbl_a`.`AGEDEATH` AS `AGEDEATH` from `plsd`.`tbl_a`) `a` join (select `plsd`.`ls_hgvs`.`mut` AS `MUTH`,`plsd`.`ls_hgvs`.`gene` AS `GENEH`,`plsd`.`ls_hgvs`.`cls` AS `CLS`,`plsd`.`ls_hgvs`.`hgvs` AS `HGVS`,`plsd`.`ls_hgvs`.`mut_type` AS `MUT_TYPE` from `plsd`.`ls_hgvs`) `h` on(((`a`.`MUT` = `h`.`MUTH`) and (`a`.`GENE` = `h`.`GENEH`)))) where ((`h`.`CLS` <> 9) and (`h`.`CLS` <> 1) and (`h`.`CLS` <> 2) and (`h`.`CLS` <> 3)) order by `h`.`CLS`) `c` left join `plsd`.`country` `co` on((`c`.`PTNID` = `plsd`.`co`.`PTNID`))) group by `c`.`CONTRIBUTOR`,`plsd`.`co`.`COUNTRY`,`c`.`PTNID`,`c`.`YEAR_BIRTH`,`c`.`SEX`,`c`.`GENE`,`c`.`AGEFIRST`,`c`.`AGELAST`,`c`.`AGEDEATH`,`c`.`CLS`,`c`.`HGVS`,`c`.`MUT_TYPE`;

CREATE ALGORITHM=UNDEFINED DEFINER=`root`@`localhost` SQL SECURITY DEFINER VIEW `plsd`.`country` AS select `y`.`PTNID` AS `PTNID`,`y`.`CENTRE` AS `CENTRE`,`y`.`COUNTRY` AS `COUNTRY` from (select `x`.`PTNID` AS `PTNID`,`x`.`CONTRIBUTOR` AS `CENTRE`,ltrim(concat(ifnull(`x`.`COUNTRY1`,''),ifnull(`x`.`COUNTRY2`,''))) AS `COUNTRY` from (select `b`.`PTNID` AS `PTNID`,`b`.`CONTRIBUTOR` AS `CONTRIBUTOR`,`b`.`COUNTRY1` AS `COUNTRY1`,(case when ((left(`b`.`PTNID`,7) = 'CCFR_13') and (left(`b`.`PTNID`,9) <> 'CCFR_1302')) then 'AUSTRALIA' when (left(`b`.`PTNID`,2) = '1_') then 'USA' when (left(`b`.`PTNID`,2) = 31) then 'HOLLAND' when (left(`b`.`PTNID`,2) = 34) then 'SPAIN' when (left(`b`.`PTNID`,3) = 358) then 'FINLAND' when (left(`b`.`PTNID`,3) = 353) then 'IRELAND' when (left(`b`.`PTNID`,2) = 39) then 'ITALY' when (left(`b`.`PTNID`,2) = 41) then 'SWITZERLAND' when (left(`b`.`PTNID`,2) = 44) then 'UK' when (left(`b`.`PTNID`,2) = 46) then 'SWEDEN' when (left(`b`.`PTNID`,2) = 45) then 'DENMARK' when (left(`b`.`PTNID`,2) = 47) then 'NORWAY' when (left(`b`.`PTNID`,2) = 48) then 'POLAND' when (left(`b`.`PTNID`,2) = 49) then 'GERMANY' when (left(`b`.`PTNID`,2) = 54) then 'ARGENTINA' when (left(`b`.`PTNID`,2) = 56) then 'CHILE' when (left(`b`.`PTNID`,2) = 91) then 'INDIA' when (left(`b`.`PTNID`,2) = 59) then 'URUGUAY' when (left(`b`.`PTNID`,2) = 61) then 'AUSTRALIA' when (left(`b`.`PTNID`,2) = 97) then 'ISRAEL' when (left(`b`.`PTNID`,2) = '36') then 'HUNGARY' when (left(`b`.`PTNID`,2) = '52') then 'MEXICO' when (left(`b`.`PTNID`,2) = '55') then 'BRAZIL' when (left(`b`.`PTNID`,2) = '57') then 'COLOMBIA' else '' end) AS `COUNTRY2` from (select `plsd`.`tbl_a`.`ptnid` AS `PTNID`,`plsd`.`tbl_a`.`CONTRIBUTOR` AS `CONTRIBUTOR`,(case when (left(`plsd`.`tbl_a`.`ptnid`,9) = 'CCFR_1302') then '' else '' end) AS `COUNTRY1` from `plsd`.`tbl_a` order by `plsd`.`tbl_a`.`ptnid`) `b`) `x`) `y`;

CREATE ALGORITHM=UNDEFINED DEFINER=`root`@`localhost` SQL SECURITY DEFINER VIEW `plsd`.`ls_cls45_variants` AS select `plsd`.`lsa`.`GENE` AS `gene`,`plsd`.`lsa`.`HGVS` AS `variant`,count(0) AS `cnt` from `plsd`.`lsa` group by `plsd`.`lsa`.`GENE`,`plsd`.`lsa`.`HGVS` order by `plsd`.`lsa`.`GENE`,count(0) desc;

CREATE ALGORITHM=UNDEFINED DEFINER=`root`@`localhost` SQL SECURITY DEFINER VIEW `plsd`.`ls_country_by_number` AS select `plsd`.`ls_responsibles`.`country` AS `country`,sum(`plsd`.`ls_responsibles`.`cnt`) AS `sum(cnt)` from `plsd`.`ls_responsibles` group by `plsd`.`ls_responsibles`.`country` order by sum(`plsd`.`ls_responsibles`.`cnt`) desc;

CREATE ALGORITHM=UNDEFINED DEFINER=`root`@`localhost` SQL SECURITY DEFINER VIEW `plsd`.`ls_hgvs` AS select `plsd`.`tbl_hgvs`.`GENE` AS `gene`,`plsd`.`tbl_hgvs`.`MUT` AS `mut`,`plsd`.`tbl_hgvs`.`HGVS` AS `hgvs`,`plsd`.`tbl_hgvs`.`CLS` AS `cls`,`plsd`.`tbl_hgvs`.`MUT_TYPE` AS `mut_type` from `plsd`.`tbl_hgvs` group by `plsd`.`tbl_hgvs`.`GENE`,`plsd`.`tbl_hgvs`.`MUT`,`plsd`.`tbl_hgvs`.`HGVS`,`plsd`.`tbl_hgvs`.`CLS`,`plsd`.`tbl_hgvs`.`MUT_TYPE`;

CREATE ALGORITHM=UNDEFINED DEFINER=`root`@`localhost` SQL SECURITY DEFINER VIEW `plsd`.`ls_responsibles` AS select `y`.`country` AS `country`,`y`.`contributor` AS `contributor`,`y`.`responsible` AS `responsible`,`y`.`prefix` AS `prefix`,count(0) AS `cnt` from (select `x`.`CONTRIBUTOR` AS `contributor`,left(`x`.`PTNID`,3) AS `prefix`,`x`.`COUNTRY` AS `country`,`x`.`responsible` AS `responsible` from (select `plsd`.`lsa`.`CONTRIBUTOR` AS `CONTRIBUTOR`,`plsd`.`lsa`.`COUNTRY` AS `COUNTRY`,`plsd`.`lsa`.`PTNID` AS `PTNID`,`plsd`.`lsa`.`YEAR_BIRTH` AS `YEAR_BIRTH`,`plsd`.`lsa`.`SEX` AS `SEX`,`plsd`.`lsa`.`GENE` AS `GENE`,`plsd`.`lsa`.`MUT` AS `MUT`,`plsd`.`lsa`.`AGEFIRST` AS `AGEFIRST`,`plsd`.`lsa`.`AGELAST` AS `AGELAST`,`plsd`.`lsa`.`AGEDEATH` AS `AGEDEATH`,`plsd`.`lsa`.`CLS` AS `CLS`,`plsd`.`lsa`.`HGVS` AS `HGVS`,`plsd`.`lsa`.`MUT_TYPE` AS `MUT_TYPE`,(case when (`plsd`.`lsa`.`CONTRIBUTOR` = '15_Mayo') then 'Lindor' when (left(`plsd`.`lsa`.`PTNID`,4) = '3581') then 'Seppala' when (left(`plsd`.`lsa`.`PTNID`,4) = '9726') then 'Freha' when (left(`plsd`.`lsa`.`PTNID`,4) = '9725') then 'VainerKatz' when (left(`plsd`.`lsa`.`PTNID`,4) = '9724') then 'Levi' when (left(`plsd`.`lsa`.`PTNID`,4) = '9722') then 'Laish' when (left(`plsd`.`lsa`.`PTNID`,4) = '9723') then 'Half' when (left(`plsd`.`lsa`.`PTNID`,4) = '9721') then 'Gluck' when (left(`plsd`.`lsa`.`PTNID`,3) = '561') then 'Lopez-Koestner/Valenzuela' when (left(`plsd`.`lsa`.`PTNID`,3) = '451') then 'Therkildsen/Sunde/Bernstein' when (left(`plsd`.`lsa`.`PTNID`,3) = '395') then 'Laghi' when (left(`plsd`.`lsa`.`PTNID`,3) = '444') then 'Thomas' when (left(`plsd`.`lsa`.`PTNID`,3) = '312') then 'Sijmons' when (left(`plsd`.`lsa`.`PTNID`,3) = '598') then 'Valle' when (left(`plsd`.`lsa`.`PTNID`,3) = '521') then 'Lino' when (left(`plsd`.`lsa`.`PTNID`,3) = '541') then 'Vaccaro/Pavicic' when (left(`plsd`.`lsa`.`PTNID`,3) = '542') then 'Martin' when (left(`plsd`.`lsa`.`PTNID`,3) = '553') then 'Naskimento' when (left(`plsd`.`lsa`.`PTNID`,3) = '571') then 'Bohorquez' when (left(`plsd`.`lsa`.`PTNID`,3) = '554') then 'Torrezan' when (left(`plsd`.`lsa`.`PTNID`,3) = '471') then 'Moller' when (left(`plsd`.`lsa`.`PTNID`,3) = '311') then 'Vos' when (left(`plsd`.`lsa`.`PTNID`,3) = '313') then 'Maartje Nielsen' when (left(`plsd`.`lsa`.`PTNID`,3) = '611') then 'Winship/Macrae' when (`plsd`.`lsa`.`COUNTRY` = 'NEW_ZEALAND') then 'Winship' when (left(`plsd`.`lsa`.`PTNID`,3) = '342') then 'Balaguer' when (left(`plsd`.`lsa`.`PTNID`,3) = '353') then 'Stakelum' when (left(`plsd`.`lsa`.`PTNID`,3) = '411') then 'Heinimann' when (left(`plsd`.`lsa`.`PTNID`,3) = '396') then 'Bonanni' when (left(`plsd`.`lsa`.`PTNID`,3) = '441') then 'Evans' when (left(`plsd`.`lsa`.`PTNID`,3) = '442') then 'Sampson' when (left(`plsd`.`lsa`.`PTNID`,3) = '443') then 'Burn' when (left(`plsd`.`lsa`.`PTNID`,3) = '491') then 'Holinski-Federer' else `plsd`.`lsa`.`CONTRIBUTOR` end) AS `responsible` from `plsd`.`lsa`) `x`) `y` group by `y`.`country`,`y`.`responsible`,`y`.`prefix` order by `y`.`country`,count(0) desc;

CREATE ALGORITHM=UNDEFINED DEFINER=`root`@`localhost` SQL SECURITY DEFINER VIEW `plsd`.`lsa_max_ageca` AS select `a`.`contributor` AS `contributor`,`a`.`country` AS `country`,`a`.`ptnid` AS `ptnid`,`a`.`YEAR_BIRTH` AS `YEAR_BIRTH`,`a`.`SEX` AS `SEX`,`a`.`gene` AS `gene`,`a`.`mut` AS `mut`,`a`.`agefirst` AS `agefirst`,`a`.`AGELAST_OLD` AS `AGELAST_OLD`,`a`.`max_ageca` AS `max_ageca`,`a`.`AGELAST` AS `AGELAST`,`a`.`agedeath` AS `agedeath`,`a`.`cls` AS `cls`,`a`.`hgvs` AS `hgvs`,`a`.`mut_type` AS `mut_type` from (select `aa`.`CONTRIBUTOR` AS `contributor`,`aa`.`COUNTRY` AS `country`,`aa`.`PTNID` AS `ptnid`,`aa`.`YEAR_BIRTH` AS `YEAR_BIRTH`,`aa`.`SEX` AS `SEX`,`aa`.`GENE` AS `gene`,`aa`.`MUT` AS `mut`,`aa`.`AGEFIRST` AS `agefirst`,`aa`.`AGELAST` AS `AGELAST_OLD`,`bb`.`max_ageca` AS `max_ageca`,(case when (`bb`.`max_ageca` > `aa`.`AGELAST`) then `bb`.`max_ageca` else `aa`.`AGELAST` end) AS `AGELAST`,`aa`.`AGEDEATH` AS `agedeath`,`aa`.`CLS` AS `cls`,`aa`.`HGVS` AS `hgvs`,`aa`.`MUT_TYPE` AS `mut_type` from ((select `plsd`.`lsa`.`CONTRIBUTOR` AS `CONTRIBUTOR`,`plsd`.`lsa`.`COUNTRY` AS `COUNTRY`,`plsd`.`lsa`.`PTNID` AS `PTNID`,`plsd`.`lsa`.`YEAR_BIRTH` AS `YEAR_BIRTH`,`plsd`.`lsa`.`SEX` AS `SEX`,`plsd`.`lsa`.`GENE` AS `GENE`,`plsd`.`lsa`.`MUT` AS `MUT`,`plsd`.`lsa`.`AGEFIRST` AS `AGEFIRST`,`plsd`.`lsa`.`AGELAST` AS `AGELAST`,`plsd`.`lsa`.`AGEDEATH` AS `AGEDEATH`,`plsd`.`lsa`.`CLS` AS `CLS`,`plsd`.`lsa`.`HGVS` AS `HGVS`,`plsd`.`lsa`.`MUT_TYPE` AS `MUT_TYPE` from `plsd`.`lsa`) `aa` left join (select `plsd`.`lsb`.`LSA_PTNID` AS `lsa_ptnid`,max(`plsd`.`lsb`.`AGECA`) AS `max_ageca` from `plsd`.`lsb` group by `plsd`.`lsb`.`LSA_PTNID`) `bb` on((`aa`.`PTNID` = `bb`.`lsa_ptnid`)))) `a`;

CREATE ALGORITHM=UNDEFINED DEFINER=`root`@`localhost` SQL SECURITY DEFINER VIEW `plsd`.`lsb` AS select `b`.`LSA_PTNID` AS `LSA_PTNID`,`b`.`ORGAN` AS `ORGAN`,`b`.`ICD9` AS `ICD9`,`b`.`ICD10` AS `ICD10`,`b`.`AGECA` AS `AGECA`,`b`.`CAUSE_DEATH` AS `CAUSE_DEATH`,`b`.`SCRINT` AS `SCRINT`,`b`.`MONTHS` AS `MONTHS`,`b`.`DUKE` AS `DUKE`,`b`.`SURGERY` AS `SURGERY` from (`plsd`.`tbl_b` `b` join `plsd`.`lsa` `a` on((`b`.`LSA_PTNID` = `plsd`.`a`.`PTNID`)));

CREATE ALGORITHM=UNDEFINED DEFINER=`root`@`localhost` SQL SECURITY DEFINER VIEW `plsd`.`lsd` AS select `d`.`lsa_ptnid` AS `lsa_ptnid`,`d`.`ORGAN` AS `ORGAN`,`d`.`R_AGE` AS `R_AGE`,`d`.`PROPH` AS `PROPH`,`d`.`R_ICD9` AS `R_ICD9` from (`plsd`.`tbl_d` `d` join `plsd`.`lsa` `a` on((`d`.`lsa_ptnid` = `plsd`.`a`.`PTNID`)));

CREATE ALGORITHM=UNDEFINED DEFINER=`root`@`localhost` SQL SECURITY DEFINER VIEW `plsd`.`vp_ls_air_151_mlh1_f_avg` AS select 'vp_ls_air_base_151_F_avg' AS `SOURCE`,'MLH1_f_avg' AS `CLAUSE`,round(sum(`plsd`.`vp_ls_air_base_151_avg`.`25_29`),0) AS `25yrs`,sum(`plsd`.`vp_ls_air_base_151_avg`.`25_CA`) AS `25ca`,round((sum(`plsd`.`vp_ls_air_base_151_avg`.`25_CA`) / sum(`plsd`.`vp_ls_air_base_151_avg`.`25_29`)),4) AS `25AIR`,round(sum(`plsd`.`vp_ls_air_base_151_avg`.`30_34`),0) AS `30yrs`,sum(`plsd`.`vp_ls_air_base_151_avg`.`30_CA`) AS `30ca`,round((sum(`plsd`.`vp_ls_air_base_151_avg`.`30_CA`) / sum(`plsd`.`vp_ls_air_base_151_avg`.`30_34`)),4) AS `30AIR`,round(sum(`plsd`.`vp_ls_air_base_151_avg`.`35_39`),0) AS `35yrs`,sum(`plsd`.`vp_ls_air_base_151_avg`.`35_CA`) AS `35ca`,round((sum(`plsd`.`vp_ls_air_base_151_avg`.`35_CA`) / sum(`plsd`.`vp_ls_air_base_151_avg`.`35_39`)),4) AS `35AIR`,round(sum(`plsd`.`vp_ls_air_base_151_avg`.`40_44`),0) AS `40yrs`,sum(`plsd`.`vp_ls_air_base_151_avg`.`40_CA`) AS `40ca`,round((sum(`plsd`.`vp_ls_air_base_151_avg`.`40_CA`) / sum(`plsd`.`vp_ls_air_base_151_avg`.`40_44`)),4) AS `40AIR`,round(sum(`plsd`.`vp_ls_air_base_151_avg`.`45_49`),0) AS `45yrs`,sum(`plsd`.`vp_ls_air_base_151_avg`.`45_CA`) AS `45ca`,round((sum(`plsd`.`vp_ls_air_base_151_avg`.`45_CA`) / sum(`plsd`.`vp_ls_air_base_151_avg`.`45_49`)),4) AS `45AIR`,round(sum(`plsd`.`vp_ls_air_base_151_avg`.`50_54`),0) AS `50yrs`,sum(`plsd`.`vp_ls_air_base_151_avg`.`50_CA`) AS `50ca`,round((sum(`plsd`.`vp_ls_air_base_151_avg`.`50_CA`) / sum(`plsd`.`vp_ls_air_base_151_avg`.`50_54`)),4) AS `50AIR`,round(sum(`plsd`.`vp_ls_air_base_151_avg`.`55_59`),0) AS `55yrs`,sum(`plsd`.`vp_ls_air_base_151_avg`.`55_CA`) AS `55ca`,round((sum(`plsd`.`vp_ls_air_base_151_avg`.`55_CA`) / sum(`plsd`.`vp_ls_air_base_151_avg`.`55_59`)),4) AS `55AIR`,round(sum(`plsd`.`vp_ls_air_base_151_avg`.`60_64`),0) AS `60yrs`,sum(`plsd`.`vp_ls_air_base_151_avg`.`60_CA`) AS `60ca`,round((sum(`plsd`.`vp_ls_air_base_151_avg`.`60_CA`) / sum(`plsd`.`vp_ls_air_base_151_avg`.`60_64`)),4) AS `60AIR`,round(sum(`plsd`.`vp_ls_air_base_151_avg`.`65_69`),0) AS `65yrs`,sum(`plsd`.`vp_ls_air_base_151_avg`.`65_CA`) AS `65ca`,round((sum(`plsd`.`vp_ls_air_base_151_avg`.`65_CA`) / sum(`plsd`.`vp_ls_air_base_151_avg`.`65_69`)),4) AS `65AIR`,round(sum(`plsd`.`vp_ls_air_base_151_avg`.`70_74`),0) AS `70yrs`,sum(`plsd`.`vp_ls_air_base_151_avg`.`70_CA`) AS `70ca`,round((sum(`plsd`.`vp_ls_air_base_151_avg`.`70_CA`) / sum(`plsd`.`vp_ls_air_base_151_avg`.`70_74`)),4) AS `70AIR` from `plsd`.`vp_ls_air_base_151_avg` where ((`plsd`.`vp_ls_air_base_151_avg`.`GENE` like '%MLH1%') and (`plsd`.`vp_ls_air_base_151_avg`.`SEX` like '%F%'));

CREATE ALGORITHM=UNDEFINED DEFINER=`root`@`localhost` SQL SECURITY DEFINER VIEW `plsd`.`vp_ls_air_151_mlh1_m_avg` AS select 'vp_ls_air_base_151_m_avg' AS `SOURCE`,'MLH1_m_avg' AS `CLAUSE`,round(sum(`plsd`.`vp_ls_air_base_151_avg`.`25_29`),0) AS `25yrs`,sum(`plsd`.`vp_ls_air_base_151_avg`.`25_CA`) AS `25ca`,round((sum(`plsd`.`vp_ls_air_base_151_avg`.`25_CA`) / sum(`plsd`.`vp_ls_air_base_151_avg`.`25_29`)),4) AS `25AIR`,round(sum(`plsd`.`vp_ls_air_base_151_avg`.`30_34`),0) AS `30yrs`,sum(`plsd`.`vp_ls_air_base_151_avg`.`30_CA`) AS `30ca`,round((sum(`plsd`.`vp_ls_air_base_151_avg`.`30_CA`) / sum(`plsd`.`vp_ls_air_base_151_avg`.`30_34`)),4) AS `30AIR`,round(sum(`plsd`.`vp_ls_air_base_151_avg`.`35_39`),0) AS `35yrs`,sum(`plsd`.`vp_ls_air_base_151_avg`.`35_CA`) AS `35ca`,round((sum(`plsd`.`vp_ls_air_base_151_avg`.`35_CA`) / sum(`plsd`.`vp_ls_air_base_151_avg`.`35_39`)),4) AS `35AIR`,round(sum(`plsd`.`vp_ls_air_base_151_avg`.`40_44`),0) AS `40yrs`,sum(`plsd`.`vp_ls_air_base_151_avg`.`40_CA`) AS `40ca`,round((sum(`plsd`.`vp_ls_air_base_151_avg`.`40_CA`) / sum(`plsd`.`vp_ls_air_base_151_avg`.`40_44`)),4) AS `40AIR`,round(sum(`plsd`.`vp_ls_air_base_151_avg`.`45_49`),0) AS `45yrs`,sum(`plsd`.`vp_ls_air_base_151_avg`.`45_CA`) AS `45ca`,round((sum(`plsd`.`vp_ls_air_base_151_avg`.`45_CA`) / sum(`plsd`.`vp_ls_air_base_151_avg`.`45_49`)),4) AS `45AIR`,round(sum(`plsd`.`vp_ls_air_base_151_avg`.`50_54`),0) AS `50yrs`,sum(`plsd`.`vp_ls_air_base_151_avg`.`50_CA`) AS `50ca`,round((sum(`plsd`.`vp_ls_air_base_151_avg`.`50_CA`) / sum(`plsd`.`vp_ls_air_base_151_avg`.`50_54`)),4) AS `50AIR`,round(sum(`plsd`.`vp_ls_air_base_151_avg`.`55_59`),0) AS `55yrs`,sum(`plsd`.`vp_ls_air_base_151_avg`.`55_CA`) AS `55ca`,round((sum(`plsd`.`vp_ls_air_base_151_avg`.`55_CA`) / sum(`plsd`.`vp_ls_air_base_151_avg`.`55_59`)),4) AS `55AIR`,round(sum(`plsd`.`vp_ls_air_base_151_avg`.`60_64`),0) AS `60yrs`,sum(`plsd`.`vp_ls_air_base_151_avg`.`60_CA`) AS `60ca`,round((sum(`plsd`.`vp_ls_air_base_151_avg`.`60_CA`) / sum(`plsd`.`vp_ls_air_base_151_avg`.`60_64`)),4) AS `60AIR`,round(sum(`plsd`.`vp_ls_air_base_151_avg`.`65_69`),0) AS `65yrs`,sum(`plsd`.`vp_ls_air_base_151_avg`.`65_CA`) AS `65ca`,round((sum(`plsd`.`vp_ls_air_base_151_avg`.`65_CA`) / sum(`plsd`.`vp_ls_air_base_151_avg`.`65_69`)),4) AS `65AIR`,round(sum(`plsd`.`vp_ls_air_base_151_avg`.`70_74`),0) AS `70yrs`,sum(`plsd`.`vp_ls_air_base_151_avg`.`70_CA`) AS `70ca`,round((sum(`plsd`.`vp_ls_air_base_151_avg`.`70_CA`) / sum(`plsd`.`vp_ls_air_base_151_avg`.`70_74`)),4) AS `70AIR` from `plsd`.`vp_ls_air_base_151_avg` where ((`plsd`.`vp_ls_air_base_151_avg`.`GENE` like '%MLH1%') and (`plsd`.`vp_ls_air_base_151_avg`.`SEX` like '%M%'));

CREATE ALGORITHM=UNDEFINED DEFINER=`root`@`localhost` SQL SECURITY DEFINER VIEW `plsd`.`vp_ls_air_151_msh2_f_avg` AS select 'vp_ls_air_base_151_F_avg' AS `SOURCE`,'MSH2_f_avg' AS `CLAUSE`,round(sum(`plsd`.`vp_ls_air_base_151_avg`.`25_29`),0) AS `25yrs`,sum(`plsd`.`vp_ls_air_base_151_avg`.`25_CA`) AS `25ca`,round((sum(`plsd`.`vp_ls_air_base_151_avg`.`25_CA`) / sum(`plsd`.`vp_ls_air_base_151_avg`.`25_29`)),4) AS `25AIR`,round(sum(`plsd`.`vp_ls_air_base_151_avg`.`30_34`),0) AS `30yrs`,sum(`plsd`.`vp_ls_air_base_151_avg`.`30_CA`) AS `30ca`,round((sum(`plsd`.`vp_ls_air_base_151_avg`.`30_CA`) / sum(`plsd`.`vp_ls_air_base_151_avg`.`30_34`)),4) AS `30AIR`,round(sum(`plsd`.`vp_ls_air_base_151_avg`.`35_39`),0) AS `35yrs`,sum(`plsd`.`vp_ls_air_base_151_avg`.`35_CA`) AS `35ca`,round((sum(`plsd`.`vp_ls_air_base_151_avg`.`35_CA`) / sum(`plsd`.`vp_ls_air_base_151_avg`.`35_39`)),4) AS `35AIR`,round(sum(`plsd`.`vp_ls_air_base_151_avg`.`40_44`),0) AS `40yrs`,sum(`plsd`.`vp_ls_air_base_151_avg`.`40_CA`) AS `40ca`,round((sum(`plsd`.`vp_ls_air_base_151_avg`.`40_CA`) / sum(`plsd`.`vp_ls_air_base_151_avg`.`40_44`)),4) AS `40AIR`,round(sum(`plsd`.`vp_ls_air_base_151_avg`.`45_49`),0) AS `45yrs`,sum(`plsd`.`vp_ls_air_base_151_avg`.`45_CA`) AS `45ca`,round((sum(`plsd`.`vp_ls_air_base_151_avg`.`45_CA`) / sum(`plsd`.`vp_ls_air_base_151_avg`.`45_49`)),4) AS `45AIR`,round(sum(`plsd`.`vp_ls_air_base_151_avg`.`50_54`),0) AS `50yrs`,sum(`plsd`.`vp_ls_air_base_151_avg`.`50_CA`) AS `50ca`,round((sum(`plsd`.`vp_ls_air_base_151_avg`.`50_CA`) / sum(`plsd`.`vp_ls_air_base_151_avg`.`50_54`)),4) AS `50AIR`,round(sum(`plsd`.`vp_ls_air_base_151_avg`.`55_59`),0) AS `55yrs`,sum(`plsd`.`vp_ls_air_base_151_avg`.`55_CA`) AS `55ca`,round((sum(`plsd`.`vp_ls_air_base_151_avg`.`55_CA`) / sum(`plsd`.`vp_ls_air_base_151_avg`.`55_59`)),4) AS `55AIR`,round(sum(`plsd`.`vp_ls_air_base_151_avg`.`60_64`),0) AS `60yrs`,sum(`plsd`.`vp_ls_air_base_151_avg`.`60_CA`) AS `60ca`,round((sum(`plsd`.`vp_ls_air_base_151_avg`.`60_CA`) / sum(`plsd`.`vp_ls_air_base_151_avg`.`60_64`)),4) AS `60AIR`,round(sum(`plsd`.`vp_ls_air_base_151_avg`.`65_69`),0) AS `65yrs`,sum(`plsd`.`vp_ls_air_base_151_avg`.`65_CA`) AS `65ca`,round((sum(`plsd`.`vp_ls_air_base_151_avg`.`65_CA`) / sum(`plsd`.`vp_ls_air_base_151_avg`.`65_69`)),4) AS `65AIR`,round(sum(`plsd`.`vp_ls_air_base_151_avg`.`70_74`),0) AS `70yrs`,sum(`plsd`.`vp_ls_air_base_151_avg`.`70_CA`) AS `70ca`,round((sum(`plsd`.`vp_ls_air_base_151_avg`.`70_CA`) / sum(`plsd`.`vp_ls_air_base_151_avg`.`70_74`)),4) AS `70AIR` from `plsd`.`vp_ls_air_base_151_avg` where ((`plsd`.`vp_ls_air_base_151_avg`.`GENE` like '%MSH2%') and (`plsd`.`vp_ls_air_base_151_avg`.`SEX` like '%F%'));

CREATE ALGORITHM=UNDEFINED DEFINER=`root`@`localhost` SQL SECURITY DEFINER VIEW `plsd`.`vp_ls_air_151_msh2_m_avg` AS select 'vp_ls_air_base_151_M_avg' AS `SOURCE`,'MSH2_M_avg' AS `CLAUSE`,round(sum(`plsd`.`vp_ls_air_base_151_avg`.`25_29`),0) AS `25yrs`,sum(`plsd`.`vp_ls_air_base_151_avg`.`25_CA`) AS `25ca`,round((sum(`plsd`.`vp_ls_air_base_151_avg`.`25_CA`) / sum(`plsd`.`vp_ls_air_base_151_avg`.`25_29`)),4) AS `25AIR`,round(sum(`plsd`.`vp_ls_air_base_151_avg`.`30_34`),0) AS `30yrs`,sum(`plsd`.`vp_ls_air_base_151_avg`.`30_CA`) AS `30ca`,round((sum(`plsd`.`vp_ls_air_base_151_avg`.`30_CA`) / sum(`plsd`.`vp_ls_air_base_151_avg`.`30_34`)),4) AS `30AIR`,round(sum(`plsd`.`vp_ls_air_base_151_avg`.`35_39`),0) AS `35yrs`,sum(`plsd`.`vp_ls_air_base_151_avg`.`35_CA`) AS `35ca`,round((sum(`plsd`.`vp_ls_air_base_151_avg`.`35_CA`) / sum(`plsd`.`vp_ls_air_base_151_avg`.`35_39`)),4) AS `35AIR`,round(sum(`plsd`.`vp_ls_air_base_151_avg`.`40_44`),0) AS `40yrs`,sum(`plsd`.`vp_ls_air_base_151_avg`.`40_CA`) AS `40ca`,round((sum(`plsd`.`vp_ls_air_base_151_avg`.`40_CA`) / sum(`plsd`.`vp_ls_air_base_151_avg`.`40_44`)),4) AS `40AIR`,round(sum(`plsd`.`vp_ls_air_base_151_avg`.`45_49`),0) AS `45yrs`,sum(`plsd`.`vp_ls_air_base_151_avg`.`45_CA`) AS `45ca`,round((sum(`plsd`.`vp_ls_air_base_151_avg`.`45_CA`) / sum(`plsd`.`vp_ls_air_base_151_avg`.`45_49`)),4) AS `45AIR`,round(sum(`plsd`.`vp_ls_air_base_151_avg`.`50_54`),0) AS `50yrs`,sum(`plsd`.`vp_ls_air_base_151_avg`.`50_CA`) AS `50ca`,round((sum(`plsd`.`vp_ls_air_base_151_avg`.`50_CA`) / sum(`plsd`.`vp_ls_air_base_151_avg`.`50_54`)),4) AS `50AIR`,round(sum(`plsd`.`vp_ls_air_base_151_avg`.`55_59`),0) AS `55yrs`,sum(`plsd`.`vp_ls_air_base_151_avg`.`55_CA`) AS `55ca`,round((sum(`plsd`.`vp_ls_air_base_151_avg`.`55_CA`) / sum(`plsd`.`vp_ls_air_base_151_avg`.`55_59`)),4) AS `55AIR`,round(sum(`plsd`.`vp_ls_air_base_151_avg`.`60_64`),0) AS `60yrs`,sum(`plsd`.`vp_ls_air_base_151_avg`.`60_CA`) AS `60ca`,round((sum(`plsd`.`vp_ls_air_base_151_avg`.`60_CA`) / sum(`plsd`.`vp_ls_air_base_151_avg`.`60_64`)),4) AS `60AIR`,round(sum(`plsd`.`vp_ls_air_base_151_avg`.`65_69`),0) AS `65yrs`,sum(`plsd`.`vp_ls_air_base_151_avg`.`65_CA`) AS `65ca`,round((sum(`plsd`.`vp_ls_air_base_151_avg`.`65_CA`) / sum(`plsd`.`vp_ls_air_base_151_avg`.`65_69`)),4) AS `65AIR`,round(sum(`plsd`.`vp_ls_air_base_151_avg`.`70_74`),0) AS `70yrs`,sum(`plsd`.`vp_ls_air_base_151_avg`.`70_CA`) AS `70ca`,round((sum(`plsd`.`vp_ls_air_base_151_avg`.`70_CA`) / sum(`plsd`.`vp_ls_air_base_151_avg`.`70_74`)),4) AS `70AIR` from `plsd`.`vp_ls_air_base_151_avg` where ((`plsd`.`vp_ls_air_base_151_avg`.`GENE` like '%MSH2%') and (`plsd`.`vp_ls_air_base_151_avg`.`SEX` like '%M%'));

CREATE ALGORITHM=UNDEFINED DEFINER=`root`@`localhost` SQL SECURITY DEFINER VIEW `plsd`.`vp_ls_air_151_msh6_f_avg` AS select 'vp_ls_air_base_151_F_avg' AS `SOURCE`,'MSH6_F_avg' AS `CLAUSE`,round(sum(`plsd`.`vp_ls_air_base_151_avg`.`25_29`),0) AS `25yrs`,sum(`plsd`.`vp_ls_air_base_151_avg`.`25_CA`) AS `25ca`,round((sum(`plsd`.`vp_ls_air_base_151_avg`.`25_CA`) / sum(`plsd`.`vp_ls_air_base_151_avg`.`25_29`)),4) AS `25AIR`,round(sum(`plsd`.`vp_ls_air_base_151_avg`.`30_34`),0) AS `30yrs`,sum(`plsd`.`vp_ls_air_base_151_avg`.`30_CA`) AS `30ca`,round((sum(`plsd`.`vp_ls_air_base_151_avg`.`30_CA`) / sum(`plsd`.`vp_ls_air_base_151_avg`.`30_34`)),4) AS `30AIR`,round(sum(`plsd`.`vp_ls_air_base_151_avg`.`35_39`),0) AS `35yrs`,sum(`plsd`.`vp_ls_air_base_151_avg`.`35_CA`) AS `35ca`,round((sum(`plsd`.`vp_ls_air_base_151_avg`.`35_CA`) / sum(`plsd`.`vp_ls_air_base_151_avg`.`35_39`)),4) AS `35AIR`,round(sum(`plsd`.`vp_ls_air_base_151_avg`.`40_44`),0) AS `40yrs`,sum(`plsd`.`vp_ls_air_base_151_avg`.`40_CA`) AS `40ca`,round((sum(`plsd`.`vp_ls_air_base_151_avg`.`40_CA`) / sum(`plsd`.`vp_ls_air_base_151_avg`.`40_44`)),4) AS `40AIR`,round(sum(`plsd`.`vp_ls_air_base_151_avg`.`45_49`),0) AS `45yrs`,sum(`plsd`.`vp_ls_air_base_151_avg`.`45_CA`) AS `45ca`,round((sum(`plsd`.`vp_ls_air_base_151_avg`.`45_CA`) / sum(`plsd`.`vp_ls_air_base_151_avg`.`45_49`)),4) AS `45AIR`,round(sum(`plsd`.`vp_ls_air_base_151_avg`.`50_54`),0) AS `50yrs`,sum(`plsd`.`vp_ls_air_base_151_avg`.`50_CA`) AS `50ca`,round((sum(`plsd`.`vp_ls_air_base_151_avg`.`50_CA`) / sum(`plsd`.`vp_ls_air_base_151_avg`.`50_54`)),4) AS `50AIR`,round(sum(`plsd`.`vp_ls_air_base_151_avg`.`55_59`),0) AS `55yrs`,sum(`plsd`.`vp_ls_air_base_151_avg`.`55_CA`) AS `55ca`,round((sum(`plsd`.`vp_ls_air_base_151_avg`.`55_CA`) / sum(`plsd`.`vp_ls_air_base_151_avg`.`55_59`)),4) AS `55AIR`,round(sum(`plsd`.`vp_ls_air_base_151_avg`.`60_64`),0) AS `60yrs`,sum(`plsd`.`vp_ls_air_base_151_avg`.`60_CA`) AS `60ca`,round((sum(`plsd`.`vp_ls_air_base_151_avg`.`60_CA`) / sum(`plsd`.`vp_ls_air_base_151_avg`.`60_64`)),4) AS `60AIR`,round(sum(`plsd`.`vp_ls_air_base_151_avg`.`65_69`),0) AS `65yrs`,sum(`plsd`.`vp_ls_air_base_151_avg`.`65_CA`) AS `65ca`,round((sum(`plsd`.`vp_ls_air_base_151_avg`.`65_CA`) / sum(`plsd`.`vp_ls_air_base_151_avg`.`65_69`)),4) AS `65AIR`,round(sum(`plsd`.`vp_ls_air_base_151_avg`.`70_74`),0) AS `70yrs`,sum(`plsd`.`vp_ls_air_base_151_avg`.`70_CA`) AS `70ca`,round((sum(`plsd`.`vp_ls_air_base_151_avg`.`70_CA`) / sum(`plsd`.`vp_ls_air_base_151_avg`.`70_74`)),4) AS `70AIR` from `plsd`.`vp_ls_air_base_151_avg` where ((`plsd`.`vp_ls_air_base_151_avg`.`GENE` like '%MSH6%') and (`plsd`.`vp_ls_air_base_151_avg`.`SEX` like '%F%'));

CREATE ALGORITHM=UNDEFINED DEFINER=`root`@`localhost` SQL SECURITY DEFINER VIEW `plsd`.`vp_ls_air_151_msh6_m_avg` AS select 'vp_ls_air_base_151_M_avg' AS `SOURCE`,'MSH6_M_avg' AS `CLAUSE`,round(sum(`plsd`.`vp_ls_air_base_151_avg`.`25_29`),0) AS `25yrs`,sum(`plsd`.`vp_ls_air_base_151_avg`.`25_CA`) AS `25ca`,round((sum(`plsd`.`vp_ls_air_base_151_avg`.`25_CA`) / sum(`plsd`.`vp_ls_air_base_151_avg`.`25_29`)),4) AS `25AIR`,round(sum(`plsd`.`vp_ls_air_base_151_avg`.`30_34`),0) AS `30yrs`,sum(`plsd`.`vp_ls_air_base_151_avg`.`30_CA`) AS `30ca`,round((sum(`plsd`.`vp_ls_air_base_151_avg`.`30_CA`) / sum(`plsd`.`vp_ls_air_base_151_avg`.`30_34`)),4) AS `30AIR`,round(sum(`plsd`.`vp_ls_air_base_151_avg`.`35_39`),0) AS `35yrs`,sum(`plsd`.`vp_ls_air_base_151_avg`.`35_CA`) AS `35ca`,round((sum(`plsd`.`vp_ls_air_base_151_avg`.`35_CA`) / sum(`plsd`.`vp_ls_air_base_151_avg`.`35_39`)),4) AS `35AIR`,round(sum(`plsd`.`vp_ls_air_base_151_avg`.`40_44`),0) AS `40yrs`,sum(`plsd`.`vp_ls_air_base_151_avg`.`40_CA`) AS `40ca`,round((sum(`plsd`.`vp_ls_air_base_151_avg`.`40_CA`) / sum(`plsd`.`vp_ls_air_base_151_avg`.`40_44`)),4) AS `40AIR`,round(sum(`plsd`.`vp_ls_air_base_151_avg`.`45_49`),0) AS `45yrs`,sum(`plsd`.`vp_ls_air_base_151_avg`.`45_CA`) AS `45ca`,round((sum(`plsd`.`vp_ls_air_base_151_avg`.`45_CA`) / sum(`plsd`.`vp_ls_air_base_151_avg`.`45_49`)),4) AS `45AIR`,round(sum(`plsd`.`vp_ls_air_base_151_avg`.`50_54`),0) AS `50yrs`,sum(`plsd`.`vp_ls_air_base_151_avg`.`50_CA`) AS `50ca`,round((sum(`plsd`.`vp_ls_air_base_151_avg`.`50_CA`) / sum(`plsd`.`vp_ls_air_base_151_avg`.`50_54`)),4) AS `50AIR`,round(sum(`plsd`.`vp_ls_air_base_151_avg`.`55_59`),0) AS `55yrs`,sum(`plsd`.`vp_ls_air_base_151_avg`.`55_CA`) AS `55ca`,round((sum(`plsd`.`vp_ls_air_base_151_avg`.`55_CA`) / sum(`plsd`.`vp_ls_air_base_151_avg`.`55_59`)),4) AS `55AIR`,round(sum(`plsd`.`vp_ls_air_base_151_avg`.`60_64`),0) AS `60yrs`,sum(`plsd`.`vp_ls_air_base_151_avg`.`60_CA`) AS `60ca`,round((sum(`plsd`.`vp_ls_air_base_151_avg`.`60_CA`) / sum(`plsd`.`vp_ls_air_base_151_avg`.`60_64`)),4) AS `60AIR`,round(sum(`plsd`.`vp_ls_air_base_151_avg`.`65_69`),0) AS `65yrs`,sum(`plsd`.`vp_ls_air_base_151_avg`.`65_CA`) AS `65ca`,round((sum(`plsd`.`vp_ls_air_base_151_avg`.`65_CA`) / sum(`plsd`.`vp_ls_air_base_151_avg`.`65_69`)),4) AS `65AIR`,round(sum(`plsd`.`vp_ls_air_base_151_avg`.`70_74`),0) AS `70yrs`,sum(`plsd`.`vp_ls_air_base_151_avg`.`70_CA`) AS `70ca`,round((sum(`plsd`.`vp_ls_air_base_151_avg`.`70_CA`) / sum(`plsd`.`vp_ls_air_base_151_avg`.`70_74`)),4) AS `70AIR` from `plsd`.`vp_ls_air_base_151_avg` where ((`plsd`.`vp_ls_air_base_151_avg`.`GENE` like '%MSH6%') and (`plsd`.`vp_ls_air_base_151_avg`.`SEX` like '%M%'));

CREATE ALGORITHM=UNDEFINED DEFINER=`root`@`localhost` SQL SECURITY DEFINER VIEW `plsd`.`vp_ls_air_151_pms2_f_avg` AS select 'vp_ls_air_base_151_F_avg' AS `SOURCE`,'PMS2_F_avg' AS `CLAUSE`,round(sum(`plsd`.`vp_ls_air_base_151_avg`.`25_29`),0) AS `25yrs`,sum(`plsd`.`vp_ls_air_base_151_avg`.`25_CA`) AS `25ca`,round((sum(`plsd`.`vp_ls_air_base_151_avg`.`25_CA`) / sum(`plsd`.`vp_ls_air_base_151_avg`.`25_29`)),4) AS `25AIR`,round(sum(`plsd`.`vp_ls_air_base_151_avg`.`30_34`),0) AS `30yrs`,sum(`plsd`.`vp_ls_air_base_151_avg`.`30_CA`) AS `30ca`,round((sum(`plsd`.`vp_ls_air_base_151_avg`.`30_CA`) / sum(`plsd`.`vp_ls_air_base_151_avg`.`30_34`)),4) AS `30AIR`,round(sum(`plsd`.`vp_ls_air_base_151_avg`.`35_39`),0) AS `35yrs`,sum(`plsd`.`vp_ls_air_base_151_avg`.`35_CA`) AS `35ca`,round((sum(`plsd`.`vp_ls_air_base_151_avg`.`35_CA`) / sum(`plsd`.`vp_ls_air_base_151_avg`.`35_39`)),4) AS `35AIR`,round(sum(`plsd`.`vp_ls_air_base_151_avg`.`40_44`),0) AS `40yrs`,sum(`plsd`.`vp_ls_air_base_151_avg`.`40_CA`) AS `40ca`,round((sum(`plsd`.`vp_ls_air_base_151_avg`.`40_CA`) / sum(`plsd`.`vp_ls_air_base_151_avg`.`40_44`)),4) AS `40AIR`,round(sum(`plsd`.`vp_ls_air_base_151_avg`.`45_49`),0) AS `45yrs`,sum(`plsd`.`vp_ls_air_base_151_avg`.`45_CA`) AS `45ca`,round((sum(`plsd`.`vp_ls_air_base_151_avg`.`45_CA`) / sum(`plsd`.`vp_ls_air_base_151_avg`.`45_49`)),4) AS `45AIR`,round(sum(`plsd`.`vp_ls_air_base_151_avg`.`50_54`),0) AS `50yrs`,sum(`plsd`.`vp_ls_air_base_151_avg`.`50_CA`) AS `50ca`,round((sum(`plsd`.`vp_ls_air_base_151_avg`.`50_CA`) / sum(`plsd`.`vp_ls_air_base_151_avg`.`50_54`)),4) AS `50AIR`,round(sum(`plsd`.`vp_ls_air_base_151_avg`.`55_59`),0) AS `55yrs`,sum(`plsd`.`vp_ls_air_base_151_avg`.`55_CA`) AS `55ca`,round((sum(`plsd`.`vp_ls_air_base_151_avg`.`55_CA`) / sum(`plsd`.`vp_ls_air_base_151_avg`.`55_59`)),4) AS `55AIR`,round(sum(`plsd`.`vp_ls_air_base_151_avg`.`60_64`),0) AS `60yrs`,sum(`plsd`.`vp_ls_air_base_151_avg`.`60_CA`) AS `60ca`,round((sum(`plsd`.`vp_ls_air_base_151_avg`.`60_CA`) / sum(`plsd`.`vp_ls_air_base_151_avg`.`60_64`)),4) AS `60AIR`,round(sum(`plsd`.`vp_ls_air_base_151_avg`.`65_69`),0) AS `65yrs`,sum(`plsd`.`vp_ls_air_base_151_avg`.`65_CA`) AS `65ca`,round((sum(`plsd`.`vp_ls_air_base_151_avg`.`65_CA`) / sum(`plsd`.`vp_ls_air_base_151_avg`.`65_69`)),4) AS `65AIR`,round(sum(`plsd`.`vp_ls_air_base_151_avg`.`70_74`),0) AS `70yrs`,sum(`plsd`.`vp_ls_air_base_151_avg`.`70_CA`) AS `70ca`,round((sum(`plsd`.`vp_ls_air_base_151_avg`.`70_CA`) / sum(`plsd`.`vp_ls_air_base_151_avg`.`70_74`)),4) AS `70AIR` from `plsd`.`vp_ls_air_base_151_avg` where ((`plsd`.`vp_ls_air_base_151_avg`.`GENE` like '%PMS2%') and (`plsd`.`vp_ls_air_base_151_avg`.`SEX` like '%F%'));

CREATE ALGORITHM=UNDEFINED DEFINER=`root`@`localhost` SQL SECURITY DEFINER VIEW `plsd`.`vp_ls_air_151_pms2_m_avg` AS select 'vp_ls_air_base_151_M_avg' AS `SOURCE`,'PMS2_M_avg' AS `CLAUSE`,round(sum(`plsd`.`vp_ls_air_base_151_avg`.`25_29`),0) AS `25yrs`,sum(`plsd`.`vp_ls_air_base_151_avg`.`25_CA`) AS `25ca`,round((sum(`plsd`.`vp_ls_air_base_151_avg`.`25_CA`) / sum(`plsd`.`vp_ls_air_base_151_avg`.`25_29`)),4) AS `25AIR`,round(sum(`plsd`.`vp_ls_air_base_151_avg`.`30_34`),0) AS `30yrs`,sum(`plsd`.`vp_ls_air_base_151_avg`.`30_CA`) AS `30ca`,round((sum(`plsd`.`vp_ls_air_base_151_avg`.`30_CA`) / sum(`plsd`.`vp_ls_air_base_151_avg`.`30_34`)),4) AS `30AIR`,round(sum(`plsd`.`vp_ls_air_base_151_avg`.`35_39`),0) AS `35yrs`,sum(`plsd`.`vp_ls_air_base_151_avg`.`35_CA`) AS `35ca`,round((sum(`plsd`.`vp_ls_air_base_151_avg`.`35_CA`) / sum(`plsd`.`vp_ls_air_base_151_avg`.`35_39`)),4) AS `35AIR`,round(sum(`plsd`.`vp_ls_air_base_151_avg`.`40_44`),0) AS `40yrs`,sum(`plsd`.`vp_ls_air_base_151_avg`.`40_CA`) AS `40ca`,round((sum(`plsd`.`vp_ls_air_base_151_avg`.`40_CA`) / sum(`plsd`.`vp_ls_air_base_151_avg`.`40_44`)),4) AS `40AIR`,round(sum(`plsd`.`vp_ls_air_base_151_avg`.`45_49`),0) AS `45yrs`,sum(`plsd`.`vp_ls_air_base_151_avg`.`45_CA`) AS `45ca`,round((sum(`plsd`.`vp_ls_air_base_151_avg`.`45_CA`) / sum(`plsd`.`vp_ls_air_base_151_avg`.`45_49`)),4) AS `45AIR`,round(sum(`plsd`.`vp_ls_air_base_151_avg`.`50_54`),0) AS `50yrs`,sum(`plsd`.`vp_ls_air_base_151_avg`.`50_CA`) AS `50ca`,round((sum(`plsd`.`vp_ls_air_base_151_avg`.`50_CA`) / sum(`plsd`.`vp_ls_air_base_151_avg`.`50_54`)),4) AS `50AIR`,round(sum(`plsd`.`vp_ls_air_base_151_avg`.`55_59`),0) AS `55yrs`,sum(`plsd`.`vp_ls_air_base_151_avg`.`55_CA`) AS `55ca`,round((sum(`plsd`.`vp_ls_air_base_151_avg`.`55_CA`) / sum(`plsd`.`vp_ls_air_base_151_avg`.`55_59`)),4) AS `55AIR`,round(sum(`plsd`.`vp_ls_air_base_151_avg`.`60_64`),0) AS `60yrs`,sum(`plsd`.`vp_ls_air_base_151_avg`.`60_CA`) AS `60ca`,round((sum(`plsd`.`vp_ls_air_base_151_avg`.`60_CA`) / sum(`plsd`.`vp_ls_air_base_151_avg`.`60_64`)),4) AS `60AIR`,round(sum(`plsd`.`vp_ls_air_base_151_avg`.`65_69`),0) AS `65yrs`,sum(`plsd`.`vp_ls_air_base_151_avg`.`65_CA`) AS `65ca`,round((sum(`plsd`.`vp_ls_air_base_151_avg`.`65_CA`) / sum(`plsd`.`vp_ls_air_base_151_avg`.`65_69`)),4) AS `65AIR`,round(sum(`plsd`.`vp_ls_air_base_151_avg`.`70_74`),0) AS `70yrs`,sum(`plsd`.`vp_ls_air_base_151_avg`.`70_CA`) AS `70ca`,round((sum(`plsd`.`vp_ls_air_base_151_avg`.`70_CA`) / sum(`plsd`.`vp_ls_air_base_151_avg`.`70_74`)),4) AS `70AIR` from `plsd`.`vp_ls_air_base_151_avg` where ((`plsd`.`vp_ls_air_base_151_avg`.`GENE` like '%PMS2%') and (`plsd`.`vp_ls_air_base_151_avg`.`SEX` like '%M%'));

CREATE ALGORITHM=UNDEFINED DEFINER=`root`@`localhost` SQL SECURITY DEFINER VIEW `plsd`.`vp_ls_air_152_mlh1_f_avg` AS select 'vp_ls_air_base_152_F_avg' AS `SOURCE`,'MLH1_f_avg' AS `CLAUSE`,round(sum(`plsd`.`vp_ls_air_base_152_avg`.`25_29`),0) AS `25yrs`,sum(`plsd`.`vp_ls_air_base_152_avg`.`25_CA`) AS `25ca`,round((sum(`plsd`.`vp_ls_air_base_152_avg`.`25_CA`) / sum(`plsd`.`vp_ls_air_base_152_avg`.`25_29`)),4) AS `25AIR`,round(sum(`plsd`.`vp_ls_air_base_152_avg`.`30_34`),0) AS `30yrs`,sum(`plsd`.`vp_ls_air_base_152_avg`.`30_CA`) AS `30ca`,round((sum(`plsd`.`vp_ls_air_base_152_avg`.`30_CA`) / sum(`plsd`.`vp_ls_air_base_152_avg`.`30_34`)),4) AS `30AIR`,round(sum(`plsd`.`vp_ls_air_base_152_avg`.`35_39`),0) AS `35yrs`,sum(`plsd`.`vp_ls_air_base_152_avg`.`35_CA`) AS `35ca`,round((sum(`plsd`.`vp_ls_air_base_152_avg`.`35_CA`) / sum(`plsd`.`vp_ls_air_base_152_avg`.`35_39`)),4) AS `35AIR`,round(sum(`plsd`.`vp_ls_air_base_152_avg`.`40_44`),0) AS `40yrs`,sum(`plsd`.`vp_ls_air_base_152_avg`.`40_CA`) AS `40ca`,round((sum(`plsd`.`vp_ls_air_base_152_avg`.`40_CA`) / sum(`plsd`.`vp_ls_air_base_152_avg`.`40_44`)),4) AS `40AIR`,round(sum(`plsd`.`vp_ls_air_base_152_avg`.`45_49`),0) AS `45yrs`,sum(`plsd`.`vp_ls_air_base_152_avg`.`45_CA`) AS `45ca`,round((sum(`plsd`.`vp_ls_air_base_152_avg`.`45_CA`) / sum(`plsd`.`vp_ls_air_base_152_avg`.`45_49`)),4) AS `45AIR`,round(sum(`plsd`.`vp_ls_air_base_152_avg`.`50_54`),0) AS `50yrs`,sum(`plsd`.`vp_ls_air_base_152_avg`.`50_CA`) AS `50ca`,round((sum(`plsd`.`vp_ls_air_base_152_avg`.`50_CA`) / sum(`plsd`.`vp_ls_air_base_152_avg`.`50_54`)),4) AS `50AIR`,round(sum(`plsd`.`vp_ls_air_base_152_avg`.`55_59`),0) AS `55yrs`,sum(`plsd`.`vp_ls_air_base_152_avg`.`55_CA`) AS `55ca`,round((sum(`plsd`.`vp_ls_air_base_152_avg`.`55_CA`) / sum(`plsd`.`vp_ls_air_base_152_avg`.`55_59`)),4) AS `55AIR`,round(sum(`plsd`.`vp_ls_air_base_152_avg`.`60_64`),0) AS `60yrs`,sum(`plsd`.`vp_ls_air_base_152_avg`.`60_CA`) AS `60ca`,round((sum(`plsd`.`vp_ls_air_base_152_avg`.`60_CA`) / sum(`plsd`.`vp_ls_air_base_152_avg`.`60_64`)),4) AS `60AIR`,round(sum(`plsd`.`vp_ls_air_base_152_avg`.`65_69`),0) AS `65yrs`,sum(`plsd`.`vp_ls_air_base_152_avg`.`65_CA`) AS `65ca`,round((sum(`plsd`.`vp_ls_air_base_152_avg`.`65_CA`) / sum(`plsd`.`vp_ls_air_base_152_avg`.`65_69`)),4) AS `65AIR`,round(sum(`plsd`.`vp_ls_air_base_152_avg`.`70_74`),0) AS `70yrs`,sum(`plsd`.`vp_ls_air_base_152_avg`.`70_CA`) AS `70ca`,round((sum(`plsd`.`vp_ls_air_base_152_avg`.`70_CA`) / sum(`plsd`.`vp_ls_air_base_152_avg`.`70_74`)),4) AS `70AIR` from `plsd`.`vp_ls_air_base_152_avg` where ((`plsd`.`vp_ls_air_base_152_avg`.`GENE` like '%MLH1%') and (`plsd`.`vp_ls_air_base_152_avg`.`SEX` like '%F%'));

CREATE ALGORITHM=UNDEFINED DEFINER=`root`@`localhost` SQL SECURITY DEFINER VIEW `plsd`.`vp_ls_air_152_mlh1_m_avg` AS select 'vp_ls_air_base_152_m_avg' AS `SOURCE`,'MLH1_m_avg' AS `CLAUSE`,round(sum(`plsd`.`vp_ls_air_base_152_avg`.`25_29`),0) AS `25yrs`,sum(`plsd`.`vp_ls_air_base_152_avg`.`25_CA`) AS `25ca`,round((sum(`plsd`.`vp_ls_air_base_152_avg`.`25_CA`) / sum(`plsd`.`vp_ls_air_base_152_avg`.`25_29`)),4) AS `25AIR`,round(sum(`plsd`.`vp_ls_air_base_152_avg`.`30_34`),0) AS `30yrs`,sum(`plsd`.`vp_ls_air_base_152_avg`.`30_CA`) AS `30ca`,round((sum(`plsd`.`vp_ls_air_base_152_avg`.`30_CA`) / sum(`plsd`.`vp_ls_air_base_152_avg`.`30_34`)),4) AS `30AIR`,round(sum(`plsd`.`vp_ls_air_base_152_avg`.`35_39`),0) AS `35yrs`,sum(`plsd`.`vp_ls_air_base_152_avg`.`35_CA`) AS `35ca`,round((sum(`plsd`.`vp_ls_air_base_152_avg`.`35_CA`) / sum(`plsd`.`vp_ls_air_base_152_avg`.`35_39`)),4) AS `35AIR`,round(sum(`plsd`.`vp_ls_air_base_152_avg`.`40_44`),0) AS `40yrs`,sum(`plsd`.`vp_ls_air_base_152_avg`.`40_CA`) AS `40ca`,round((sum(`plsd`.`vp_ls_air_base_152_avg`.`40_CA`) / sum(`plsd`.`vp_ls_air_base_152_avg`.`40_44`)),4) AS `40AIR`,round(sum(`plsd`.`vp_ls_air_base_152_avg`.`45_49`),0) AS `45yrs`,sum(`plsd`.`vp_ls_air_base_152_avg`.`45_CA`) AS `45ca`,round((sum(`plsd`.`vp_ls_air_base_152_avg`.`45_CA`) / sum(`plsd`.`vp_ls_air_base_152_avg`.`45_49`)),4) AS `45AIR`,round(sum(`plsd`.`vp_ls_air_base_152_avg`.`50_54`),0) AS `50yrs`,sum(`plsd`.`vp_ls_air_base_152_avg`.`50_CA`) AS `50ca`,round((sum(`plsd`.`vp_ls_air_base_152_avg`.`50_CA`) / sum(`plsd`.`vp_ls_air_base_152_avg`.`50_54`)),4) AS `50AIR`,round(sum(`plsd`.`vp_ls_air_base_152_avg`.`55_59`),0) AS `55yrs`,sum(`plsd`.`vp_ls_air_base_152_avg`.`55_CA`) AS `55ca`,round((sum(`plsd`.`vp_ls_air_base_152_avg`.`55_CA`) / sum(`plsd`.`vp_ls_air_base_152_avg`.`55_59`)),4) AS `55AIR`,round(sum(`plsd`.`vp_ls_air_base_152_avg`.`60_64`),0) AS `60yrs`,sum(`plsd`.`vp_ls_air_base_152_avg`.`60_CA`) AS `60ca`,round((sum(`plsd`.`vp_ls_air_base_152_avg`.`60_CA`) / sum(`plsd`.`vp_ls_air_base_152_avg`.`60_64`)),4) AS `60AIR`,round(sum(`plsd`.`vp_ls_air_base_152_avg`.`65_69`),0) AS `65yrs`,sum(`plsd`.`vp_ls_air_base_152_avg`.`65_CA`) AS `65ca`,round((sum(`plsd`.`vp_ls_air_base_152_avg`.`65_CA`) / sum(`plsd`.`vp_ls_air_base_152_avg`.`65_69`)),4) AS `65AIR`,round(sum(`plsd`.`vp_ls_air_base_152_avg`.`70_74`),0) AS `70yrs`,sum(`plsd`.`vp_ls_air_base_152_avg`.`70_CA`) AS `70ca`,round((sum(`plsd`.`vp_ls_air_base_152_avg`.`70_CA`) / sum(`plsd`.`vp_ls_air_base_152_avg`.`70_74`)),4) AS `70AIR` from `plsd`.`vp_ls_air_base_152_avg` where ((`plsd`.`vp_ls_air_base_152_avg`.`GENE` like '%MLH1%') and (`plsd`.`vp_ls_air_base_152_avg`.`SEX` like '%M%'));

CREATE ALGORITHM=UNDEFINED DEFINER=`root`@`localhost` SQL SECURITY DEFINER VIEW `plsd`.`vp_ls_air_152_msh2_f_avg` AS select 'vp_ls_air_base_152_F_avg' AS `SOURCE`,'MSH2_F_avg' AS `CLAUSE`,round(sum(`plsd`.`vp_ls_air_base_152_avg`.`25_29`),0) AS `25yrs`,sum(`plsd`.`vp_ls_air_base_152_avg`.`25_CA`) AS `25ca`,round((sum(`plsd`.`vp_ls_air_base_152_avg`.`25_CA`) / sum(`plsd`.`vp_ls_air_base_152_avg`.`25_29`)),4) AS `25AIR`,round(sum(`plsd`.`vp_ls_air_base_152_avg`.`30_34`),0) AS `30yrs`,sum(`plsd`.`vp_ls_air_base_152_avg`.`30_CA`) AS `30ca`,round((sum(`plsd`.`vp_ls_air_base_152_avg`.`30_CA`) / sum(`plsd`.`vp_ls_air_base_152_avg`.`30_34`)),4) AS `30AIR`,round(sum(`plsd`.`vp_ls_air_base_152_avg`.`35_39`),0) AS `35yrs`,sum(`plsd`.`vp_ls_air_base_152_avg`.`35_CA`) AS `35ca`,round((sum(`plsd`.`vp_ls_air_base_152_avg`.`35_CA`) / sum(`plsd`.`vp_ls_air_base_152_avg`.`35_39`)),4) AS `35AIR`,round(sum(`plsd`.`vp_ls_air_base_152_avg`.`40_44`),0) AS `40yrs`,sum(`plsd`.`vp_ls_air_base_152_avg`.`40_CA`) AS `40ca`,round((sum(`plsd`.`vp_ls_air_base_152_avg`.`40_CA`) / sum(`plsd`.`vp_ls_air_base_152_avg`.`40_44`)),4) AS `40AIR`,round(sum(`plsd`.`vp_ls_air_base_152_avg`.`45_49`),0) AS `45yrs`,sum(`plsd`.`vp_ls_air_base_152_avg`.`45_CA`) AS `45ca`,round((sum(`plsd`.`vp_ls_air_base_152_avg`.`45_CA`) / sum(`plsd`.`vp_ls_air_base_152_avg`.`45_49`)),4) AS `45AIR`,round(sum(`plsd`.`vp_ls_air_base_152_avg`.`50_54`),0) AS `50yrs`,sum(`plsd`.`vp_ls_air_base_152_avg`.`50_CA`) AS `50ca`,round((sum(`plsd`.`vp_ls_air_base_152_avg`.`50_CA`) / sum(`plsd`.`vp_ls_air_base_152_avg`.`50_54`)),4) AS `50AIR`,round(sum(`plsd`.`vp_ls_air_base_152_avg`.`55_59`),0) AS `55yrs`,sum(`plsd`.`vp_ls_air_base_152_avg`.`55_CA`) AS `55ca`,round((sum(`plsd`.`vp_ls_air_base_152_avg`.`55_CA`) / sum(`plsd`.`vp_ls_air_base_152_avg`.`55_59`)),4) AS `55AIR`,round(sum(`plsd`.`vp_ls_air_base_152_avg`.`60_64`),0) AS `60yrs`,sum(`plsd`.`vp_ls_air_base_152_avg`.`60_CA`) AS `60ca`,round((sum(`plsd`.`vp_ls_air_base_152_avg`.`60_CA`) / sum(`plsd`.`vp_ls_air_base_152_avg`.`60_64`)),4) AS `60AIR`,round(sum(`plsd`.`vp_ls_air_base_152_avg`.`65_69`),0) AS `65yrs`,sum(`plsd`.`vp_ls_air_base_152_avg`.`65_CA`) AS `65ca`,round((sum(`plsd`.`vp_ls_air_base_152_avg`.`65_CA`) / sum(`plsd`.`vp_ls_air_base_152_avg`.`65_69`)),4) AS `65AIR`,round(sum(`plsd`.`vp_ls_air_base_152_avg`.`70_74`),0) AS `70yrs`,sum(`plsd`.`vp_ls_air_base_152_avg`.`70_CA`) AS `70ca`,round((sum(`plsd`.`vp_ls_air_base_152_avg`.`70_CA`) / sum(`plsd`.`vp_ls_air_base_152_avg`.`70_74`)),4) AS `70AIR` from `plsd`.`vp_ls_air_base_152_avg` where ((`plsd`.`vp_ls_air_base_152_avg`.`GENE` like '%MSH2%') and (`plsd`.`vp_ls_air_base_152_avg`.`SEX` like '%F%'));

CREATE ALGORITHM=UNDEFINED DEFINER=`root`@`localhost` SQL SECURITY DEFINER VIEW `plsd`.`vp_ls_air_152_msh2_m_avg` AS select 'vp_ls_air_base_152_M_avg' AS `SOURCE`,'MSH2_M_avg' AS `CLAUSE`,round(sum(`plsd`.`vp_ls_air_base_152_avg`.`25_29`),0) AS `25yrs`,sum(`plsd`.`vp_ls_air_base_152_avg`.`25_CA`) AS `25ca`,round((sum(`plsd`.`vp_ls_air_base_152_avg`.`25_CA`) / sum(`plsd`.`vp_ls_air_base_152_avg`.`25_29`)),4) AS `25AIR`,round(sum(`plsd`.`vp_ls_air_base_152_avg`.`30_34`),0) AS `30yrs`,sum(`plsd`.`vp_ls_air_base_152_avg`.`30_CA`) AS `30ca`,round((sum(`plsd`.`vp_ls_air_base_152_avg`.`30_CA`) / sum(`plsd`.`vp_ls_air_base_152_avg`.`30_34`)),4) AS `30AIR`,round(sum(`plsd`.`vp_ls_air_base_152_avg`.`35_39`),0) AS `35yrs`,sum(`plsd`.`vp_ls_air_base_152_avg`.`35_CA`) AS `35ca`,round((sum(`plsd`.`vp_ls_air_base_152_avg`.`35_CA`) / sum(`plsd`.`vp_ls_air_base_152_avg`.`35_39`)),4) AS `35AIR`,round(sum(`plsd`.`vp_ls_air_base_152_avg`.`40_44`),0) AS `40yrs`,sum(`plsd`.`vp_ls_air_base_152_avg`.`40_CA`) AS `40ca`,round((sum(`plsd`.`vp_ls_air_base_152_avg`.`40_CA`) / sum(`plsd`.`vp_ls_air_base_152_avg`.`40_44`)),4) AS `40AIR`,round(sum(`plsd`.`vp_ls_air_base_152_avg`.`45_49`),0) AS `45yrs`,sum(`plsd`.`vp_ls_air_base_152_avg`.`45_CA`) AS `45ca`,round((sum(`plsd`.`vp_ls_air_base_152_avg`.`45_CA`) / sum(`plsd`.`vp_ls_air_base_152_avg`.`45_49`)),4) AS `45AIR`,round(sum(`plsd`.`vp_ls_air_base_152_avg`.`50_54`),0) AS `50yrs`,sum(`plsd`.`vp_ls_air_base_152_avg`.`50_CA`) AS `50ca`,round((sum(`plsd`.`vp_ls_air_base_152_avg`.`50_CA`) / sum(`plsd`.`vp_ls_air_base_152_avg`.`50_54`)),4) AS `50AIR`,round(sum(`plsd`.`vp_ls_air_base_152_avg`.`55_59`),0) AS `55yrs`,sum(`plsd`.`vp_ls_air_base_152_avg`.`55_CA`) AS `55ca`,round((sum(`plsd`.`vp_ls_air_base_152_avg`.`55_CA`) / sum(`plsd`.`vp_ls_air_base_152_avg`.`55_59`)),4) AS `55AIR`,round(sum(`plsd`.`vp_ls_air_base_152_avg`.`60_64`),0) AS `60yrs`,sum(`plsd`.`vp_ls_air_base_152_avg`.`60_CA`) AS `60ca`,round((sum(`plsd`.`vp_ls_air_base_152_avg`.`60_CA`) / sum(`plsd`.`vp_ls_air_base_152_avg`.`60_64`)),4) AS `60AIR`,round(sum(`plsd`.`vp_ls_air_base_152_avg`.`65_69`),0) AS `65yrs`,sum(`plsd`.`vp_ls_air_base_152_avg`.`65_CA`) AS `65ca`,round((sum(`plsd`.`vp_ls_air_base_152_avg`.`65_CA`) / sum(`plsd`.`vp_ls_air_base_152_avg`.`65_69`)),4) AS `65AIR`,round(sum(`plsd`.`vp_ls_air_base_152_avg`.`70_74`),0) AS `70yrs`,sum(`plsd`.`vp_ls_air_base_152_avg`.`70_CA`) AS `70ca`,round((sum(`plsd`.`vp_ls_air_base_152_avg`.`70_CA`) / sum(`plsd`.`vp_ls_air_base_152_avg`.`70_74`)),4) AS `70AIR` from `plsd`.`vp_ls_air_base_152_avg` where ((`plsd`.`vp_ls_air_base_152_avg`.`GENE` like '%MSH2%') and (`plsd`.`vp_ls_air_base_152_avg`.`SEX` like '%M%'));

CREATE ALGORITHM=UNDEFINED DEFINER=`root`@`localhost` SQL SECURITY DEFINER VIEW `plsd`.`vp_ls_air_152_msh6_f_avg` AS select 'vp_ls_air_base_152_F_avg' AS `SOURCE`,'MSH6_F_avg' AS `CLAUSE`,round(sum(`plsd`.`vp_ls_air_base_152_avg`.`25_29`),0) AS `25yrs`,sum(`plsd`.`vp_ls_air_base_152_avg`.`25_CA`) AS `25ca`,round((sum(`plsd`.`vp_ls_air_base_152_avg`.`25_CA`) / sum(`plsd`.`vp_ls_air_base_152_avg`.`25_29`)),4) AS `25AIR`,round(sum(`plsd`.`vp_ls_air_base_152_avg`.`30_34`),0) AS `30yrs`,sum(`plsd`.`vp_ls_air_base_152_avg`.`30_CA`) AS `30ca`,round((sum(`plsd`.`vp_ls_air_base_152_avg`.`30_CA`) / sum(`plsd`.`vp_ls_air_base_152_avg`.`30_34`)),4) AS `30AIR`,round(sum(`plsd`.`vp_ls_air_base_152_avg`.`35_39`),0) AS `35yrs`,sum(`plsd`.`vp_ls_air_base_152_avg`.`35_CA`) AS `35ca`,round((sum(`plsd`.`vp_ls_air_base_152_avg`.`35_CA`) / sum(`plsd`.`vp_ls_air_base_152_avg`.`35_39`)),4) AS `35AIR`,round(sum(`plsd`.`vp_ls_air_base_152_avg`.`40_44`),0) AS `40yrs`,sum(`plsd`.`vp_ls_air_base_152_avg`.`40_CA`) AS `40ca`,round((sum(`plsd`.`vp_ls_air_base_152_avg`.`40_CA`) / sum(`plsd`.`vp_ls_air_base_152_avg`.`40_44`)),4) AS `40AIR`,round(sum(`plsd`.`vp_ls_air_base_152_avg`.`45_49`),0) AS `45yrs`,sum(`plsd`.`vp_ls_air_base_152_avg`.`45_CA`) AS `45ca`,round((sum(`plsd`.`vp_ls_air_base_152_avg`.`45_CA`) / sum(`plsd`.`vp_ls_air_base_152_avg`.`45_49`)),4) AS `45AIR`,round(sum(`plsd`.`vp_ls_air_base_152_avg`.`50_54`),0) AS `50yrs`,sum(`plsd`.`vp_ls_air_base_152_avg`.`50_CA`) AS `50ca`,round((sum(`plsd`.`vp_ls_air_base_152_avg`.`50_CA`) / sum(`plsd`.`vp_ls_air_base_152_avg`.`50_54`)),4) AS `50AIR`,round(sum(`plsd`.`vp_ls_air_base_152_avg`.`55_59`),0) AS `55yrs`,sum(`plsd`.`vp_ls_air_base_152_avg`.`55_CA`) AS `55ca`,round((sum(`plsd`.`vp_ls_air_base_152_avg`.`55_CA`) / sum(`plsd`.`vp_ls_air_base_152_avg`.`55_59`)),4) AS `55AIR`,round(sum(`plsd`.`vp_ls_air_base_152_avg`.`60_64`),0) AS `60yrs`,sum(`plsd`.`vp_ls_air_base_152_avg`.`60_CA`) AS `60ca`,round((sum(`plsd`.`vp_ls_air_base_152_avg`.`60_CA`) / sum(`plsd`.`vp_ls_air_base_152_avg`.`60_64`)),4) AS `60AIR`,round(sum(`plsd`.`vp_ls_air_base_152_avg`.`65_69`),0) AS `65yrs`,sum(`plsd`.`vp_ls_air_base_152_avg`.`65_CA`) AS `65ca`,round((sum(`plsd`.`vp_ls_air_base_152_avg`.`65_CA`) / sum(`plsd`.`vp_ls_air_base_152_avg`.`65_69`)),4) AS `65AIR`,round(sum(`plsd`.`vp_ls_air_base_152_avg`.`70_74`),0) AS `70yrs`,sum(`plsd`.`vp_ls_air_base_152_avg`.`70_CA`) AS `70ca`,round((sum(`plsd`.`vp_ls_air_base_152_avg`.`70_CA`) / sum(`plsd`.`vp_ls_air_base_152_avg`.`70_74`)),4) AS `70AIR` from `plsd`.`vp_ls_air_base_152_avg` where ((`plsd`.`vp_ls_air_base_152_avg`.`GENE` like '%MSH6%') and (`plsd`.`vp_ls_air_base_152_avg`.`SEX` like '%F%'));

CREATE ALGORITHM=UNDEFINED DEFINER=`root`@`localhost` SQL SECURITY DEFINER VIEW `plsd`.`vp_ls_air_152_msh6_m_avg` AS select 'vp_ls_air_base_152_M_avg' AS `SOURCE`,'MSH6_M_avg' AS `CLAUSE`,round(sum(`plsd`.`vp_ls_air_base_152_avg`.`25_29`),0) AS `25yrs`,sum(`plsd`.`vp_ls_air_base_152_avg`.`25_CA`) AS `25ca`,round((sum(`plsd`.`vp_ls_air_base_152_avg`.`25_CA`) / sum(`plsd`.`vp_ls_air_base_152_avg`.`25_29`)),4) AS `25AIR`,round(sum(`plsd`.`vp_ls_air_base_152_avg`.`30_34`),0) AS `30yrs`,sum(`plsd`.`vp_ls_air_base_152_avg`.`30_CA`) AS `30ca`,round((sum(`plsd`.`vp_ls_air_base_152_avg`.`30_CA`) / sum(`plsd`.`vp_ls_air_base_152_avg`.`30_34`)),4) AS `30AIR`,round(sum(`plsd`.`vp_ls_air_base_152_avg`.`35_39`),0) AS `35yrs`,sum(`plsd`.`vp_ls_air_base_152_avg`.`35_CA`) AS `35ca`,round((sum(`plsd`.`vp_ls_air_base_152_avg`.`35_CA`) / sum(`plsd`.`vp_ls_air_base_152_avg`.`35_39`)),4) AS `35AIR`,round(sum(`plsd`.`vp_ls_air_base_152_avg`.`40_44`),0) AS `40yrs`,sum(`plsd`.`vp_ls_air_base_152_avg`.`40_CA`) AS `40ca`,round((sum(`plsd`.`vp_ls_air_base_152_avg`.`40_CA`) / sum(`plsd`.`vp_ls_air_base_152_avg`.`40_44`)),4) AS `40AIR`,round(sum(`plsd`.`vp_ls_air_base_152_avg`.`45_49`),0) AS `45yrs`,sum(`plsd`.`vp_ls_air_base_152_avg`.`45_CA`) AS `45ca`,round((sum(`plsd`.`vp_ls_air_base_152_avg`.`45_CA`) / sum(`plsd`.`vp_ls_air_base_152_avg`.`45_49`)),4) AS `45AIR`,round(sum(`plsd`.`vp_ls_air_base_152_avg`.`50_54`),0) AS `50yrs`,sum(`plsd`.`vp_ls_air_base_152_avg`.`50_CA`) AS `50ca`,round((sum(`plsd`.`vp_ls_air_base_152_avg`.`50_CA`) / sum(`plsd`.`vp_ls_air_base_152_avg`.`50_54`)),4) AS `50AIR`,round(sum(`plsd`.`vp_ls_air_base_152_avg`.`55_59`),0) AS `55yrs`,sum(`plsd`.`vp_ls_air_base_152_avg`.`55_CA`) AS `55ca`,round((sum(`plsd`.`vp_ls_air_base_152_avg`.`55_CA`) / sum(`plsd`.`vp_ls_air_base_152_avg`.`55_59`)),4) AS `55AIR`,round(sum(`plsd`.`vp_ls_air_base_152_avg`.`60_64`),0) AS `60yrs`,sum(`plsd`.`vp_ls_air_base_152_avg`.`60_CA`) AS `60ca`,round((sum(`plsd`.`vp_ls_air_base_152_avg`.`60_CA`) / sum(`plsd`.`vp_ls_air_base_152_avg`.`60_64`)),4) AS `60AIR`,round(sum(`plsd`.`vp_ls_air_base_152_avg`.`65_69`),0) AS `65yrs`,sum(`plsd`.`vp_ls_air_base_152_avg`.`65_CA`) AS `65ca`,round((sum(`plsd`.`vp_ls_air_base_152_avg`.`65_CA`) / sum(`plsd`.`vp_ls_air_base_152_avg`.`65_69`)),4) AS `65AIR`,round(sum(`plsd`.`vp_ls_air_base_152_avg`.`70_74`),0) AS `70yrs`,sum(`plsd`.`vp_ls_air_base_152_avg`.`70_CA`) AS `70ca`,round((sum(`plsd`.`vp_ls_air_base_152_avg`.`70_CA`) / sum(`plsd`.`vp_ls_air_base_152_avg`.`70_74`)),4) AS `70AIR` from `plsd`.`vp_ls_air_base_152_avg` where ((`plsd`.`vp_ls_air_base_152_avg`.`GENE` like '%MSH6%') and (`plsd`.`vp_ls_air_base_152_avg`.`SEX` like '%M%'));

CREATE ALGORITHM=UNDEFINED DEFINER=`root`@`localhost` SQL SECURITY DEFINER VIEW `plsd`.`vp_ls_air_152_pms2_f_avg` AS select 'vp_ls_air_base_152_F_avg' AS `SOURCE`,'PMS2_F_avg' AS `CLAUSE`,round(sum(`plsd`.`vp_ls_air_base_152_avg`.`25_29`),0) AS `25yrs`,sum(`plsd`.`vp_ls_air_base_152_avg`.`25_CA`) AS `25ca`,round((sum(`plsd`.`vp_ls_air_base_152_avg`.`25_CA`) / sum(`plsd`.`vp_ls_air_base_152_avg`.`25_29`)),4) AS `25AIR`,round(sum(`plsd`.`vp_ls_air_base_152_avg`.`30_34`),0) AS `30yrs`,sum(`plsd`.`vp_ls_air_base_152_avg`.`30_CA`) AS `30ca`,round((sum(`plsd`.`vp_ls_air_base_152_avg`.`30_CA`) / sum(`plsd`.`vp_ls_air_base_152_avg`.`30_34`)),4) AS `30AIR`,round(sum(`plsd`.`vp_ls_air_base_152_avg`.`35_39`),0) AS `35yrs`,sum(`plsd`.`vp_ls_air_base_152_avg`.`35_CA`) AS `35ca`,round((sum(`plsd`.`vp_ls_air_base_152_avg`.`35_CA`) / sum(`plsd`.`vp_ls_air_base_152_avg`.`35_39`)),4) AS `35AIR`,round(sum(`plsd`.`vp_ls_air_base_152_avg`.`40_44`),0) AS `40yrs`,sum(`plsd`.`vp_ls_air_base_152_avg`.`40_CA`) AS `40ca`,round((sum(`plsd`.`vp_ls_air_base_152_avg`.`40_CA`) / sum(`plsd`.`vp_ls_air_base_152_avg`.`40_44`)),4) AS `40AIR`,round(sum(`plsd`.`vp_ls_air_base_152_avg`.`45_49`),0) AS `45yrs`,sum(`plsd`.`vp_ls_air_base_152_avg`.`45_CA`) AS `45ca`,round((sum(`plsd`.`vp_ls_air_base_152_avg`.`45_CA`) / sum(`plsd`.`vp_ls_air_base_152_avg`.`45_49`)),4) AS `45AIR`,round(sum(`plsd`.`vp_ls_air_base_152_avg`.`50_54`),0) AS `50yrs`,sum(`plsd`.`vp_ls_air_base_152_avg`.`50_CA`) AS `50ca`,round((sum(`plsd`.`vp_ls_air_base_152_avg`.`50_CA`) / sum(`plsd`.`vp_ls_air_base_152_avg`.`50_54`)),4) AS `50AIR`,round(sum(`plsd`.`vp_ls_air_base_152_avg`.`55_59`),0) AS `55yrs`,sum(`plsd`.`vp_ls_air_base_152_avg`.`55_CA`) AS `55ca`,round((sum(`plsd`.`vp_ls_air_base_152_avg`.`55_CA`) / sum(`plsd`.`vp_ls_air_base_152_avg`.`55_59`)),4) AS `55AIR`,round(sum(`plsd`.`vp_ls_air_base_152_avg`.`60_64`),0) AS `60yrs`,sum(`plsd`.`vp_ls_air_base_152_avg`.`60_CA`) AS `60ca`,round((sum(`plsd`.`vp_ls_air_base_152_avg`.`60_CA`) / sum(`plsd`.`vp_ls_air_base_152_avg`.`60_64`)),4) AS `60AIR`,round(sum(`plsd`.`vp_ls_air_base_152_avg`.`65_69`),0) AS `65yrs`,sum(`plsd`.`vp_ls_air_base_152_avg`.`65_CA`) AS `65ca`,round((sum(`plsd`.`vp_ls_air_base_152_avg`.`65_CA`) / sum(`plsd`.`vp_ls_air_base_152_avg`.`65_69`)),4) AS `65AIR`,round(sum(`plsd`.`vp_ls_air_base_152_avg`.`70_74`),0) AS `70yrs`,sum(`plsd`.`vp_ls_air_base_152_avg`.`70_CA`) AS `70ca`,round((sum(`plsd`.`vp_ls_air_base_152_avg`.`70_CA`) / sum(`plsd`.`vp_ls_air_base_152_avg`.`70_74`)),4) AS `70AIR` from `plsd`.`vp_ls_air_base_152_avg` where ((`plsd`.`vp_ls_air_base_152_avg`.`GENE` like '%PMS2%') and (`plsd`.`vp_ls_air_base_152_avg`.`SEX` like '%F%'));

CREATE ALGORITHM=UNDEFINED DEFINER=`root`@`localhost` SQL SECURITY DEFINER VIEW `plsd`.`vp_ls_air_152_pms2_m_avg` AS select 'vp_ls_air_base_152_M_avg' AS `SOURCE`,'PMS2_M_avg' AS `CLAUSE`,round(sum(`plsd`.`vp_ls_air_base_152_avg`.`25_29`),0) AS `25yrs`,sum(`plsd`.`vp_ls_air_base_152_avg`.`25_CA`) AS `25ca`,round((sum(`plsd`.`vp_ls_air_base_152_avg`.`25_CA`) / sum(`plsd`.`vp_ls_air_base_152_avg`.`25_29`)),4) AS `25AIR`,round(sum(`plsd`.`vp_ls_air_base_152_avg`.`30_34`),0) AS `30yrs`,sum(`plsd`.`vp_ls_air_base_152_avg`.`30_CA`) AS `30ca`,round((sum(`plsd`.`vp_ls_air_base_152_avg`.`30_CA`) / sum(`plsd`.`vp_ls_air_base_152_avg`.`30_34`)),4) AS `30AIR`,round(sum(`plsd`.`vp_ls_air_base_152_avg`.`35_39`),0) AS `35yrs`,sum(`plsd`.`vp_ls_air_base_152_avg`.`35_CA`) AS `35ca`,round((sum(`plsd`.`vp_ls_air_base_152_avg`.`35_CA`) / sum(`plsd`.`vp_ls_air_base_152_avg`.`35_39`)),4) AS `35AIR`,round(sum(`plsd`.`vp_ls_air_base_152_avg`.`40_44`),0) AS `40yrs`,sum(`plsd`.`vp_ls_air_base_152_avg`.`40_CA`) AS `40ca`,round((sum(`plsd`.`vp_ls_air_base_152_avg`.`40_CA`) / sum(`plsd`.`vp_ls_air_base_152_avg`.`40_44`)),4) AS `40AIR`,round(sum(`plsd`.`vp_ls_air_base_152_avg`.`45_49`),0) AS `45yrs`,sum(`plsd`.`vp_ls_air_base_152_avg`.`45_CA`) AS `45ca`,round((sum(`plsd`.`vp_ls_air_base_152_avg`.`45_CA`) / sum(`plsd`.`vp_ls_air_base_152_avg`.`45_49`)),4) AS `45AIR`,round(sum(`plsd`.`vp_ls_air_base_152_avg`.`50_54`),0) AS `50yrs`,sum(`plsd`.`vp_ls_air_base_152_avg`.`50_CA`) AS `50ca`,round((sum(`plsd`.`vp_ls_air_base_152_avg`.`50_CA`) / sum(`plsd`.`vp_ls_air_base_152_avg`.`50_54`)),4) AS `50AIR`,round(sum(`plsd`.`vp_ls_air_base_152_avg`.`55_59`),0) AS `55yrs`,sum(`plsd`.`vp_ls_air_base_152_avg`.`55_CA`) AS `55ca`,round((sum(`plsd`.`vp_ls_air_base_152_avg`.`55_CA`) / sum(`plsd`.`vp_ls_air_base_152_avg`.`55_59`)),4) AS `55AIR`,round(sum(`plsd`.`vp_ls_air_base_152_avg`.`60_64`),0) AS `60yrs`,sum(`plsd`.`vp_ls_air_base_152_avg`.`60_CA`) AS `60ca`,round((sum(`plsd`.`vp_ls_air_base_152_avg`.`60_CA`) / sum(`plsd`.`vp_ls_air_base_152_avg`.`60_64`)),4) AS `60AIR`,round(sum(`plsd`.`vp_ls_air_base_152_avg`.`65_69`),0) AS `65yrs`,sum(`plsd`.`vp_ls_air_base_152_avg`.`65_CA`) AS `65ca`,round((sum(`plsd`.`vp_ls_air_base_152_avg`.`65_CA`) / sum(`plsd`.`vp_ls_air_base_152_avg`.`65_69`)),4) AS `65AIR`,round(sum(`plsd`.`vp_ls_air_base_152_avg`.`70_74`),0) AS `70yrs`,sum(`plsd`.`vp_ls_air_base_152_avg`.`70_CA`) AS `70ca`,round((sum(`plsd`.`vp_ls_air_base_152_avg`.`70_CA`) / sum(`plsd`.`vp_ls_air_base_152_avg`.`70_74`)),4) AS `70AIR` from `plsd`.`vp_ls_air_base_152_avg` where ((`plsd`.`vp_ls_air_base_152_avg`.`GENE` like '%PMS2%') and (`plsd`.`vp_ls_air_base_152_avg`.`SEX` like '%M%'));

CREATE ALGORITHM=UNDEFINED DEFINER=`root`@`localhost` SQL SECURITY DEFINER VIEW `plsd`.`vp_ls_air_153154182183_mlh1_f_avg` AS select 'vp_ls_air_base_153154182183_F_avg' AS `SOURCE`,'MLH1_F_avg' AS `CLAUSE`,round(sum(`plsd`.`vp_ls_air_base_153154182183_avg`.`25_29`),0) AS `25yrs`,sum(`plsd`.`vp_ls_air_base_153154182183_avg`.`25_CA`) AS `25ca`,round((sum(`plsd`.`vp_ls_air_base_153154182183_avg`.`25_CA`) / sum(`plsd`.`vp_ls_air_base_153154182183_avg`.`25_29`)),4) AS `25AIR`,round(sum(`plsd`.`vp_ls_air_base_153154182183_avg`.`30_34`),0) AS `30yrs`,sum(`plsd`.`vp_ls_air_base_153154182183_avg`.`30_CA`) AS `30ca`,round((sum(`plsd`.`vp_ls_air_base_153154182183_avg`.`30_CA`) / sum(`plsd`.`vp_ls_air_base_153154182183_avg`.`30_34`)),4) AS `30AIR`,round(sum(`plsd`.`vp_ls_air_base_153154182183_avg`.`35_39`),0) AS `35yrs`,sum(`plsd`.`vp_ls_air_base_153154182183_avg`.`35_CA`) AS `35ca`,round((sum(`plsd`.`vp_ls_air_base_153154182183_avg`.`35_CA`) / sum(`plsd`.`vp_ls_air_base_153154182183_avg`.`35_39`)),4) AS `35AIR`,round(sum(`plsd`.`vp_ls_air_base_153154182183_avg`.`40_44`),0) AS `40yrs`,sum(`plsd`.`vp_ls_air_base_153154182183_avg`.`40_CA`) AS `40ca`,round((sum(`plsd`.`vp_ls_air_base_153154182183_avg`.`40_CA`) / sum(`plsd`.`vp_ls_air_base_153154182183_avg`.`40_44`)),4) AS `40AIR`,round(sum(`plsd`.`vp_ls_air_base_153154182183_avg`.`45_49`),0) AS `45yrs`,sum(`plsd`.`vp_ls_air_base_153154182183_avg`.`45_CA`) AS `45ca`,round((sum(`plsd`.`vp_ls_air_base_153154182183_avg`.`45_CA`) / sum(`plsd`.`vp_ls_air_base_153154182183_avg`.`45_49`)),4) AS `45AIR`,round(sum(`plsd`.`vp_ls_air_base_153154182183_avg`.`50_54`),0) AS `50yrs`,sum(`plsd`.`vp_ls_air_base_153154182183_avg`.`50_CA`) AS `50ca`,round((sum(`plsd`.`vp_ls_air_base_153154182183_avg`.`50_CA`) / sum(`plsd`.`vp_ls_air_base_153154182183_avg`.`50_54`)),4) AS `50AIR`,round(sum(`plsd`.`vp_ls_air_base_153154182183_avg`.`55_59`),0) AS `55yrs`,sum(`plsd`.`vp_ls_air_base_153154182183_avg`.`55_CA`) AS `55ca`,round((sum(`plsd`.`vp_ls_air_base_153154182183_avg`.`55_CA`) / sum(`plsd`.`vp_ls_air_base_153154182183_avg`.`55_59`)),4) AS `55AIR`,round(sum(`plsd`.`vp_ls_air_base_153154182183_avg`.`60_64`),0) AS `60yrs`,sum(`plsd`.`vp_ls_air_base_153154182183_avg`.`60_CA`) AS `60ca`,round((sum(`plsd`.`vp_ls_air_base_153154182183_avg`.`60_CA`) / sum(`plsd`.`vp_ls_air_base_153154182183_avg`.`60_64`)),4) AS `60AIR`,round(sum(`plsd`.`vp_ls_air_base_153154182183_avg`.`65_69`),0) AS `65yrs`,sum(`plsd`.`vp_ls_air_base_153154182183_avg`.`65_CA`) AS `65ca`,round((sum(`plsd`.`vp_ls_air_base_153154182183_avg`.`65_CA`) / sum(`plsd`.`vp_ls_air_base_153154182183_avg`.`65_69`)),4) AS `65AIR`,round(sum(`plsd`.`vp_ls_air_base_153154182183_avg`.`70_74`),0) AS `70yrs`,sum(`plsd`.`vp_ls_air_base_153154182183_avg`.`70_CA`) AS `70ca`,round((sum(`plsd`.`vp_ls_air_base_153154182183_avg`.`70_CA`) / sum(`plsd`.`vp_ls_air_base_153154182183_avg`.`70_74`)),4) AS `70AIR` from `plsd`.`vp_ls_air_base_153154182183_avg` where ((`plsd`.`vp_ls_air_base_153154182183_avg`.`GENE` like '%MLH1%') and (`plsd`.`vp_ls_air_base_153154182183_avg`.`SEX` like '%F%'));

CREATE ALGORITHM=UNDEFINED DEFINER=`root`@`localhost` SQL SECURITY DEFINER VIEW `plsd`.`vp_ls_air_153154182183_msh2_f_avg` AS select 'vp_ls_air_base_153154182183_F_avg' AS `SOURCE`,'MSH2_F_avg' AS `CLAUSE`,round(sum(`plsd`.`vp_ls_air_base_153154182183_avg`.`25_29`),0) AS `25yrs`,sum(`plsd`.`vp_ls_air_base_153154182183_avg`.`25_CA`) AS `25ca`,round((sum(`plsd`.`vp_ls_air_base_153154182183_avg`.`25_CA`) / sum(`plsd`.`vp_ls_air_base_153154182183_avg`.`25_29`)),4) AS `25AIR`,round(sum(`plsd`.`vp_ls_air_base_153154182183_avg`.`30_34`),0) AS `30yrs`,sum(`plsd`.`vp_ls_air_base_153154182183_avg`.`30_CA`) AS `30ca`,round((sum(`plsd`.`vp_ls_air_base_153154182183_avg`.`30_CA`) / sum(`plsd`.`vp_ls_air_base_153154182183_avg`.`30_34`)),4) AS `30AIR`,round(sum(`plsd`.`vp_ls_air_base_153154182183_avg`.`35_39`),0) AS `35yrs`,sum(`plsd`.`vp_ls_air_base_153154182183_avg`.`35_CA`) AS `35ca`,round((sum(`plsd`.`vp_ls_air_base_153154182183_avg`.`35_CA`) / sum(`plsd`.`vp_ls_air_base_153154182183_avg`.`35_39`)),4) AS `35AIR`,round(sum(`plsd`.`vp_ls_air_base_153154182183_avg`.`40_44`),0) AS `40yrs`,sum(`plsd`.`vp_ls_air_base_153154182183_avg`.`40_CA`) AS `40ca`,round((sum(`plsd`.`vp_ls_air_base_153154182183_avg`.`40_CA`) / sum(`plsd`.`vp_ls_air_base_153154182183_avg`.`40_44`)),4) AS `40AIR`,round(sum(`plsd`.`vp_ls_air_base_153154182183_avg`.`45_49`),0) AS `45yrs`,sum(`plsd`.`vp_ls_air_base_153154182183_avg`.`45_CA`) AS `45ca`,round((sum(`plsd`.`vp_ls_air_base_153154182183_avg`.`45_CA`) / sum(`plsd`.`vp_ls_air_base_153154182183_avg`.`45_49`)),4) AS `45AIR`,round(sum(`plsd`.`vp_ls_air_base_153154182183_avg`.`50_54`),0) AS `50yrs`,sum(`plsd`.`vp_ls_air_base_153154182183_avg`.`50_CA`) AS `50ca`,round((sum(`plsd`.`vp_ls_air_base_153154182183_avg`.`50_CA`) / sum(`plsd`.`vp_ls_air_base_153154182183_avg`.`50_54`)),4) AS `50AIR`,round(sum(`plsd`.`vp_ls_air_base_153154182183_avg`.`55_59`),0) AS `55yrs`,sum(`plsd`.`vp_ls_air_base_153154182183_avg`.`55_CA`) AS `55ca`,round((sum(`plsd`.`vp_ls_air_base_153154182183_avg`.`55_CA`) / sum(`plsd`.`vp_ls_air_base_153154182183_avg`.`55_59`)),4) AS `55AIR`,round(sum(`plsd`.`vp_ls_air_base_153154182183_avg`.`60_64`),0) AS `60yrs`,sum(`plsd`.`vp_ls_air_base_153154182183_avg`.`60_CA`) AS `60ca`,round((sum(`plsd`.`vp_ls_air_base_153154182183_avg`.`60_CA`) / sum(`plsd`.`vp_ls_air_base_153154182183_avg`.`60_64`)),4) AS `60AIR`,round(sum(`plsd`.`vp_ls_air_base_153154182183_avg`.`65_69`),0) AS `65yrs`,sum(`plsd`.`vp_ls_air_base_153154182183_avg`.`65_CA`) AS `65ca`,round((sum(`plsd`.`vp_ls_air_base_153154182183_avg`.`65_CA`) / sum(`plsd`.`vp_ls_air_base_153154182183_avg`.`65_69`)),4) AS `65AIR`,round(sum(`plsd`.`vp_ls_air_base_153154182183_avg`.`70_74`),0) AS `70yrs`,sum(`plsd`.`vp_ls_air_base_153154182183_avg`.`70_CA`) AS `70ca`,round((sum(`plsd`.`vp_ls_air_base_153154182183_avg`.`70_CA`) / sum(`plsd`.`vp_ls_air_base_153154182183_avg`.`70_74`)),4) AS `70AIR` from `plsd`.`vp_ls_air_base_153154182183_avg` where ((`plsd`.`vp_ls_air_base_153154182183_avg`.`GENE` like '%MSH2%') and (`plsd`.`vp_ls_air_base_153154182183_avg`.`SEX` like '%F%'));

CREATE ALGORITHM=UNDEFINED DEFINER=`root`@`localhost` SQL SECURITY DEFINER VIEW `plsd`.`vp_ls_air_153154182183_msh6_f_avg` AS select 'vp_ls_air_base_153154182183_F_avg' AS `SOURCE`,'MSH6_F_avg' AS `CLAUSE`,round(sum(`plsd`.`vp_ls_air_base_153154182183_avg`.`25_29`),0) AS `25yrs`,sum(`plsd`.`vp_ls_air_base_153154182183_avg`.`25_CA`) AS `25ca`,round((sum(`plsd`.`vp_ls_air_base_153154182183_avg`.`25_CA`) / sum(`plsd`.`vp_ls_air_base_153154182183_avg`.`25_29`)),4) AS `25AIR`,round(sum(`plsd`.`vp_ls_air_base_153154182183_avg`.`30_34`),0) AS `30yrs`,sum(`plsd`.`vp_ls_air_base_153154182183_avg`.`30_CA`) AS `30ca`,round((sum(`plsd`.`vp_ls_air_base_153154182183_avg`.`30_CA`) / sum(`plsd`.`vp_ls_air_base_153154182183_avg`.`30_34`)),4) AS `30AIR`,round(sum(`plsd`.`vp_ls_air_base_153154182183_avg`.`35_39`),0) AS `35yrs`,sum(`plsd`.`vp_ls_air_base_153154182183_avg`.`35_CA`) AS `35ca`,round((sum(`plsd`.`vp_ls_air_base_153154182183_avg`.`35_CA`) / sum(`plsd`.`vp_ls_air_base_153154182183_avg`.`35_39`)),4) AS `35AIR`,round(sum(`plsd`.`vp_ls_air_base_153154182183_avg`.`40_44`),0) AS `40yrs`,sum(`plsd`.`vp_ls_air_base_153154182183_avg`.`40_CA`) AS `40ca`,round((sum(`plsd`.`vp_ls_air_base_153154182183_avg`.`40_CA`) / sum(`plsd`.`vp_ls_air_base_153154182183_avg`.`40_44`)),4) AS `40AIR`,round(sum(`plsd`.`vp_ls_air_base_153154182183_avg`.`45_49`),0) AS `45yrs`,sum(`plsd`.`vp_ls_air_base_153154182183_avg`.`45_CA`) AS `45ca`,round((sum(`plsd`.`vp_ls_air_base_153154182183_avg`.`45_CA`) / sum(`plsd`.`vp_ls_air_base_153154182183_avg`.`45_49`)),4) AS `45AIR`,round(sum(`plsd`.`vp_ls_air_base_153154182183_avg`.`50_54`),0) AS `50yrs`,sum(`plsd`.`vp_ls_air_base_153154182183_avg`.`50_CA`) AS `50ca`,round((sum(`plsd`.`vp_ls_air_base_153154182183_avg`.`50_CA`) / sum(`plsd`.`vp_ls_air_base_153154182183_avg`.`50_54`)),4) AS `50AIR`,round(sum(`plsd`.`vp_ls_air_base_153154182183_avg`.`55_59`),0) AS `55yrs`,sum(`plsd`.`vp_ls_air_base_153154182183_avg`.`55_CA`) AS `55ca`,round((sum(`plsd`.`vp_ls_air_base_153154182183_avg`.`55_CA`) / sum(`plsd`.`vp_ls_air_base_153154182183_avg`.`55_59`)),4) AS `55AIR`,round(sum(`plsd`.`vp_ls_air_base_153154182183_avg`.`60_64`),0) AS `60yrs`,sum(`plsd`.`vp_ls_air_base_153154182183_avg`.`60_CA`) AS `60ca`,round((sum(`plsd`.`vp_ls_air_base_153154182183_avg`.`60_CA`) / sum(`plsd`.`vp_ls_air_base_153154182183_avg`.`60_64`)),4) AS `60AIR`,round(sum(`plsd`.`vp_ls_air_base_153154182183_avg`.`65_69`),0) AS `65yrs`,sum(`plsd`.`vp_ls_air_base_153154182183_avg`.`65_CA`) AS `65ca`,round((sum(`plsd`.`vp_ls_air_base_153154182183_avg`.`65_CA`) / sum(`plsd`.`vp_ls_air_base_153154182183_avg`.`65_69`)),4) AS `65AIR`,round(sum(`plsd`.`vp_ls_air_base_153154182183_avg`.`70_74`),0) AS `70yrs`,sum(`plsd`.`vp_ls_air_base_153154182183_avg`.`70_CA`) AS `70ca`,round((sum(`plsd`.`vp_ls_air_base_153154182183_avg`.`70_CA`) / sum(`plsd`.`vp_ls_air_base_153154182183_avg`.`70_74`)),4) AS `70AIR` from `plsd`.`vp_ls_air_base_153154182183_avg` where ((`plsd`.`vp_ls_air_base_153154182183_avg`.`GENE` like '%MSH6%') and (`plsd`.`vp_ls_air_base_153154182183_avg`.`SEX` like '%F%'));

CREATE ALGORITHM=UNDEFINED DEFINER=`root`@`localhost` SQL SECURITY DEFINER VIEW `plsd`.`vp_ls_air_153154182183_pms2_f_avg` AS select 'vp_ls_air_base_153154182183_F_avg' AS `SOURCE`,'PMS2_F_avg' AS `CLAUSE`,round(sum(`plsd`.`vp_ls_air_base_153154182183_avg`.`25_29`),0) AS `25yrs`,sum(`plsd`.`vp_ls_air_base_153154182183_avg`.`25_CA`) AS `25ca`,round((sum(`plsd`.`vp_ls_air_base_153154182183_avg`.`25_CA`) / sum(`plsd`.`vp_ls_air_base_153154182183_avg`.`25_29`)),4) AS `25AIR`,round(sum(`plsd`.`vp_ls_air_base_153154182183_avg`.`30_34`),0) AS `30yrs`,sum(`plsd`.`vp_ls_air_base_153154182183_avg`.`30_CA`) AS `30ca`,round((sum(`plsd`.`vp_ls_air_base_153154182183_avg`.`30_CA`) / sum(`plsd`.`vp_ls_air_base_153154182183_avg`.`30_34`)),4) AS `30AIR`,round(sum(`plsd`.`vp_ls_air_base_153154182183_avg`.`35_39`),0) AS `35yrs`,sum(`plsd`.`vp_ls_air_base_153154182183_avg`.`35_CA`) AS `35ca`,round((sum(`plsd`.`vp_ls_air_base_153154182183_avg`.`35_CA`) / sum(`plsd`.`vp_ls_air_base_153154182183_avg`.`35_39`)),4) AS `35AIR`,round(sum(`plsd`.`vp_ls_air_base_153154182183_avg`.`40_44`),0) AS `40yrs`,sum(`plsd`.`vp_ls_air_base_153154182183_avg`.`40_CA`) AS `40ca`,round((sum(`plsd`.`vp_ls_air_base_153154182183_avg`.`40_CA`) / sum(`plsd`.`vp_ls_air_base_153154182183_avg`.`40_44`)),4) AS `40AIR`,round(sum(`plsd`.`vp_ls_air_base_153154182183_avg`.`45_49`),0) AS `45yrs`,sum(`plsd`.`vp_ls_air_base_153154182183_avg`.`45_CA`) AS `45ca`,round((sum(`plsd`.`vp_ls_air_base_153154182183_avg`.`45_CA`) / sum(`plsd`.`vp_ls_air_base_153154182183_avg`.`45_49`)),4) AS `45AIR`,round(sum(`plsd`.`vp_ls_air_base_153154182183_avg`.`50_54`),0) AS `50yrs`,sum(`plsd`.`vp_ls_air_base_153154182183_avg`.`50_CA`) AS `50ca`,round((sum(`plsd`.`vp_ls_air_base_153154182183_avg`.`50_CA`) / sum(`plsd`.`vp_ls_air_base_153154182183_avg`.`50_54`)),4) AS `50AIR`,round(sum(`plsd`.`vp_ls_air_base_153154182183_avg`.`55_59`),0) AS `55yrs`,sum(`plsd`.`vp_ls_air_base_153154182183_avg`.`55_CA`) AS `55ca`,round((sum(`plsd`.`vp_ls_air_base_153154182183_avg`.`55_CA`) / sum(`plsd`.`vp_ls_air_base_153154182183_avg`.`55_59`)),4) AS `55AIR`,round(sum(`plsd`.`vp_ls_air_base_153154182183_avg`.`60_64`),0) AS `60yrs`,sum(`plsd`.`vp_ls_air_base_153154182183_avg`.`60_CA`) AS `60ca`,round((sum(`plsd`.`vp_ls_air_base_153154182183_avg`.`60_CA`) / sum(`plsd`.`vp_ls_air_base_153154182183_avg`.`60_64`)),4) AS `60AIR`,round(sum(`plsd`.`vp_ls_air_base_153154182183_avg`.`65_69`),0) AS `65yrs`,sum(`plsd`.`vp_ls_air_base_153154182183_avg`.`65_CA`) AS `65ca`,round((sum(`plsd`.`vp_ls_air_base_153154182183_avg`.`65_CA`) / sum(`plsd`.`vp_ls_air_base_153154182183_avg`.`65_69`)),4) AS `65AIR`,round(sum(`plsd`.`vp_ls_air_base_153154182183_avg`.`70_74`),0) AS `70yrs`,sum(`plsd`.`vp_ls_air_base_153154182183_avg`.`70_CA`) AS `70ca`,round((sum(`plsd`.`vp_ls_air_base_153154182183_avg`.`70_CA`) / sum(`plsd`.`vp_ls_air_base_153154182183_avg`.`70_74`)),4) AS `70AIR` from `plsd`.`vp_ls_air_base_153154182183_avg` where ((`plsd`.`vp_ls_air_base_153154182183_avg`.`GENE` like '%PMS2%') and (`plsd`.`vp_ls_air_base_153154182183_avg`.`SEX` like '%F%'));

CREATE ALGORITHM=UNDEFINED DEFINER=`root`@`localhost` SQL SECURITY DEFINER VIEW `plsd`.`vp_ls_air_153_154_mlh1_avg` AS select 'vp_ls_air_base_153_154_avg' AS `SOURCE`,'MLH1_avg' AS `CLAUSE`,round(sum(`plsd`.`vp_ls_air_base_153_154_avg`.`25_29`),0) AS `25yrs`,sum(`plsd`.`vp_ls_air_base_153_154_avg`.`25_CA`) AS `25ca`,round((sum(`plsd`.`vp_ls_air_base_153_154_avg`.`25_CA`) / sum(`plsd`.`vp_ls_air_base_153_154_avg`.`25_29`)),4) AS `25AIR`,round(sum(`plsd`.`vp_ls_air_base_153_154_avg`.`30_34`),0) AS `30yrs`,sum(`plsd`.`vp_ls_air_base_153_154_avg`.`30_CA`) AS `30ca`,round((sum(`plsd`.`vp_ls_air_base_153_154_avg`.`30_CA`) / sum(`plsd`.`vp_ls_air_base_153_154_avg`.`30_34`)),4) AS `30AIR`,round(sum(`plsd`.`vp_ls_air_base_153_154_avg`.`35_39`),0) AS `35yrs`,sum(`plsd`.`vp_ls_air_base_153_154_avg`.`35_CA`) AS `35ca`,round((sum(`plsd`.`vp_ls_air_base_153_154_avg`.`35_CA`) / sum(`plsd`.`vp_ls_air_base_153_154_avg`.`35_39`)),4) AS `35AIR`,round(sum(`plsd`.`vp_ls_air_base_153_154_avg`.`40_44`),0) AS `40yrs`,sum(`plsd`.`vp_ls_air_base_153_154_avg`.`40_CA`) AS `40ca`,round((sum(`plsd`.`vp_ls_air_base_153_154_avg`.`40_CA`) / sum(`plsd`.`vp_ls_air_base_153_154_avg`.`40_44`)),4) AS `40AIR`,round(sum(`plsd`.`vp_ls_air_base_153_154_avg`.`45_49`),0) AS `45yrs`,sum(`plsd`.`vp_ls_air_base_153_154_avg`.`45_CA`) AS `45ca`,round((sum(`plsd`.`vp_ls_air_base_153_154_avg`.`45_CA`) / sum(`plsd`.`vp_ls_air_base_153_154_avg`.`45_49`)),4) AS `45AIR`,round(sum(`plsd`.`vp_ls_air_base_153_154_avg`.`50_54`),0) AS `50yrs`,sum(`plsd`.`vp_ls_air_base_153_154_avg`.`50_CA`) AS `50ca`,round((sum(`plsd`.`vp_ls_air_base_153_154_avg`.`50_CA`) / sum(`plsd`.`vp_ls_air_base_153_154_avg`.`50_54`)),4) AS `50AIR`,round(sum(`plsd`.`vp_ls_air_base_153_154_avg`.`55_59`),0) AS `55yrs`,sum(`plsd`.`vp_ls_air_base_153_154_avg`.`55_CA`) AS `55ca`,round((sum(`plsd`.`vp_ls_air_base_153_154_avg`.`55_CA`) / sum(`plsd`.`vp_ls_air_base_153_154_avg`.`55_59`)),4) AS `55AIR`,round(sum(`plsd`.`vp_ls_air_base_153_154_avg`.`60_64`),0) AS `60yrs`,sum(`plsd`.`vp_ls_air_base_153_154_avg`.`60_CA`) AS `60ca`,round((sum(`plsd`.`vp_ls_air_base_153_154_avg`.`60_CA`) / sum(`plsd`.`vp_ls_air_base_153_154_avg`.`60_64`)),4) AS `60AIR`,round(sum(`plsd`.`vp_ls_air_base_153_154_avg`.`65_69`),0) AS `65yrs`,sum(`plsd`.`vp_ls_air_base_153_154_avg`.`65_CA`) AS `65ca`,round((sum(`plsd`.`vp_ls_air_base_153_154_avg`.`65_CA`) / sum(`plsd`.`vp_ls_air_base_153_154_avg`.`65_69`)),4) AS `65AIR`,round(sum(`plsd`.`vp_ls_air_base_153_154_avg`.`70_74`),0) AS `70yrs`,sum(`plsd`.`vp_ls_air_base_153_154_avg`.`70_CA`) AS `70ca`,round((sum(`plsd`.`vp_ls_air_base_153_154_avg`.`70_CA`) / sum(`plsd`.`vp_ls_air_base_153_154_avg`.`70_74`)),4) AS `70AIR` from `plsd`.`vp_ls_air_base_153_154_avg` where (`plsd`.`vp_ls_air_base_153_154_avg`.`GENE` like '%MLH1%');

CREATE ALGORITHM=UNDEFINED DEFINER=`root`@`localhost` SQL SECURITY DEFINER VIEW `plsd`.`vp_ls_air_153_154_mlh1_f_avg` AS select 'vp_ls_air_base_153_154_F_avg' AS `SOURCE`,'MLH1_F_avg' AS `CLAUSE`,round(sum(`plsd`.`vp_ls_air_base_153_154_avg`.`25_29`),0) AS `25yrs`,sum(`plsd`.`vp_ls_air_base_153_154_avg`.`25_CA`) AS `25ca`,round((sum(`plsd`.`vp_ls_air_base_153_154_avg`.`25_CA`) / sum(`plsd`.`vp_ls_air_base_153_154_avg`.`25_29`)),4) AS `25AIR`,round(sum(`plsd`.`vp_ls_air_base_153_154_avg`.`30_34`),0) AS `30yrs`,sum(`plsd`.`vp_ls_air_base_153_154_avg`.`30_CA`) AS `30ca`,round((sum(`plsd`.`vp_ls_air_base_153_154_avg`.`30_CA`) / sum(`plsd`.`vp_ls_air_base_153_154_avg`.`30_34`)),4) AS `30AIR`,round(sum(`plsd`.`vp_ls_air_base_153_154_avg`.`35_39`),0) AS `35yrs`,sum(`plsd`.`vp_ls_air_base_153_154_avg`.`35_CA`) AS `35ca`,round((sum(`plsd`.`vp_ls_air_base_153_154_avg`.`35_CA`) / sum(`plsd`.`vp_ls_air_base_153_154_avg`.`35_39`)),4) AS `35AIR`,round(sum(`plsd`.`vp_ls_air_base_153_154_avg`.`40_44`),0) AS `40yrs`,sum(`plsd`.`vp_ls_air_base_153_154_avg`.`40_CA`) AS `40ca`,round((sum(`plsd`.`vp_ls_air_base_153_154_avg`.`40_CA`) / sum(`plsd`.`vp_ls_air_base_153_154_avg`.`40_44`)),4) AS `40AIR`,round(sum(`plsd`.`vp_ls_air_base_153_154_avg`.`45_49`),0) AS `45yrs`,sum(`plsd`.`vp_ls_air_base_153_154_avg`.`45_CA`) AS `45ca`,round((sum(`plsd`.`vp_ls_air_base_153_154_avg`.`45_CA`) / sum(`plsd`.`vp_ls_air_base_153_154_avg`.`45_49`)),4) AS `45AIR`,round(sum(`plsd`.`vp_ls_air_base_153_154_avg`.`50_54`),0) AS `50yrs`,sum(`plsd`.`vp_ls_air_base_153_154_avg`.`50_CA`) AS `50ca`,round((sum(`plsd`.`vp_ls_air_base_153_154_avg`.`50_CA`) / sum(`plsd`.`vp_ls_air_base_153_154_avg`.`50_54`)),4) AS `50AIR`,round(sum(`plsd`.`vp_ls_air_base_153_154_avg`.`55_59`),0) AS `55yrs`,sum(`plsd`.`vp_ls_air_base_153_154_avg`.`55_CA`) AS `55ca`,round((sum(`plsd`.`vp_ls_air_base_153_154_avg`.`55_CA`) / sum(`plsd`.`vp_ls_air_base_153_154_avg`.`55_59`)),4) AS `55AIR`,round(sum(`plsd`.`vp_ls_air_base_153_154_avg`.`60_64`),0) AS `60yrs`,sum(`plsd`.`vp_ls_air_base_153_154_avg`.`60_CA`) AS `60ca`,round((sum(`plsd`.`vp_ls_air_base_153_154_avg`.`60_CA`) / sum(`plsd`.`vp_ls_air_base_153_154_avg`.`60_64`)),4) AS `60AIR`,round(sum(`plsd`.`vp_ls_air_base_153_154_avg`.`65_69`),0) AS `65yrs`,sum(`plsd`.`vp_ls_air_base_153_154_avg`.`65_CA`) AS `65ca`,round((sum(`plsd`.`vp_ls_air_base_153_154_avg`.`65_CA`) / sum(`plsd`.`vp_ls_air_base_153_154_avg`.`65_69`)),4) AS `65AIR`,round(sum(`plsd`.`vp_ls_air_base_153_154_avg`.`70_74`),0) AS `70yrs`,sum(`plsd`.`vp_ls_air_base_153_154_avg`.`70_CA`) AS `70ca`,round((sum(`plsd`.`vp_ls_air_base_153_154_avg`.`70_CA`) / sum(`plsd`.`vp_ls_air_base_153_154_avg`.`70_74`)),4) AS `70AIR` from `plsd`.`vp_ls_air_base_153_154_avg` where ((`plsd`.`vp_ls_air_base_153_154_avg`.`GENE` like '%MLH1%') and (`plsd`.`vp_ls_air_base_153_154_avg`.`SEX` like '%F%'));

CREATE ALGORITHM=UNDEFINED DEFINER=`root`@`localhost` SQL SECURITY DEFINER VIEW `plsd`.`vp_ls_air_153_154_mlh1_f_nopripre_avg` (`SOURCE`,`CLAUSE`,`25yrs`,`25ca`,`25AIR`,`30yrs`,`30ca`,`30AIR`,`35yrs`,`35ca`,`35AIR`,`40yrs`,`40ca`,`40AIR`,`45yrs`,`45ca`,`45AIR`,`50yrs`,`50ca`,`50AIR`,`55yrs`,`55ca`,`55AIR`,`60yrs`,`60ca`,`60AIR`,`65yrs`,`65ca`,`65AIR`,`70yrs`,`70ca`,`70AIR`) AS select 'vp_ls_air_base_153_154_f_nopripre_AVG' AS `SOURCE`,'MLH1fnpp_AVG' AS `CLAUSE`,round(sum(`plsd`.`vp_ls_air_base_153_154_nopripre_avg`.`25_29`),0) AS `25yrs`,sum(`plsd`.`vp_ls_air_base_153_154_nopripre_avg`.`25_CA`) AS `25ca`,round((sum(`plsd`.`vp_ls_air_base_153_154_nopripre_avg`.`25_CA`) / sum(`plsd`.`vp_ls_air_base_153_154_nopripre_avg`.`25_29`)),4) AS `25AIR`,round(sum(`plsd`.`vp_ls_air_base_153_154_nopripre_avg`.`30_34`),0) AS `30yrs`,sum(`plsd`.`vp_ls_air_base_153_154_nopripre_avg`.`30_CA`) AS `30ca`,round((sum(`plsd`.`vp_ls_air_base_153_154_nopripre_avg`.`30_CA`) / sum(`plsd`.`vp_ls_air_base_153_154_nopripre_avg`.`30_34`)),4) AS `30AIR`,round(sum(`plsd`.`vp_ls_air_base_153_154_nopripre_avg`.`35_39`),0) AS `35yrs`,sum(`plsd`.`vp_ls_air_base_153_154_nopripre_avg`.`35_CA`) AS `35ca`,round((sum(`plsd`.`vp_ls_air_base_153_154_nopripre_avg`.`35_CA`) / sum(`plsd`.`vp_ls_air_base_153_154_nopripre_avg`.`35_39`)),4) AS `35AIR`,round(sum(`plsd`.`vp_ls_air_base_153_154_nopripre_avg`.`40_44`),0) AS `40yrs`,sum(`plsd`.`vp_ls_air_base_153_154_nopripre_avg`.`40_CA`) AS `40ca`,round((sum(`plsd`.`vp_ls_air_base_153_154_nopripre_avg`.`40_CA`) / sum(`plsd`.`vp_ls_air_base_153_154_nopripre_avg`.`40_44`)),4) AS `40AIR`,round(sum(`plsd`.`vp_ls_air_base_153_154_nopripre_avg`.`45_49`),0) AS `45yrs`,sum(`plsd`.`vp_ls_air_base_153_154_nopripre_avg`.`45_CA`) AS `45ca`,round((sum(`plsd`.`vp_ls_air_base_153_154_nopripre_avg`.`45_CA`) / sum(`plsd`.`vp_ls_air_base_153_154_nopripre_avg`.`45_49`)),4) AS `45AIR`,round(sum(`plsd`.`vp_ls_air_base_153_154_nopripre_avg`.`50_54`),0) AS `50yrs`,sum(`plsd`.`vp_ls_air_base_153_154_nopripre_avg`.`50_CA`) AS `50ca`,round((sum(`plsd`.`vp_ls_air_base_153_154_nopripre_avg`.`50_CA`) / sum(`plsd`.`vp_ls_air_base_153_154_nopripre_avg`.`50_54`)),4) AS `50AIR`,round(sum(`plsd`.`vp_ls_air_base_153_154_nopripre_avg`.`55_59`),0) AS `55yrs`,sum(`plsd`.`vp_ls_air_base_153_154_nopripre_avg`.`55_CA`) AS `55ca`,round((sum(`plsd`.`vp_ls_air_base_153_154_nopripre_avg`.`55_CA`) / sum(`plsd`.`vp_ls_air_base_153_154_nopripre_avg`.`55_59`)),4) AS `55AIR`,round(sum(`plsd`.`vp_ls_air_base_153_154_nopripre_avg`.`60_64`),0) AS `60yrs`,sum(`plsd`.`vp_ls_air_base_153_154_nopripre_avg`.`60_CA`) AS `60ca`,round((sum(`plsd`.`vp_ls_air_base_153_154_nopripre_avg`.`60_CA`) / sum(`plsd`.`vp_ls_air_base_153_154_nopripre_avg`.`60_64`)),4) AS `60AIR`,round(sum(`plsd`.`vp_ls_air_base_153_154_nopripre_avg`.`65_69`),0) AS `65yrs`,sum(`plsd`.`vp_ls_air_base_153_154_nopripre_avg`.`65_CA`) AS `65ca`,round((sum(`plsd`.`vp_ls_air_base_153_154_nopripre_avg`.`65_CA`) / sum(`plsd`.`vp_ls_air_base_153_154_nopripre_avg`.`65_69`)),4) AS `65AIR`,round(sum(`plsd`.`vp_ls_air_base_153_154_nopripre_avg`.`70_74`),0) AS `70yrs`,sum(`plsd`.`vp_ls_air_base_153_154_nopripre_avg`.`70_CA`) AS `70ca`,round((sum(`plsd`.`vp_ls_air_base_153_154_nopripre_avg`.`70_CA`) / sum(`plsd`.`vp_ls_air_base_153_154_nopripre_avg`.`70_74`)),4) AS `70AIR` from `plsd`.`vp_ls_air_base_153_154_nopripre_avg` where ((`plsd`.`vp_ls_air_base_153_154_nopripre_avg`.`GENE` like '%MLH1%') and (`plsd`.`vp_ls_air_base_153_154_nopripre_avg`.`SEX` like '%F%'));

CREATE ALGORITHM=UNDEFINED DEFINER=`root`@`localhost` SQL SECURITY DEFINER VIEW `plsd`.`vp_ls_air_153_154_mlh1_f_pripre_avg` AS select 'vp_ls_air_base_153_154_F_pripre_AVG' AS `SOURCE`,'MLH1fpp_AVG' AS `CLAUSE`,sum(`plsd`.`vp_ls_air_base_153_154_pripre_avg`.`25_29`) AS `25yrs`,sum(`plsd`.`vp_ls_air_base_153_154_pripre_avg`.`25_CA`) AS `25ca`,round((sum(`plsd`.`vp_ls_air_base_153_154_pripre_avg`.`25_CA`) / sum(`plsd`.`vp_ls_air_base_153_154_pripre_avg`.`25_29`)),4) AS `25AIR`,sum(`plsd`.`vp_ls_air_base_153_154_pripre_avg`.`30_34`) AS `30yrs`,sum(`plsd`.`vp_ls_air_base_153_154_pripre_avg`.`30_CA`) AS `30ca`,round((sum(`plsd`.`vp_ls_air_base_153_154_pripre_avg`.`30_CA`) / sum(`plsd`.`vp_ls_air_base_153_154_pripre_avg`.`30_34`)),4) AS `30AIR`,sum(`plsd`.`vp_ls_air_base_153_154_pripre_avg`.`35_39`) AS `35yrs`,sum(`plsd`.`vp_ls_air_base_153_154_pripre_avg`.`35_CA`) AS `35ca`,round((sum(`plsd`.`vp_ls_air_base_153_154_pripre_avg`.`35_CA`) / sum(`plsd`.`vp_ls_air_base_153_154_pripre_avg`.`35_39`)),4) AS `35AIR`,sum(`plsd`.`vp_ls_air_base_153_154_pripre_avg`.`40_44`) AS `40yrs`,sum(`plsd`.`vp_ls_air_base_153_154_pripre_avg`.`40_CA`) AS `40ca`,round((sum(`plsd`.`vp_ls_air_base_153_154_pripre_avg`.`40_CA`) / sum(`plsd`.`vp_ls_air_base_153_154_pripre_avg`.`40_44`)),4) AS `40AIR`,sum(`plsd`.`vp_ls_air_base_153_154_pripre_avg`.`45_49`) AS `45yrs`,sum(`plsd`.`vp_ls_air_base_153_154_pripre_avg`.`45_CA`) AS `45ca`,round((sum(`plsd`.`vp_ls_air_base_153_154_pripre_avg`.`45_CA`) / sum(`plsd`.`vp_ls_air_base_153_154_pripre_avg`.`45_49`)),4) AS `45AIR`,sum(`plsd`.`vp_ls_air_base_153_154_pripre_avg`.`50_54`) AS `50yrs`,sum(`plsd`.`vp_ls_air_base_153_154_pripre_avg`.`50_CA`) AS `50ca`,round((sum(`plsd`.`vp_ls_air_base_153_154_pripre_avg`.`50_CA`) / sum(`plsd`.`vp_ls_air_base_153_154_pripre_avg`.`50_54`)),4) AS `50AIR`,sum(`plsd`.`vp_ls_air_base_153_154_pripre_avg`.`55_59`) AS `55yrs`,sum(`plsd`.`vp_ls_air_base_153_154_pripre_avg`.`55_CA`) AS `55ca`,round((sum(`plsd`.`vp_ls_air_base_153_154_pripre_avg`.`55_CA`) / sum(`plsd`.`vp_ls_air_base_153_154_pripre_avg`.`55_59`)),4) AS `55AIR`,sum(`plsd`.`vp_ls_air_base_153_154_pripre_avg`.`60_64`) AS `60yrs`,sum(`plsd`.`vp_ls_air_base_153_154_pripre_avg`.`60_CA`) AS `60ca`,round((sum(`plsd`.`vp_ls_air_base_153_154_pripre_avg`.`60_CA`) / sum(`plsd`.`vp_ls_air_base_153_154_pripre_avg`.`60_64`)),4) AS `60AIR`,sum(`plsd`.`vp_ls_air_base_153_154_pripre_avg`.`65_69`) AS `65yrs`,sum(`plsd`.`vp_ls_air_base_153_154_pripre_avg`.`65_CA`) AS `65ca`,round((sum(`plsd`.`vp_ls_air_base_153_154_pripre_avg`.`65_CA`) / sum(`plsd`.`vp_ls_air_base_153_154_pripre_avg`.`65_69`)),4) AS `65AIR`,sum(`plsd`.`vp_ls_air_base_153_154_pripre_avg`.`70_74`) AS `70yrs`,sum(`plsd`.`vp_ls_air_base_153_154_pripre_avg`.`70_CA`) AS `70ca`,round((sum(`plsd`.`vp_ls_air_base_153_154_pripre_avg`.`70_CA`) / sum(`plsd`.`vp_ls_air_base_153_154_pripre_avg`.`70_74`)),4) AS `70AIR` from `plsd`.`vp_ls_air_base_153_154_pripre_avg` where ((`plsd`.`vp_ls_air_base_153_154_pripre_avg`.`GENE` like '%MLH1%') and (`plsd`.`vp_ls_air_base_153_154_pripre_avg`.`SEX` like '%F%'));

CREATE ALGORITHM=UNDEFINED DEFINER=`root`@`localhost` SQL SECURITY DEFINER VIEW `plsd`.`vp_ls_air_153_154_mlh1_m_avg` AS select 'vp_ls_air_base_153_154_M_avg' AS `SOURCE`,'MLH1_M_avg' AS `CLAUSE`,round(sum(`plsd`.`vp_ls_air_base_153_154_avg`.`25_29`),0) AS `25yrs`,sum(`plsd`.`vp_ls_air_base_153_154_avg`.`25_CA`) AS `25ca`,round((sum(`plsd`.`vp_ls_air_base_153_154_avg`.`25_CA`) / sum(`plsd`.`vp_ls_air_base_153_154_avg`.`25_29`)),4) AS `25AIR`,round(sum(`plsd`.`vp_ls_air_base_153_154_avg`.`30_34`),0) AS `30yrs`,sum(`plsd`.`vp_ls_air_base_153_154_avg`.`30_CA`) AS `30ca`,round((sum(`plsd`.`vp_ls_air_base_153_154_avg`.`30_CA`) / sum(`plsd`.`vp_ls_air_base_153_154_avg`.`30_34`)),4) AS `30AIR`,round(sum(`plsd`.`vp_ls_air_base_153_154_avg`.`35_39`),0) AS `35yrs`,sum(`plsd`.`vp_ls_air_base_153_154_avg`.`35_CA`) AS `35ca`,round((sum(`plsd`.`vp_ls_air_base_153_154_avg`.`35_CA`) / sum(`plsd`.`vp_ls_air_base_153_154_avg`.`35_39`)),4) AS `35AIR`,round(sum(`plsd`.`vp_ls_air_base_153_154_avg`.`40_44`),0) AS `40yrs`,sum(`plsd`.`vp_ls_air_base_153_154_avg`.`40_CA`) AS `40ca`,round((sum(`plsd`.`vp_ls_air_base_153_154_avg`.`40_CA`) / sum(`plsd`.`vp_ls_air_base_153_154_avg`.`40_44`)),4) AS `40AIR`,round(sum(`plsd`.`vp_ls_air_base_153_154_avg`.`45_49`),0) AS `45yrs`,sum(`plsd`.`vp_ls_air_base_153_154_avg`.`45_CA`) AS `45ca`,round((sum(`plsd`.`vp_ls_air_base_153_154_avg`.`45_CA`) / sum(`plsd`.`vp_ls_air_base_153_154_avg`.`45_49`)),4) AS `45AIR`,round(sum(`plsd`.`vp_ls_air_base_153_154_avg`.`50_54`),0) AS `50yrs`,sum(`plsd`.`vp_ls_air_base_153_154_avg`.`50_CA`) AS `50ca`,round((sum(`plsd`.`vp_ls_air_base_153_154_avg`.`50_CA`) / sum(`plsd`.`vp_ls_air_base_153_154_avg`.`50_54`)),4) AS `50AIR`,round(sum(`plsd`.`vp_ls_air_base_153_154_avg`.`55_59`),0) AS `55yrs`,sum(`plsd`.`vp_ls_air_base_153_154_avg`.`55_CA`) AS `55ca`,round((sum(`plsd`.`vp_ls_air_base_153_154_avg`.`55_CA`) / sum(`plsd`.`vp_ls_air_base_153_154_avg`.`55_59`)),4) AS `55AIR`,round(sum(`plsd`.`vp_ls_air_base_153_154_avg`.`60_64`),0) AS `60yrs`,sum(`plsd`.`vp_ls_air_base_153_154_avg`.`60_CA`) AS `60ca`,round((sum(`plsd`.`vp_ls_air_base_153_154_avg`.`60_CA`) / sum(`plsd`.`vp_ls_air_base_153_154_avg`.`60_64`)),4) AS `60AIR`,round(sum(`plsd`.`vp_ls_air_base_153_154_avg`.`65_69`),0) AS `65yrs`,sum(`plsd`.`vp_ls_air_base_153_154_avg`.`65_CA`) AS `65ca`,round((sum(`plsd`.`vp_ls_air_base_153_154_avg`.`65_CA`) / sum(`plsd`.`vp_ls_air_base_153_154_avg`.`65_69`)),4) AS `65AIR`,round(sum(`plsd`.`vp_ls_air_base_153_154_avg`.`70_74`),0) AS `70yrs`,sum(`plsd`.`vp_ls_air_base_153_154_avg`.`70_CA`) AS `70ca`,round((sum(`plsd`.`vp_ls_air_base_153_154_avg`.`70_CA`) / sum(`plsd`.`vp_ls_air_base_153_154_avg`.`70_74`)),4) AS `70AIR` from `plsd`.`vp_ls_air_base_153_154_avg` where ((`plsd`.`vp_ls_air_base_153_154_avg`.`GENE` like '%MLH1%') and (`plsd`.`vp_ls_air_base_153_154_avg`.`SEX` like '%M%'));

CREATE ALGORITHM=UNDEFINED DEFINER=`root`@`localhost` SQL SECURITY DEFINER VIEW `plsd`.`vp_ls_air_153_154_mlh1_m_nopripre_avg` (`SOURCE`,`CLAUSE`,`25yrs`,`25ca`,`25AIR`,`30yrs`,`30ca`,`30AIR`,`35yrs`,`35ca`,`35AIR`,`40yrs`,`40ca`,`40AIR`,`45yrs`,`45ca`,`45AIR`,`50yrs`,`50ca`,`50AIR`,`55yrs`,`55ca`,`55AIR`,`60yrs`,`60ca`,`60AIR`,`65yrs`,`65ca`,`65AIR`,`70yrs`,`70ca`,`70AIR`) AS select 'vp_ls_air_base_153_154_M_nopripre_AVG' AS `SOURCE`,'MLH1Mnpp_AVG' AS `CLAUSE`,round(sum(`plsd`.`vp_ls_air_base_153_154_nopripre_avg`.`25_29`),0) AS `25yrs`,sum(`plsd`.`vp_ls_air_base_153_154_nopripre_avg`.`25_CA`) AS `25ca`,round((sum(`plsd`.`vp_ls_air_base_153_154_nopripre_avg`.`25_CA`) / sum(`plsd`.`vp_ls_air_base_153_154_nopripre_avg`.`25_29`)),4) AS `25AIR`,round(sum(`plsd`.`vp_ls_air_base_153_154_nopripre_avg`.`30_34`),0) AS `30yrs`,sum(`plsd`.`vp_ls_air_base_153_154_nopripre_avg`.`30_CA`) AS `30ca`,round((sum(`plsd`.`vp_ls_air_base_153_154_nopripre_avg`.`30_CA`) / sum(`plsd`.`vp_ls_air_base_153_154_nopripre_avg`.`30_34`)),4) AS `30AIR`,round(sum(`plsd`.`vp_ls_air_base_153_154_nopripre_avg`.`35_39`),0) AS `35yrs`,sum(`plsd`.`vp_ls_air_base_153_154_nopripre_avg`.`35_CA`) AS `35ca`,round((sum(`plsd`.`vp_ls_air_base_153_154_nopripre_avg`.`35_CA`) / sum(`plsd`.`vp_ls_air_base_153_154_nopripre_avg`.`35_39`)),4) AS `35AIR`,round(sum(`plsd`.`vp_ls_air_base_153_154_nopripre_avg`.`40_44`),0) AS `40yrs`,sum(`plsd`.`vp_ls_air_base_153_154_nopripre_avg`.`40_CA`) AS `40ca`,round((sum(`plsd`.`vp_ls_air_base_153_154_nopripre_avg`.`40_CA`) / sum(`plsd`.`vp_ls_air_base_153_154_nopripre_avg`.`40_44`)),4) AS `40AIR`,round(sum(`plsd`.`vp_ls_air_base_153_154_nopripre_avg`.`45_49`),0) AS `45yrs`,sum(`plsd`.`vp_ls_air_base_153_154_nopripre_avg`.`45_CA`) AS `45ca`,round((sum(`plsd`.`vp_ls_air_base_153_154_nopripre_avg`.`45_CA`) / sum(`plsd`.`vp_ls_air_base_153_154_nopripre_avg`.`45_49`)),4) AS `45AIR`,round(sum(`plsd`.`vp_ls_air_base_153_154_nopripre_avg`.`50_54`),0) AS `50yrs`,sum(`plsd`.`vp_ls_air_base_153_154_nopripre_avg`.`50_CA`) AS `50ca`,round((sum(`plsd`.`vp_ls_air_base_153_154_nopripre_avg`.`50_CA`) / sum(`plsd`.`vp_ls_air_base_153_154_nopripre_avg`.`50_54`)),4) AS `50AIR`,round(sum(`plsd`.`vp_ls_air_base_153_154_nopripre_avg`.`55_59`),0) AS `55yrs`,sum(`plsd`.`vp_ls_air_base_153_154_nopripre_avg`.`55_CA`) AS `55ca`,round((sum(`plsd`.`vp_ls_air_base_153_154_nopripre_avg`.`55_CA`) / sum(`plsd`.`vp_ls_air_base_153_154_nopripre_avg`.`55_59`)),4) AS `55AIR`,round(sum(`plsd`.`vp_ls_air_base_153_154_nopripre_avg`.`60_64`),0) AS `60yrs`,sum(`plsd`.`vp_ls_air_base_153_154_nopripre_avg`.`60_CA`) AS `60ca`,round((sum(`plsd`.`vp_ls_air_base_153_154_nopripre_avg`.`60_CA`) / sum(`plsd`.`vp_ls_air_base_153_154_nopripre_avg`.`60_64`)),4) AS `60AIR`,round(sum(`plsd`.`vp_ls_air_base_153_154_nopripre_avg`.`65_69`),0) AS `65yrs`,sum(`plsd`.`vp_ls_air_base_153_154_nopripre_avg`.`65_CA`) AS `65ca`,round((sum(`plsd`.`vp_ls_air_base_153_154_nopripre_avg`.`65_CA`) / sum(`plsd`.`vp_ls_air_base_153_154_nopripre_avg`.`65_69`)),4) AS `65AIR`,round(sum(`plsd`.`vp_ls_air_base_153_154_nopripre_avg`.`70_74`),0) AS `70yrs`,sum(`plsd`.`vp_ls_air_base_153_154_nopripre_avg`.`70_CA`) AS `70ca`,round((sum(`plsd`.`vp_ls_air_base_153_154_nopripre_avg`.`70_CA`) / sum(`plsd`.`vp_ls_air_base_153_154_nopripre_avg`.`70_74`)),4) AS `70AIR` from `plsd`.`vp_ls_air_base_153_154_nopripre_avg` where ((`plsd`.`vp_ls_air_base_153_154_nopripre_avg`.`GENE` like '%MLH1%') and (`plsd`.`vp_ls_air_base_153_154_nopripre_avg`.`SEX` like '%M%'));

CREATE ALGORITHM=UNDEFINED DEFINER=`root`@`localhost` SQL SECURITY DEFINER VIEW `plsd`.`vp_ls_air_153_154_mlh1_m_pripre_avg` AS select 'vp_ls_air_base_153_154_M_pripre_AVG' AS `SOURCE`,'MLH1Mpp_AVG' AS `CLAUSE`,sum(`plsd`.`vp_ls_air_base_153_154_pripre_avg`.`25_29`) AS `25yrs`,sum(`plsd`.`vp_ls_air_base_153_154_pripre_avg`.`25_CA`) AS `25ca`,round((sum(`plsd`.`vp_ls_air_base_153_154_pripre_avg`.`25_CA`) / sum(`plsd`.`vp_ls_air_base_153_154_pripre_avg`.`25_29`)),4) AS `25AIR`,sum(`plsd`.`vp_ls_air_base_153_154_pripre_avg`.`30_34`) AS `30yrs`,sum(`plsd`.`vp_ls_air_base_153_154_pripre_avg`.`30_CA`) AS `30ca`,round((sum(`plsd`.`vp_ls_air_base_153_154_pripre_avg`.`30_CA`) / sum(`plsd`.`vp_ls_air_base_153_154_pripre_avg`.`30_34`)),4) AS `30AIR`,sum(`plsd`.`vp_ls_air_base_153_154_pripre_avg`.`35_39`) AS `35yrs`,sum(`plsd`.`vp_ls_air_base_153_154_pripre_avg`.`35_CA`) AS `35ca`,round((sum(`plsd`.`vp_ls_air_base_153_154_pripre_avg`.`35_CA`) / sum(`plsd`.`vp_ls_air_base_153_154_pripre_avg`.`35_39`)),4) AS `35AIR`,sum(`plsd`.`vp_ls_air_base_153_154_pripre_avg`.`40_44`) AS `40yrs`,sum(`plsd`.`vp_ls_air_base_153_154_pripre_avg`.`40_CA`) AS `40ca`,round((sum(`plsd`.`vp_ls_air_base_153_154_pripre_avg`.`40_CA`) / sum(`plsd`.`vp_ls_air_base_153_154_pripre_avg`.`40_44`)),4) AS `40AIR`,sum(`plsd`.`vp_ls_air_base_153_154_pripre_avg`.`45_49`) AS `45yrs`,sum(`plsd`.`vp_ls_air_base_153_154_pripre_avg`.`45_CA`) AS `45ca`,round((sum(`plsd`.`vp_ls_air_base_153_154_pripre_avg`.`45_CA`) / sum(`plsd`.`vp_ls_air_base_153_154_pripre_avg`.`45_49`)),4) AS `45AIR`,sum(`plsd`.`vp_ls_air_base_153_154_pripre_avg`.`50_54`) AS `50yrs`,sum(`plsd`.`vp_ls_air_base_153_154_pripre_avg`.`50_CA`) AS `50ca`,round((sum(`plsd`.`vp_ls_air_base_153_154_pripre_avg`.`50_CA`) / sum(`plsd`.`vp_ls_air_base_153_154_pripre_avg`.`50_54`)),4) AS `50AIR`,sum(`plsd`.`vp_ls_air_base_153_154_pripre_avg`.`55_59`) AS `55yrs`,sum(`plsd`.`vp_ls_air_base_153_154_pripre_avg`.`55_CA`) AS `55ca`,round((sum(`plsd`.`vp_ls_air_base_153_154_pripre_avg`.`55_CA`) / sum(`plsd`.`vp_ls_air_base_153_154_pripre_avg`.`55_59`)),4) AS `55AIR`,sum(`plsd`.`vp_ls_air_base_153_154_pripre_avg`.`60_64`) AS `60yrs`,sum(`plsd`.`vp_ls_air_base_153_154_pripre_avg`.`60_CA`) AS `60ca`,round((sum(`plsd`.`vp_ls_air_base_153_154_pripre_avg`.`60_CA`) / sum(`plsd`.`vp_ls_air_base_153_154_pripre_avg`.`60_64`)),4) AS `60AIR`,sum(`plsd`.`vp_ls_air_base_153_154_pripre_avg`.`65_69`) AS `65yrs`,sum(`plsd`.`vp_ls_air_base_153_154_pripre_avg`.`65_CA`) AS `65ca`,round((sum(`plsd`.`vp_ls_air_base_153_154_pripre_avg`.`65_CA`) / sum(`plsd`.`vp_ls_air_base_153_154_pripre_avg`.`65_69`)),4) AS `65AIR`,sum(`plsd`.`vp_ls_air_base_153_154_pripre_avg`.`70_74`) AS `70yrs`,sum(`plsd`.`vp_ls_air_base_153_154_pripre_avg`.`70_CA`) AS `70ca`,round((sum(`plsd`.`vp_ls_air_base_153_154_pripre_avg`.`70_CA`) / sum(`plsd`.`vp_ls_air_base_153_154_pripre_avg`.`70_74`)),4) AS `70AIR` from `plsd`.`vp_ls_air_base_153_154_pripre_avg` where ((`plsd`.`vp_ls_air_base_153_154_pripre_avg`.`GENE` like '%MLH1%') and (`plsd`.`vp_ls_air_base_153_154_pripre_avg`.`SEX` like '%M%'));

CREATE ALGORITHM=UNDEFINED DEFINER=`root`@`localhost` SQL SECURITY DEFINER VIEW `plsd`.`vp_ls_air_153_154_msh2_avg` AS select 'vp_ls_air_base_153_154_avg' AS `SOURCE`,'MSH2_avg' AS `CLAUSE`,round(sum(`plsd`.`vp_ls_air_base_153_154_avg`.`25_29`),0) AS `25yrs`,sum(`plsd`.`vp_ls_air_base_153_154_avg`.`25_CA`) AS `25ca`,round((sum(`plsd`.`vp_ls_air_base_153_154_avg`.`25_CA`) / sum(`plsd`.`vp_ls_air_base_153_154_avg`.`25_29`)),4) AS `25AIR`,round(sum(`plsd`.`vp_ls_air_base_153_154_avg`.`30_34`),0) AS `30yrs`,sum(`plsd`.`vp_ls_air_base_153_154_avg`.`30_CA`) AS `30ca`,round((sum(`plsd`.`vp_ls_air_base_153_154_avg`.`30_CA`) / sum(`plsd`.`vp_ls_air_base_153_154_avg`.`30_34`)),4) AS `30AIR`,round(sum(`plsd`.`vp_ls_air_base_153_154_avg`.`35_39`),0) AS `35yrs`,sum(`plsd`.`vp_ls_air_base_153_154_avg`.`35_CA`) AS `35ca`,round((sum(`plsd`.`vp_ls_air_base_153_154_avg`.`35_CA`) / sum(`plsd`.`vp_ls_air_base_153_154_avg`.`35_39`)),4) AS `35AIR`,round(sum(`plsd`.`vp_ls_air_base_153_154_avg`.`40_44`),0) AS `40yrs`,sum(`plsd`.`vp_ls_air_base_153_154_avg`.`40_CA`) AS `40ca`,round((sum(`plsd`.`vp_ls_air_base_153_154_avg`.`40_CA`) / sum(`plsd`.`vp_ls_air_base_153_154_avg`.`40_44`)),4) AS `40AIR`,round(sum(`plsd`.`vp_ls_air_base_153_154_avg`.`45_49`),0) AS `45yrs`,sum(`plsd`.`vp_ls_air_base_153_154_avg`.`45_CA`) AS `45ca`,round((sum(`plsd`.`vp_ls_air_base_153_154_avg`.`45_CA`) / sum(`plsd`.`vp_ls_air_base_153_154_avg`.`45_49`)),4) AS `45AIR`,round(sum(`plsd`.`vp_ls_air_base_153_154_avg`.`50_54`),0) AS `50yrs`,sum(`plsd`.`vp_ls_air_base_153_154_avg`.`50_CA`) AS `50ca`,round((sum(`plsd`.`vp_ls_air_base_153_154_avg`.`50_CA`) / sum(`plsd`.`vp_ls_air_base_153_154_avg`.`50_54`)),4) AS `50AIR`,round(sum(`plsd`.`vp_ls_air_base_153_154_avg`.`55_59`),0) AS `55yrs`,sum(`plsd`.`vp_ls_air_base_153_154_avg`.`55_CA`) AS `55ca`,round((sum(`plsd`.`vp_ls_air_base_153_154_avg`.`55_CA`) / sum(`plsd`.`vp_ls_air_base_153_154_avg`.`55_59`)),4) AS `55AIR`,round(sum(`plsd`.`vp_ls_air_base_153_154_avg`.`60_64`),0) AS `60yrs`,sum(`plsd`.`vp_ls_air_base_153_154_avg`.`60_CA`) AS `60ca`,round((sum(`plsd`.`vp_ls_air_base_153_154_avg`.`60_CA`) / sum(`plsd`.`vp_ls_air_base_153_154_avg`.`60_64`)),4) AS `60AIR`,round(sum(`plsd`.`vp_ls_air_base_153_154_avg`.`65_69`),0) AS `65yrs`,sum(`plsd`.`vp_ls_air_base_153_154_avg`.`65_CA`) AS `65ca`,round((sum(`plsd`.`vp_ls_air_base_153_154_avg`.`65_CA`) / sum(`plsd`.`vp_ls_air_base_153_154_avg`.`65_69`)),4) AS `65AIR`,round(sum(`plsd`.`vp_ls_air_base_153_154_avg`.`70_74`),0) AS `70yrs`,sum(`plsd`.`vp_ls_air_base_153_154_avg`.`70_CA`) AS `70ca`,round((sum(`plsd`.`vp_ls_air_base_153_154_avg`.`70_CA`) / sum(`plsd`.`vp_ls_air_base_153_154_avg`.`70_74`)),4) AS `70AIR` from `plsd`.`vp_ls_air_base_153_154_avg` where (`plsd`.`vp_ls_air_base_153_154_avg`.`GENE` like '%MSH2%');

CREATE ALGORITHM=UNDEFINED DEFINER=`root`@`localhost` SQL SECURITY DEFINER VIEW `plsd`.`vp_ls_air_153_154_msh2_f_avg` AS select 'vp_ls_air_base_153_154_F_avg' AS `SOURCE`,'MSH2_F_avg' AS `CLAUSE`,round(sum(`plsd`.`vp_ls_air_base_153_154_avg`.`25_29`),0) AS `25yrs`,sum(`plsd`.`vp_ls_air_base_153_154_avg`.`25_CA`) AS `25ca`,round((sum(`plsd`.`vp_ls_air_base_153_154_avg`.`25_CA`) / sum(`plsd`.`vp_ls_air_base_153_154_avg`.`25_29`)),4) AS `25AIR`,round(sum(`plsd`.`vp_ls_air_base_153_154_avg`.`30_34`),0) AS `30yrs`,sum(`plsd`.`vp_ls_air_base_153_154_avg`.`30_CA`) AS `30ca`,round((sum(`plsd`.`vp_ls_air_base_153_154_avg`.`30_CA`) / sum(`plsd`.`vp_ls_air_base_153_154_avg`.`30_34`)),4) AS `30AIR`,round(sum(`plsd`.`vp_ls_air_base_153_154_avg`.`35_39`),0) AS `35yrs`,sum(`plsd`.`vp_ls_air_base_153_154_avg`.`35_CA`) AS `35ca`,round((sum(`plsd`.`vp_ls_air_base_153_154_avg`.`35_CA`) / sum(`plsd`.`vp_ls_air_base_153_154_avg`.`35_39`)),4) AS `35AIR`,round(sum(`plsd`.`vp_ls_air_base_153_154_avg`.`40_44`),0) AS `40yrs`,sum(`plsd`.`vp_ls_air_base_153_154_avg`.`40_CA`) AS `40ca`,round((sum(`plsd`.`vp_ls_air_base_153_154_avg`.`40_CA`) / sum(`plsd`.`vp_ls_air_base_153_154_avg`.`40_44`)),4) AS `40AIR`,round(sum(`plsd`.`vp_ls_air_base_153_154_avg`.`45_49`),0) AS `45yrs`,sum(`plsd`.`vp_ls_air_base_153_154_avg`.`45_CA`) AS `45ca`,round((sum(`plsd`.`vp_ls_air_base_153_154_avg`.`45_CA`) / sum(`plsd`.`vp_ls_air_base_153_154_avg`.`45_49`)),4) AS `45AIR`,round(sum(`plsd`.`vp_ls_air_base_153_154_avg`.`50_54`),0) AS `50yrs`,sum(`plsd`.`vp_ls_air_base_153_154_avg`.`50_CA`) AS `50ca`,round((sum(`plsd`.`vp_ls_air_base_153_154_avg`.`50_CA`) / sum(`plsd`.`vp_ls_air_base_153_154_avg`.`50_54`)),4) AS `50AIR`,round(sum(`plsd`.`vp_ls_air_base_153_154_avg`.`55_59`),0) AS `55yrs`,sum(`plsd`.`vp_ls_air_base_153_154_avg`.`55_CA`) AS `55ca`,round((sum(`plsd`.`vp_ls_air_base_153_154_avg`.`55_CA`) / sum(`plsd`.`vp_ls_air_base_153_154_avg`.`55_59`)),4) AS `55AIR`,round(sum(`plsd`.`vp_ls_air_base_153_154_avg`.`60_64`),0) AS `60yrs`,sum(`plsd`.`vp_ls_air_base_153_154_avg`.`60_CA`) AS `60ca`,round((sum(`plsd`.`vp_ls_air_base_153_154_avg`.`60_CA`) / sum(`plsd`.`vp_ls_air_base_153_154_avg`.`60_64`)),4) AS `60AIR`,round(sum(`plsd`.`vp_ls_air_base_153_154_avg`.`65_69`),0) AS `65yrs`,sum(`plsd`.`vp_ls_air_base_153_154_avg`.`65_CA`) AS `65ca`,round((sum(`plsd`.`vp_ls_air_base_153_154_avg`.`65_CA`) / sum(`plsd`.`vp_ls_air_base_153_154_avg`.`65_69`)),4) AS `65AIR`,round(sum(`plsd`.`vp_ls_air_base_153_154_avg`.`70_74`),0) AS `70yrs`,sum(`plsd`.`vp_ls_air_base_153_154_avg`.`70_CA`) AS `70ca`,round((sum(`plsd`.`vp_ls_air_base_153_154_avg`.`70_CA`) / sum(`plsd`.`vp_ls_air_base_153_154_avg`.`70_74`)),4) AS `70AIR` from `plsd`.`vp_ls_air_base_153_154_avg` where ((`plsd`.`vp_ls_air_base_153_154_avg`.`GENE` like '%MSH2%') and (`plsd`.`vp_ls_air_base_153_154_avg`.`SEX` like '%F%'));

CREATE ALGORITHM=UNDEFINED DEFINER=`root`@`localhost` SQL SECURITY DEFINER VIEW `plsd`.`vp_ls_air_153_154_msh2_f_nopripre_avg` (`SOURCE`,`CLAUSE`,`25yrs`,`25ca`,`25AIR`,`30yrs`,`30ca`,`30AIR`,`35yrs`,`35ca`,`35AIR`,`40yrs`,`40ca`,`40AIR`,`45yrs`,`45ca`,`45AIR`,`50yrs`,`50ca`,`50AIR`,`55yrs`,`55ca`,`55AIR`,`60yrs`,`60ca`,`60AIR`,`65yrs`,`65ca`,`65AIR`,`70yrs`,`70ca`,`70AIR`) AS select 'vp_ls_air_base_153_154_F_nopripre_AVG' AS `SOURCE`,'MSH2Fnpp_AVG' AS `CLAUSE`,round(sum(`plsd`.`vp_ls_air_base_153_154_nopripre_avg`.`25_29`),0) AS `25yrs`,sum(`plsd`.`vp_ls_air_base_153_154_nopripre_avg`.`25_CA`) AS `25ca`,round((sum(`plsd`.`vp_ls_air_base_153_154_nopripre_avg`.`25_CA`) / sum(`plsd`.`vp_ls_air_base_153_154_nopripre_avg`.`25_29`)),4) AS `25AIR`,round(sum(`plsd`.`vp_ls_air_base_153_154_nopripre_avg`.`30_34`),0) AS `30yrs`,sum(`plsd`.`vp_ls_air_base_153_154_nopripre_avg`.`30_CA`) AS `30ca`,round((sum(`plsd`.`vp_ls_air_base_153_154_nopripre_avg`.`30_CA`) / sum(`plsd`.`vp_ls_air_base_153_154_nopripre_avg`.`30_34`)),4) AS `30AIR`,round(sum(`plsd`.`vp_ls_air_base_153_154_nopripre_avg`.`35_39`),0) AS `35yrs`,sum(`plsd`.`vp_ls_air_base_153_154_nopripre_avg`.`35_CA`) AS `35ca`,round((sum(`plsd`.`vp_ls_air_base_153_154_nopripre_avg`.`35_CA`) / sum(`plsd`.`vp_ls_air_base_153_154_nopripre_avg`.`35_39`)),4) AS `35AIR`,round(sum(`plsd`.`vp_ls_air_base_153_154_nopripre_avg`.`40_44`),0) AS `40yrs`,sum(`plsd`.`vp_ls_air_base_153_154_nopripre_avg`.`40_CA`) AS `40ca`,round((sum(`plsd`.`vp_ls_air_base_153_154_nopripre_avg`.`40_CA`) / sum(`plsd`.`vp_ls_air_base_153_154_nopripre_avg`.`40_44`)),4) AS `40AIR`,round(sum(`plsd`.`vp_ls_air_base_153_154_nopripre_avg`.`45_49`),0) AS `45yrs`,sum(`plsd`.`vp_ls_air_base_153_154_nopripre_avg`.`45_CA`) AS `45ca`,round((sum(`plsd`.`vp_ls_air_base_153_154_nopripre_avg`.`45_CA`) / sum(`plsd`.`vp_ls_air_base_153_154_nopripre_avg`.`45_49`)),4) AS `45AIR`,round(sum(`plsd`.`vp_ls_air_base_153_154_nopripre_avg`.`50_54`),0) AS `50yrs`,sum(`plsd`.`vp_ls_air_base_153_154_nopripre_avg`.`50_CA`) AS `50ca`,round((sum(`plsd`.`vp_ls_air_base_153_154_nopripre_avg`.`50_CA`) / sum(`plsd`.`vp_ls_air_base_153_154_nopripre_avg`.`50_54`)),4) AS `50AIR`,round(sum(`plsd`.`vp_ls_air_base_153_154_nopripre_avg`.`55_59`),0) AS `55yrs`,sum(`plsd`.`vp_ls_air_base_153_154_nopripre_avg`.`55_CA`) AS `55ca`,round((sum(`plsd`.`vp_ls_air_base_153_154_nopripre_avg`.`55_CA`) / sum(`plsd`.`vp_ls_air_base_153_154_nopripre_avg`.`55_59`)),4) AS `55AIR`,round(sum(`plsd`.`vp_ls_air_base_153_154_nopripre_avg`.`60_64`),0) AS `60yrs`,sum(`plsd`.`vp_ls_air_base_153_154_nopripre_avg`.`60_CA`) AS `60ca`,round((sum(`plsd`.`vp_ls_air_base_153_154_nopripre_avg`.`60_CA`) / sum(`plsd`.`vp_ls_air_base_153_154_nopripre_avg`.`60_64`)),4) AS `60AIR`,round(sum(`plsd`.`vp_ls_air_base_153_154_nopripre_avg`.`65_69`),0) AS `65yrs`,sum(`plsd`.`vp_ls_air_base_153_154_nopripre_avg`.`65_CA`) AS `65ca`,round((sum(`plsd`.`vp_ls_air_base_153_154_nopripre_avg`.`65_CA`) / sum(`plsd`.`vp_ls_air_base_153_154_nopripre_avg`.`65_69`)),4) AS `65AIR`,round(sum(`plsd`.`vp_ls_air_base_153_154_nopripre_avg`.`70_74`),0) AS `70yrs`,sum(`plsd`.`vp_ls_air_base_153_154_nopripre_avg`.`70_CA`) AS `70ca`,round((sum(`plsd`.`vp_ls_air_base_153_154_nopripre_avg`.`70_CA`) / sum(`plsd`.`vp_ls_air_base_153_154_nopripre_avg`.`70_74`)),4) AS `70AIR` from `plsd`.`vp_ls_air_base_153_154_nopripre_avg` where ((`plsd`.`vp_ls_air_base_153_154_nopripre_avg`.`GENE` like '%MSH2%') and (`plsd`.`vp_ls_air_base_153_154_nopripre_avg`.`SEX` like '%F%'));

CREATE ALGORITHM=UNDEFINED DEFINER=`root`@`localhost` SQL SECURITY DEFINER VIEW `plsd`.`vp_ls_air_153_154_msh2_f_pripre_avg` AS select 'vp_ls_air_base_153_154_F_pripre_AVG' AS `SOURCE`,'MSH2fpp_AVG' AS `CLAUSE`,sum(`plsd`.`vp_ls_air_base_153_154_pripre_avg`.`25_29`) AS `25yrs`,sum(`plsd`.`vp_ls_air_base_153_154_pripre_avg`.`25_CA`) AS `25ca`,round((sum(`plsd`.`vp_ls_air_base_153_154_pripre_avg`.`25_CA`) / sum(`plsd`.`vp_ls_air_base_153_154_pripre_avg`.`25_29`)),4) AS `25AIR`,sum(`plsd`.`vp_ls_air_base_153_154_pripre_avg`.`30_34`) AS `30yrs`,sum(`plsd`.`vp_ls_air_base_153_154_pripre_avg`.`30_CA`) AS `30ca`,round((sum(`plsd`.`vp_ls_air_base_153_154_pripre_avg`.`30_CA`) / sum(`plsd`.`vp_ls_air_base_153_154_pripre_avg`.`30_34`)),4) AS `30AIR`,sum(`plsd`.`vp_ls_air_base_153_154_pripre_avg`.`35_39`) AS `35yrs`,sum(`plsd`.`vp_ls_air_base_153_154_pripre_avg`.`35_CA`) AS `35ca`,round((sum(`plsd`.`vp_ls_air_base_153_154_pripre_avg`.`35_CA`) / sum(`plsd`.`vp_ls_air_base_153_154_pripre_avg`.`35_39`)),4) AS `35AIR`,sum(`plsd`.`vp_ls_air_base_153_154_pripre_avg`.`40_44`) AS `40yrs`,sum(`plsd`.`vp_ls_air_base_153_154_pripre_avg`.`40_CA`) AS `40ca`,round((sum(`plsd`.`vp_ls_air_base_153_154_pripre_avg`.`40_CA`) / sum(`plsd`.`vp_ls_air_base_153_154_pripre_avg`.`40_44`)),4) AS `40AIR`,sum(`plsd`.`vp_ls_air_base_153_154_pripre_avg`.`45_49`) AS `45yrs`,sum(`plsd`.`vp_ls_air_base_153_154_pripre_avg`.`45_CA`) AS `45ca`,round((sum(`plsd`.`vp_ls_air_base_153_154_pripre_avg`.`45_CA`) / sum(`plsd`.`vp_ls_air_base_153_154_pripre_avg`.`45_49`)),4) AS `45AIR`,sum(`plsd`.`vp_ls_air_base_153_154_pripre_avg`.`50_54`) AS `50yrs`,sum(`plsd`.`vp_ls_air_base_153_154_pripre_avg`.`50_CA`) AS `50ca`,round((sum(`plsd`.`vp_ls_air_base_153_154_pripre_avg`.`50_CA`) / sum(`plsd`.`vp_ls_air_base_153_154_pripre_avg`.`50_54`)),4) AS `50AIR`,sum(`plsd`.`vp_ls_air_base_153_154_pripre_avg`.`55_59`) AS `55yrs`,sum(`plsd`.`vp_ls_air_base_153_154_pripre_avg`.`55_CA`) AS `55ca`,round((sum(`plsd`.`vp_ls_air_base_153_154_pripre_avg`.`55_CA`) / sum(`plsd`.`vp_ls_air_base_153_154_pripre_avg`.`55_59`)),4) AS `55AIR`,sum(`plsd`.`vp_ls_air_base_153_154_pripre_avg`.`60_64`) AS `60yrs`,sum(`plsd`.`vp_ls_air_base_153_154_pripre_avg`.`60_CA`) AS `60ca`,round((sum(`plsd`.`vp_ls_air_base_153_154_pripre_avg`.`60_CA`) / sum(`plsd`.`vp_ls_air_base_153_154_pripre_avg`.`60_64`)),4) AS `60AIR`,sum(`plsd`.`vp_ls_air_base_153_154_pripre_avg`.`65_69`) AS `65yrs`,sum(`plsd`.`vp_ls_air_base_153_154_pripre_avg`.`65_CA`) AS `65ca`,round((sum(`plsd`.`vp_ls_air_base_153_154_pripre_avg`.`65_CA`) / sum(`plsd`.`vp_ls_air_base_153_154_pripre_avg`.`65_69`)),4) AS `65AIR`,sum(`plsd`.`vp_ls_air_base_153_154_pripre_avg`.`70_74`) AS `70yrs`,sum(`plsd`.`vp_ls_air_base_153_154_pripre_avg`.`70_CA`) AS `70ca`,round((sum(`plsd`.`vp_ls_air_base_153_154_pripre_avg`.`70_CA`) / sum(`plsd`.`vp_ls_air_base_153_154_pripre_avg`.`70_74`)),4) AS `70AIR` from `plsd`.`vp_ls_air_base_153_154_pripre_avg` where ((`plsd`.`vp_ls_air_base_153_154_pripre_avg`.`GENE` like '%MSH2%') and (`plsd`.`vp_ls_air_base_153_154_pripre_avg`.`SEX` like '%F%'));

CREATE ALGORITHM=UNDEFINED DEFINER=`root`@`localhost` SQL SECURITY DEFINER VIEW `plsd`.`vp_ls_air_153_154_msh2_m_avg` AS select 'vp_ls_air_base_153_154_M_avg' AS `SOURCE`,'MSH2_M_avg' AS `CLAUSE`,round(sum(`plsd`.`vp_ls_air_base_153_154_avg`.`25_29`),0) AS `25yrs`,sum(`plsd`.`vp_ls_air_base_153_154_avg`.`25_CA`) AS `25ca`,round((sum(`plsd`.`vp_ls_air_base_153_154_avg`.`25_CA`) / sum(`plsd`.`vp_ls_air_base_153_154_avg`.`25_29`)),4) AS `25AIR`,round(sum(`plsd`.`vp_ls_air_base_153_154_avg`.`30_34`),0) AS `30yrs`,sum(`plsd`.`vp_ls_air_base_153_154_avg`.`30_CA`) AS `30ca`,round((sum(`plsd`.`vp_ls_air_base_153_154_avg`.`30_CA`) / sum(`plsd`.`vp_ls_air_base_153_154_avg`.`30_34`)),4) AS `30AIR`,round(sum(`plsd`.`vp_ls_air_base_153_154_avg`.`35_39`),0) AS `35yrs`,sum(`plsd`.`vp_ls_air_base_153_154_avg`.`35_CA`) AS `35ca`,round((sum(`plsd`.`vp_ls_air_base_153_154_avg`.`35_CA`) / sum(`plsd`.`vp_ls_air_base_153_154_avg`.`35_39`)),4) AS `35AIR`,round(sum(`plsd`.`vp_ls_air_base_153_154_avg`.`40_44`),0) AS `40yrs`,sum(`plsd`.`vp_ls_air_base_153_154_avg`.`40_CA`) AS `40ca`,round((sum(`plsd`.`vp_ls_air_base_153_154_avg`.`40_CA`) / sum(`plsd`.`vp_ls_air_base_153_154_avg`.`40_44`)),4) AS `40AIR`,round(sum(`plsd`.`vp_ls_air_base_153_154_avg`.`45_49`),0) AS `45yrs`,sum(`plsd`.`vp_ls_air_base_153_154_avg`.`45_CA`) AS `45ca`,round((sum(`plsd`.`vp_ls_air_base_153_154_avg`.`45_CA`) / sum(`plsd`.`vp_ls_air_base_153_154_avg`.`45_49`)),4) AS `45AIR`,round(sum(`plsd`.`vp_ls_air_base_153_154_avg`.`50_54`),0) AS `50yrs`,sum(`plsd`.`vp_ls_air_base_153_154_avg`.`50_CA`) AS `50ca`,round((sum(`plsd`.`vp_ls_air_base_153_154_avg`.`50_CA`) / sum(`plsd`.`vp_ls_air_base_153_154_avg`.`50_54`)),4) AS `50AIR`,round(sum(`plsd`.`vp_ls_air_base_153_154_avg`.`55_59`),0) AS `55yrs`,sum(`plsd`.`vp_ls_air_base_153_154_avg`.`55_CA`) AS `55ca`,round((sum(`plsd`.`vp_ls_air_base_153_154_avg`.`55_CA`) / sum(`plsd`.`vp_ls_air_base_153_154_avg`.`55_59`)),4) AS `55AIR`,round(sum(`plsd`.`vp_ls_air_base_153_154_avg`.`60_64`),0) AS `60yrs`,sum(`plsd`.`vp_ls_air_base_153_154_avg`.`60_CA`) AS `60ca`,round((sum(`plsd`.`vp_ls_air_base_153_154_avg`.`60_CA`) / sum(`plsd`.`vp_ls_air_base_153_154_avg`.`60_64`)),4) AS `60AIR`,round(sum(`plsd`.`vp_ls_air_base_153_154_avg`.`65_69`),0) AS `65yrs`,sum(`plsd`.`vp_ls_air_base_153_154_avg`.`65_CA`) AS `65ca`,round((sum(`plsd`.`vp_ls_air_base_153_154_avg`.`65_CA`) / sum(`plsd`.`vp_ls_air_base_153_154_avg`.`65_69`)),4) AS `65AIR`,round(sum(`plsd`.`vp_ls_air_base_153_154_avg`.`70_74`),0) AS `70yrs`,sum(`plsd`.`vp_ls_air_base_153_154_avg`.`70_CA`) AS `70ca`,round((sum(`plsd`.`vp_ls_air_base_153_154_avg`.`70_CA`) / sum(`plsd`.`vp_ls_air_base_153_154_avg`.`70_74`)),4) AS `70AIR` from `plsd`.`vp_ls_air_base_153_154_avg` where ((`plsd`.`vp_ls_air_base_153_154_avg`.`GENE` like '%MSH2%') and (`plsd`.`vp_ls_air_base_153_154_avg`.`SEX` like '%M%'));

CREATE ALGORITHM=UNDEFINED DEFINER=`root`@`localhost` SQL SECURITY DEFINER VIEW `plsd`.`vp_ls_air_153_154_msh2_m_nopripre_avg` (`SOURCE`,`CLAUSE`,`25yrs`,`25ca`,`25AIR`,`30yrs`,`30ca`,`30AIR`,`35yrs`,`35ca`,`35AIR`,`40yrs`,`40ca`,`40AIR`,`45yrs`,`45ca`,`45AIR`,`50yrs`,`50ca`,`50AIR`,`55yrs`,`55ca`,`55AIR`,`60yrs`,`60ca`,`60AIR`,`65yrs`,`65ca`,`65AIR`,`70yrs`,`70ca`,`70AIR`) AS select 'vp_ls_air_base_153_154_M_nopripre_AVG' AS `SOURCE`,'MSH2Mnpp_AVG' AS `CLAUSE`,round(sum(`plsd`.`vp_ls_air_base_153_154_nopripre_avg`.`25_29`),0) AS `25yrs`,sum(`plsd`.`vp_ls_air_base_153_154_nopripre_avg`.`25_CA`) AS `25ca`,round((sum(`plsd`.`vp_ls_air_base_153_154_nopripre_avg`.`25_CA`) / sum(`plsd`.`vp_ls_air_base_153_154_nopripre_avg`.`25_29`)),4) AS `25AIR`,round(sum(`plsd`.`vp_ls_air_base_153_154_nopripre_avg`.`30_34`),0) AS `30yrs`,sum(`plsd`.`vp_ls_air_base_153_154_nopripre_avg`.`30_CA`) AS `30ca`,round((sum(`plsd`.`vp_ls_air_base_153_154_nopripre_avg`.`30_CA`) / sum(`plsd`.`vp_ls_air_base_153_154_nopripre_avg`.`30_34`)),4) AS `30AIR`,round(sum(`plsd`.`vp_ls_air_base_153_154_nopripre_avg`.`35_39`),0) AS `35yrs`,sum(`plsd`.`vp_ls_air_base_153_154_nopripre_avg`.`35_CA`) AS `35ca`,round((sum(`plsd`.`vp_ls_air_base_153_154_nopripre_avg`.`35_CA`) / sum(`plsd`.`vp_ls_air_base_153_154_nopripre_avg`.`35_39`)),4) AS `35AIR`,round(sum(`plsd`.`vp_ls_air_base_153_154_nopripre_avg`.`40_44`),0) AS `40yrs`,sum(`plsd`.`vp_ls_air_base_153_154_nopripre_avg`.`40_CA`) AS `40ca`,round((sum(`plsd`.`vp_ls_air_base_153_154_nopripre_avg`.`40_CA`) / sum(`plsd`.`vp_ls_air_base_153_154_nopripre_avg`.`40_44`)),4) AS `40AIR`,round(sum(`plsd`.`vp_ls_air_base_153_154_nopripre_avg`.`45_49`),0) AS `45yrs`,sum(`plsd`.`vp_ls_air_base_153_154_nopripre_avg`.`45_CA`) AS `45ca`,round((sum(`plsd`.`vp_ls_air_base_153_154_nopripre_avg`.`45_CA`) / sum(`plsd`.`vp_ls_air_base_153_154_nopripre_avg`.`45_49`)),4) AS `45AIR`,round(sum(`plsd`.`vp_ls_air_base_153_154_nopripre_avg`.`50_54`),0) AS `50yrs`,sum(`plsd`.`vp_ls_air_base_153_154_nopripre_avg`.`50_CA`) AS `50ca`,round((sum(`plsd`.`vp_ls_air_base_153_154_nopripre_avg`.`50_CA`) / sum(`plsd`.`vp_ls_air_base_153_154_nopripre_avg`.`50_54`)),4) AS `50AIR`,round(sum(`plsd`.`vp_ls_air_base_153_154_nopripre_avg`.`55_59`),0) AS `55yrs`,sum(`plsd`.`vp_ls_air_base_153_154_nopripre_avg`.`55_CA`) AS `55ca`,round((sum(`plsd`.`vp_ls_air_base_153_154_nopripre_avg`.`55_CA`) / sum(`plsd`.`vp_ls_air_base_153_154_nopripre_avg`.`55_59`)),4) AS `55AIR`,round(sum(`plsd`.`vp_ls_air_base_153_154_nopripre_avg`.`60_64`),0) AS `60yrs`,sum(`plsd`.`vp_ls_air_base_153_154_nopripre_avg`.`60_CA`) AS `60ca`,round((sum(`plsd`.`vp_ls_air_base_153_154_nopripre_avg`.`60_CA`) / sum(`plsd`.`vp_ls_air_base_153_154_nopripre_avg`.`60_64`)),4) AS `60AIR`,round(sum(`plsd`.`vp_ls_air_base_153_154_nopripre_avg`.`65_69`),0) AS `65yrs`,sum(`plsd`.`vp_ls_air_base_153_154_nopripre_avg`.`65_CA`) AS `65ca`,round((sum(`plsd`.`vp_ls_air_base_153_154_nopripre_avg`.`65_CA`) / sum(`plsd`.`vp_ls_air_base_153_154_nopripre_avg`.`65_69`)),4) AS `65AIR`,round(sum(`plsd`.`vp_ls_air_base_153_154_nopripre_avg`.`70_74`),0) AS `70yrs`,sum(`plsd`.`vp_ls_air_base_153_154_nopripre_avg`.`70_CA`) AS `70ca`,round((sum(`plsd`.`vp_ls_air_base_153_154_nopripre_avg`.`70_CA`) / sum(`plsd`.`vp_ls_air_base_153_154_nopripre_avg`.`70_74`)),4) AS `70AIR` from `plsd`.`vp_ls_air_base_153_154_nopripre_avg` where ((`plsd`.`vp_ls_air_base_153_154_nopripre_avg`.`GENE` like '%MSH2%') and (`plsd`.`vp_ls_air_base_153_154_nopripre_avg`.`SEX` like '%M%'));

CREATE ALGORITHM=UNDEFINED DEFINER=`root`@`localhost` SQL SECURITY DEFINER VIEW `plsd`.`vp_ls_air_153_154_msh2_m_pripre_avg` AS select 'vp_ls_air_base_153_154_M_pripre_AVG' AS `SOURCE`,'MSH2mpp_AVG' AS `CLAUSE`,sum(`plsd`.`vp_ls_air_base_153_154_pripre_avg`.`25_29`) AS `25yrs`,sum(`plsd`.`vp_ls_air_base_153_154_pripre_avg`.`25_CA`) AS `25ca`,round((sum(`plsd`.`vp_ls_air_base_153_154_pripre_avg`.`25_CA`) / sum(`plsd`.`vp_ls_air_base_153_154_pripre_avg`.`25_29`)),4) AS `25AIR`,sum(`plsd`.`vp_ls_air_base_153_154_pripre_avg`.`30_34`) AS `30yrs`,sum(`plsd`.`vp_ls_air_base_153_154_pripre_avg`.`30_CA`) AS `30ca`,round((sum(`plsd`.`vp_ls_air_base_153_154_pripre_avg`.`30_CA`) / sum(`plsd`.`vp_ls_air_base_153_154_pripre_avg`.`30_34`)),4) AS `30AIR`,sum(`plsd`.`vp_ls_air_base_153_154_pripre_avg`.`35_39`) AS `35yrs`,sum(`plsd`.`vp_ls_air_base_153_154_pripre_avg`.`35_CA`) AS `35ca`,round((sum(`plsd`.`vp_ls_air_base_153_154_pripre_avg`.`35_CA`) / sum(`plsd`.`vp_ls_air_base_153_154_pripre_avg`.`35_39`)),4) AS `35AIR`,sum(`plsd`.`vp_ls_air_base_153_154_pripre_avg`.`40_44`) AS `40yrs`,sum(`plsd`.`vp_ls_air_base_153_154_pripre_avg`.`40_CA`) AS `40ca`,round((sum(`plsd`.`vp_ls_air_base_153_154_pripre_avg`.`40_CA`) / sum(`plsd`.`vp_ls_air_base_153_154_pripre_avg`.`40_44`)),4) AS `40AIR`,sum(`plsd`.`vp_ls_air_base_153_154_pripre_avg`.`45_49`) AS `45yrs`,sum(`plsd`.`vp_ls_air_base_153_154_pripre_avg`.`45_CA`) AS `45ca`,round((sum(`plsd`.`vp_ls_air_base_153_154_pripre_avg`.`45_CA`) / sum(`plsd`.`vp_ls_air_base_153_154_pripre_avg`.`45_49`)),4) AS `45AIR`,sum(`plsd`.`vp_ls_air_base_153_154_pripre_avg`.`50_54`) AS `50yrs`,sum(`plsd`.`vp_ls_air_base_153_154_pripre_avg`.`50_CA`) AS `50ca`,round((sum(`plsd`.`vp_ls_air_base_153_154_pripre_avg`.`50_CA`) / sum(`plsd`.`vp_ls_air_base_153_154_pripre_avg`.`50_54`)),4) AS `50AIR`,sum(`plsd`.`vp_ls_air_base_153_154_pripre_avg`.`55_59`) AS `55yrs`,sum(`plsd`.`vp_ls_air_base_153_154_pripre_avg`.`55_CA`) AS `55ca`,round((sum(`plsd`.`vp_ls_air_base_153_154_pripre_avg`.`55_CA`) / sum(`plsd`.`vp_ls_air_base_153_154_pripre_avg`.`55_59`)),4) AS `55AIR`,sum(`plsd`.`vp_ls_air_base_153_154_pripre_avg`.`60_64`) AS `60yrs`,sum(`plsd`.`vp_ls_air_base_153_154_pripre_avg`.`60_CA`) AS `60ca`,round((sum(`plsd`.`vp_ls_air_base_153_154_pripre_avg`.`60_CA`) / sum(`plsd`.`vp_ls_air_base_153_154_pripre_avg`.`60_64`)),4) AS `60AIR`,sum(`plsd`.`vp_ls_air_base_153_154_pripre_avg`.`65_69`) AS `65yrs`,sum(`plsd`.`vp_ls_air_base_153_154_pripre_avg`.`65_CA`) AS `65ca`,round((sum(`plsd`.`vp_ls_air_base_153_154_pripre_avg`.`65_CA`) / sum(`plsd`.`vp_ls_air_base_153_154_pripre_avg`.`65_69`)),4) AS `65AIR`,sum(`plsd`.`vp_ls_air_base_153_154_pripre_avg`.`70_74`) AS `70yrs`,sum(`plsd`.`vp_ls_air_base_153_154_pripre_avg`.`70_CA`) AS `70ca`,round((sum(`plsd`.`vp_ls_air_base_153_154_pripre_avg`.`70_CA`) / sum(`plsd`.`vp_ls_air_base_153_154_pripre_avg`.`70_74`)),4) AS `70AIR` from `plsd`.`vp_ls_air_base_153_154_pripre_avg` where ((`plsd`.`vp_ls_air_base_153_154_pripre_avg`.`GENE` like '%MSH2%') and (`plsd`.`vp_ls_air_base_153_154_pripre_avg`.`SEX` like '%M%'));

CREATE ALGORITHM=UNDEFINED DEFINER=`root`@`localhost` SQL SECURITY DEFINER VIEW `plsd`.`vp_ls_air_153_154_msh6_f_avg` AS select 'vp_ls_air_base_153_154_F_avg' AS `SOURCE`,'MSH6_F_avg' AS `CLAUSE`,round(sum(`plsd`.`vp_ls_air_base_153_154_avg`.`25_29`),0) AS `25yrs`,sum(`plsd`.`vp_ls_air_base_153_154_avg`.`25_CA`) AS `25ca`,round((sum(`plsd`.`vp_ls_air_base_153_154_avg`.`25_CA`) / sum(`plsd`.`vp_ls_air_base_153_154_avg`.`25_29`)),4) AS `25AIR`,round(sum(`plsd`.`vp_ls_air_base_153_154_avg`.`30_34`),0) AS `30yrs`,sum(`plsd`.`vp_ls_air_base_153_154_avg`.`30_CA`) AS `30ca`,round((sum(`plsd`.`vp_ls_air_base_153_154_avg`.`30_CA`) / sum(`plsd`.`vp_ls_air_base_153_154_avg`.`30_34`)),4) AS `30AIR`,round(sum(`plsd`.`vp_ls_air_base_153_154_avg`.`35_39`),0) AS `35yrs`,sum(`plsd`.`vp_ls_air_base_153_154_avg`.`35_CA`) AS `35ca`,round((sum(`plsd`.`vp_ls_air_base_153_154_avg`.`35_CA`) / sum(`plsd`.`vp_ls_air_base_153_154_avg`.`35_39`)),4) AS `35AIR`,round(sum(`plsd`.`vp_ls_air_base_153_154_avg`.`40_44`),0) AS `40yrs`,sum(`plsd`.`vp_ls_air_base_153_154_avg`.`40_CA`) AS `40ca`,round((sum(`plsd`.`vp_ls_air_base_153_154_avg`.`40_CA`) / sum(`plsd`.`vp_ls_air_base_153_154_avg`.`40_44`)),4) AS `40AIR`,round(sum(`plsd`.`vp_ls_air_base_153_154_avg`.`45_49`),0) AS `45yrs`,sum(`plsd`.`vp_ls_air_base_153_154_avg`.`45_CA`) AS `45ca`,round((sum(`plsd`.`vp_ls_air_base_153_154_avg`.`45_CA`) / sum(`plsd`.`vp_ls_air_base_153_154_avg`.`45_49`)),4) AS `45AIR`,round(sum(`plsd`.`vp_ls_air_base_153_154_avg`.`50_54`),0) AS `50yrs`,sum(`plsd`.`vp_ls_air_base_153_154_avg`.`50_CA`) AS `50ca`,round((sum(`plsd`.`vp_ls_air_base_153_154_avg`.`50_CA`) / sum(`plsd`.`vp_ls_air_base_153_154_avg`.`50_54`)),4) AS `50AIR`,round(sum(`plsd`.`vp_ls_air_base_153_154_avg`.`55_59`),0) AS `55yrs`,sum(`plsd`.`vp_ls_air_base_153_154_avg`.`55_CA`) AS `55ca`,round((sum(`plsd`.`vp_ls_air_base_153_154_avg`.`55_CA`) / sum(`plsd`.`vp_ls_air_base_153_154_avg`.`55_59`)),4) AS `55AIR`,round(sum(`plsd`.`vp_ls_air_base_153_154_avg`.`60_64`),0) AS `60yrs`,sum(`plsd`.`vp_ls_air_base_153_154_avg`.`60_CA`) AS `60ca`,round((sum(`plsd`.`vp_ls_air_base_153_154_avg`.`60_CA`) / sum(`plsd`.`vp_ls_air_base_153_154_avg`.`60_64`)),4) AS `60AIR`,round(sum(`plsd`.`vp_ls_air_base_153_154_avg`.`65_69`),0) AS `65yrs`,sum(`plsd`.`vp_ls_air_base_153_154_avg`.`65_CA`) AS `65ca`,round((sum(`plsd`.`vp_ls_air_base_153_154_avg`.`65_CA`) / sum(`plsd`.`vp_ls_air_base_153_154_avg`.`65_69`)),4) AS `65AIR`,round(sum(`plsd`.`vp_ls_air_base_153_154_avg`.`70_74`),0) AS `70yrs`,sum(`plsd`.`vp_ls_air_base_153_154_avg`.`70_CA`) AS `70ca`,round((sum(`plsd`.`vp_ls_air_base_153_154_avg`.`70_CA`) / sum(`plsd`.`vp_ls_air_base_153_154_avg`.`70_74`)),4) AS `70AIR` from `plsd`.`vp_ls_air_base_153_154_avg` where ((`plsd`.`vp_ls_air_base_153_154_avg`.`GENE` like '%MSH6%') and (`plsd`.`vp_ls_air_base_153_154_avg`.`SEX` like '%F%'));

CREATE ALGORITHM=UNDEFINED DEFINER=`root`@`localhost` SQL SECURITY DEFINER VIEW `plsd`.`vp_ls_air_153_154_msh6_f_nopripre_avg` (`SOURCE`,`CLAUSE`,`25yrs`,`25ca`,`25AIR`,`30yrs`,`30ca`,`30AIR`,`35yrs`,`35ca`,`35AIR`,`40yrs`,`40ca`,`40AIR`,`45yrs`,`45ca`,`45AIR`,`50yrs`,`50ca`,`50AIR`,`55yrs`,`55ca`,`55AIR`,`60yrs`,`60ca`,`60AIR`,`65yrs`,`65ca`,`65AIR`,`70yrs`,`70ca`,`70AIR`) AS select 'vp_ls_air_base_153_154_F_nopripre_AVG' AS `SOURCE`,'MSH6Fnpp_AVG' AS `CLAUSE`,round(sum(`plsd`.`vp_ls_air_base_153_154_nopripre_avg`.`25_29`),0) AS `25yrs`,sum(`plsd`.`vp_ls_air_base_153_154_nopripre_avg`.`25_CA`) AS `25ca`,round((sum(`plsd`.`vp_ls_air_base_153_154_nopripre_avg`.`25_CA`) / sum(`plsd`.`vp_ls_air_base_153_154_nopripre_avg`.`25_29`)),4) AS `25AIR`,round(sum(`plsd`.`vp_ls_air_base_153_154_nopripre_avg`.`30_34`),0) AS `30yrs`,sum(`plsd`.`vp_ls_air_base_153_154_nopripre_avg`.`30_CA`) AS `30ca`,round((sum(`plsd`.`vp_ls_air_base_153_154_nopripre_avg`.`30_CA`) / sum(`plsd`.`vp_ls_air_base_153_154_nopripre_avg`.`30_34`)),4) AS `30AIR`,round(sum(`plsd`.`vp_ls_air_base_153_154_nopripre_avg`.`35_39`),0) AS `35yrs`,sum(`plsd`.`vp_ls_air_base_153_154_nopripre_avg`.`35_CA`) AS `35ca`,round((sum(`plsd`.`vp_ls_air_base_153_154_nopripre_avg`.`35_CA`) / sum(`plsd`.`vp_ls_air_base_153_154_nopripre_avg`.`35_39`)),4) AS `35AIR`,round(sum(`plsd`.`vp_ls_air_base_153_154_nopripre_avg`.`40_44`),0) AS `40yrs`,sum(`plsd`.`vp_ls_air_base_153_154_nopripre_avg`.`40_CA`) AS `40ca`,round((sum(`plsd`.`vp_ls_air_base_153_154_nopripre_avg`.`40_CA`) / sum(`plsd`.`vp_ls_air_base_153_154_nopripre_avg`.`40_44`)),4) AS `40AIR`,round(sum(`plsd`.`vp_ls_air_base_153_154_nopripre_avg`.`45_49`),0) AS `45yrs`,sum(`plsd`.`vp_ls_air_base_153_154_nopripre_avg`.`45_CA`) AS `45ca`,round((sum(`plsd`.`vp_ls_air_base_153_154_nopripre_avg`.`45_CA`) / sum(`plsd`.`vp_ls_air_base_153_154_nopripre_avg`.`45_49`)),4) AS `45AIR`,round(sum(`plsd`.`vp_ls_air_base_153_154_nopripre_avg`.`50_54`),0) AS `50yrs`,sum(`plsd`.`vp_ls_air_base_153_154_nopripre_avg`.`50_CA`) AS `50ca`,round((sum(`plsd`.`vp_ls_air_base_153_154_nopripre_avg`.`50_CA`) / sum(`plsd`.`vp_ls_air_base_153_154_nopripre_avg`.`50_54`)),4) AS `50AIR`,round(sum(`plsd`.`vp_ls_air_base_153_154_nopripre_avg`.`55_59`),0) AS `55yrs`,sum(`plsd`.`vp_ls_air_base_153_154_nopripre_avg`.`55_CA`) AS `55ca`,round((sum(`plsd`.`vp_ls_air_base_153_154_nopripre_avg`.`55_CA`) / sum(`plsd`.`vp_ls_air_base_153_154_nopripre_avg`.`55_59`)),4) AS `55AIR`,round(sum(`plsd`.`vp_ls_air_base_153_154_nopripre_avg`.`60_64`),0) AS `60yrs`,sum(`plsd`.`vp_ls_air_base_153_154_nopripre_avg`.`60_CA`) AS `60ca`,round((sum(`plsd`.`vp_ls_air_base_153_154_nopripre_avg`.`60_CA`) / sum(`plsd`.`vp_ls_air_base_153_154_nopripre_avg`.`60_64`)),4) AS `60AIR`,round(sum(`plsd`.`vp_ls_air_base_153_154_nopripre_avg`.`65_69`),0) AS `65yrs`,sum(`plsd`.`vp_ls_air_base_153_154_nopripre_avg`.`65_CA`) AS `65ca`,round((sum(`plsd`.`vp_ls_air_base_153_154_nopripre_avg`.`65_CA`) / sum(`plsd`.`vp_ls_air_base_153_154_nopripre_avg`.`65_69`)),4) AS `65AIR`,round(sum(`plsd`.`vp_ls_air_base_153_154_nopripre_avg`.`70_74`),0) AS `70yrs`,sum(`plsd`.`vp_ls_air_base_153_154_nopripre_avg`.`70_CA`) AS `70ca`,round((sum(`plsd`.`vp_ls_air_base_153_154_nopripre_avg`.`70_CA`) / sum(`plsd`.`vp_ls_air_base_153_154_nopripre_avg`.`70_74`)),4) AS `70AIR` from `plsd`.`vp_ls_air_base_153_154_nopripre_avg` where ((`plsd`.`vp_ls_air_base_153_154_nopripre_avg`.`GENE` like '%MSH6%') and (`plsd`.`vp_ls_air_base_153_154_nopripre_avg`.`SEX` like '%F%'));

CREATE ALGORITHM=UNDEFINED DEFINER=`root`@`localhost` SQL SECURITY DEFINER VIEW `plsd`.`vp_ls_air_153_154_msh6_m_avg` AS select 'vp_ls_air_base_153_154_M_avg' AS `SOURCE`,'MSH6_M_avg' AS `CLAUSE`,round(sum(`plsd`.`vp_ls_air_base_153_154_avg`.`25_29`),0) AS `25yrs`,sum(`plsd`.`vp_ls_air_base_153_154_avg`.`25_CA`) AS `25ca`,round((sum(`plsd`.`vp_ls_air_base_153_154_avg`.`25_CA`) / sum(`plsd`.`vp_ls_air_base_153_154_avg`.`25_29`)),4) AS `25AIR`,round(sum(`plsd`.`vp_ls_air_base_153_154_avg`.`30_34`),0) AS `30yrs`,sum(`plsd`.`vp_ls_air_base_153_154_avg`.`30_CA`) AS `30ca`,round((sum(`plsd`.`vp_ls_air_base_153_154_avg`.`30_CA`) / sum(`plsd`.`vp_ls_air_base_153_154_avg`.`30_34`)),4) AS `30AIR`,round(sum(`plsd`.`vp_ls_air_base_153_154_avg`.`35_39`),0) AS `35yrs`,sum(`plsd`.`vp_ls_air_base_153_154_avg`.`35_CA`) AS `35ca`,round((sum(`plsd`.`vp_ls_air_base_153_154_avg`.`35_CA`) / sum(`plsd`.`vp_ls_air_base_153_154_avg`.`35_39`)),4) AS `35AIR`,round(sum(`plsd`.`vp_ls_air_base_153_154_avg`.`40_44`),0) AS `40yrs`,sum(`plsd`.`vp_ls_air_base_153_154_avg`.`40_CA`) AS `40ca`,round((sum(`plsd`.`vp_ls_air_base_153_154_avg`.`40_CA`) / sum(`plsd`.`vp_ls_air_base_153_154_avg`.`40_44`)),4) AS `40AIR`,round(sum(`plsd`.`vp_ls_air_base_153_154_avg`.`45_49`),0) AS `45yrs`,sum(`plsd`.`vp_ls_air_base_153_154_avg`.`45_CA`) AS `45ca`,round((sum(`plsd`.`vp_ls_air_base_153_154_avg`.`45_CA`) / sum(`plsd`.`vp_ls_air_base_153_154_avg`.`45_49`)),4) AS `45AIR`,round(sum(`plsd`.`vp_ls_air_base_153_154_avg`.`50_54`),0) AS `50yrs`,sum(`plsd`.`vp_ls_air_base_153_154_avg`.`50_CA`) AS `50ca`,round((sum(`plsd`.`vp_ls_air_base_153_154_avg`.`50_CA`) / sum(`plsd`.`vp_ls_air_base_153_154_avg`.`50_54`)),4) AS `50AIR`,round(sum(`plsd`.`vp_ls_air_base_153_154_avg`.`55_59`),0) AS `55yrs`,sum(`plsd`.`vp_ls_air_base_153_154_avg`.`55_CA`) AS `55ca`,round((sum(`plsd`.`vp_ls_air_base_153_154_avg`.`55_CA`) / sum(`plsd`.`vp_ls_air_base_153_154_avg`.`55_59`)),4) AS `55AIR`,round(sum(`plsd`.`vp_ls_air_base_153_154_avg`.`60_64`),0) AS `60yrs`,sum(`plsd`.`vp_ls_air_base_153_154_avg`.`60_CA`) AS `60ca`,round((sum(`plsd`.`vp_ls_air_base_153_154_avg`.`60_CA`) / sum(`plsd`.`vp_ls_air_base_153_154_avg`.`60_64`)),4) AS `60AIR`,round(sum(`plsd`.`vp_ls_air_base_153_154_avg`.`65_69`),0) AS `65yrs`,sum(`plsd`.`vp_ls_air_base_153_154_avg`.`65_CA`) AS `65ca`,round((sum(`plsd`.`vp_ls_air_base_153_154_avg`.`65_CA`) / sum(`plsd`.`vp_ls_air_base_153_154_avg`.`65_69`)),4) AS `65AIR`,round(sum(`plsd`.`vp_ls_air_base_153_154_avg`.`70_74`),0) AS `70yrs`,sum(`plsd`.`vp_ls_air_base_153_154_avg`.`70_CA`) AS `70ca`,round((sum(`plsd`.`vp_ls_air_base_153_154_avg`.`70_CA`) / sum(`plsd`.`vp_ls_air_base_153_154_avg`.`70_74`)),4) AS `70AIR` from `plsd`.`vp_ls_air_base_153_154_avg` where ((`plsd`.`vp_ls_air_base_153_154_avg`.`GENE` like '%MSH6%') and (`plsd`.`vp_ls_air_base_153_154_avg`.`SEX` like '%M%'));

CREATE ALGORITHM=UNDEFINED DEFINER=`root`@`localhost` SQL SECURITY DEFINER VIEW `plsd`.`vp_ls_air_153_154_msh6_m_nopripre_avg` (`SOURCE`,`CLAUSE`,`25yrs`,`25ca`,`25AIR`,`30yrs`,`30ca`,`30AIR`,`35yrs`,`35ca`,`35AIR`,`40yrs`,`40ca`,`40AIR`,`45yrs`,`45ca`,`45AIR`,`50yrs`,`50ca`,`50AIR`,`55yrs`,`55ca`,`55AIR`,`60yrs`,`60ca`,`60AIR`,`65yrs`,`65ca`,`65AIR`,`70yrs`,`70ca`,`70AIR`) AS select 'vp_ls_air_base_153_154_M_nopripre_AVG' AS `SOURCE`,'MSH6Mnpp_AVG' AS `CLAUSE`,round(sum(`plsd`.`vp_ls_air_base_153_154_nopripre_avg`.`25_29`),0) AS `25yrs`,sum(`plsd`.`vp_ls_air_base_153_154_nopripre_avg`.`25_CA`) AS `25ca`,round((sum(`plsd`.`vp_ls_air_base_153_154_nopripre_avg`.`25_CA`) / sum(`plsd`.`vp_ls_air_base_153_154_nopripre_avg`.`25_29`)),4) AS `25AIR`,round(sum(`plsd`.`vp_ls_air_base_153_154_nopripre_avg`.`30_34`),0) AS `30yrs`,sum(`plsd`.`vp_ls_air_base_153_154_nopripre_avg`.`30_CA`) AS `30ca`,round((sum(`plsd`.`vp_ls_air_base_153_154_nopripre_avg`.`30_CA`) / sum(`plsd`.`vp_ls_air_base_153_154_nopripre_avg`.`30_34`)),4) AS `30AIR`,round(sum(`plsd`.`vp_ls_air_base_153_154_nopripre_avg`.`35_39`),0) AS `35yrs`,sum(`plsd`.`vp_ls_air_base_153_154_nopripre_avg`.`35_CA`) AS `35ca`,round((sum(`plsd`.`vp_ls_air_base_153_154_nopripre_avg`.`35_CA`) / sum(`plsd`.`vp_ls_air_base_153_154_nopripre_avg`.`35_39`)),4) AS `35AIR`,round(sum(`plsd`.`vp_ls_air_base_153_154_nopripre_avg`.`40_44`),0) AS `40yrs`,sum(`plsd`.`vp_ls_air_base_153_154_nopripre_avg`.`40_CA`) AS `40ca`,round((sum(`plsd`.`vp_ls_air_base_153_154_nopripre_avg`.`40_CA`) / sum(`plsd`.`vp_ls_air_base_153_154_nopripre_avg`.`40_44`)),4) AS `40AIR`,round(sum(`plsd`.`vp_ls_air_base_153_154_nopripre_avg`.`45_49`),0) AS `45yrs`,sum(`plsd`.`vp_ls_air_base_153_154_nopripre_avg`.`45_CA`) AS `45ca`,round((sum(`plsd`.`vp_ls_air_base_153_154_nopripre_avg`.`45_CA`) / sum(`plsd`.`vp_ls_air_base_153_154_nopripre_avg`.`45_49`)),4) AS `45AIR`,round(sum(`plsd`.`vp_ls_air_base_153_154_nopripre_avg`.`50_54`),0) AS `50yrs`,sum(`plsd`.`vp_ls_air_base_153_154_nopripre_avg`.`50_CA`) AS `50ca`,round((sum(`plsd`.`vp_ls_air_base_153_154_nopripre_avg`.`50_CA`) / sum(`plsd`.`vp_ls_air_base_153_154_nopripre_avg`.`50_54`)),4) AS `50AIR`,round(sum(`plsd`.`vp_ls_air_base_153_154_nopripre_avg`.`55_59`),0) AS `55yrs`,sum(`plsd`.`vp_ls_air_base_153_154_nopripre_avg`.`55_CA`) AS `55ca`,round((sum(`plsd`.`vp_ls_air_base_153_154_nopripre_avg`.`55_CA`) / sum(`plsd`.`vp_ls_air_base_153_154_nopripre_avg`.`55_59`)),4) AS `55AIR`,round(sum(`plsd`.`vp_ls_air_base_153_154_nopripre_avg`.`60_64`),0) AS `60yrs`,sum(`plsd`.`vp_ls_air_base_153_154_nopripre_avg`.`60_CA`) AS `60ca`,round((sum(`plsd`.`vp_ls_air_base_153_154_nopripre_avg`.`60_CA`) / sum(`plsd`.`vp_ls_air_base_153_154_nopripre_avg`.`60_64`)),4) AS `60AIR`,round(sum(`plsd`.`vp_ls_air_base_153_154_nopripre_avg`.`65_69`),0) AS `65yrs`,sum(`plsd`.`vp_ls_air_base_153_154_nopripre_avg`.`65_CA`) AS `65ca`,round((sum(`plsd`.`vp_ls_air_base_153_154_nopripre_avg`.`65_CA`) / sum(`plsd`.`vp_ls_air_base_153_154_nopripre_avg`.`65_69`)),4) AS `65AIR`,round(sum(`plsd`.`vp_ls_air_base_153_154_nopripre_avg`.`70_74`),0) AS `70yrs`,sum(`plsd`.`vp_ls_air_base_153_154_nopripre_avg`.`70_CA`) AS `70ca`,round((sum(`plsd`.`vp_ls_air_base_153_154_nopripre_avg`.`70_CA`) / sum(`plsd`.`vp_ls_air_base_153_154_nopripre_avg`.`70_74`)),4) AS `70AIR` from `plsd`.`vp_ls_air_base_153_154_nopripre_avg` where ((`plsd`.`vp_ls_air_base_153_154_nopripre_avg`.`GENE` like '%MSH6%') and (`plsd`.`vp_ls_air_base_153_154_nopripre_avg`.`SEX` like '%M%'));

CREATE ALGORITHM=UNDEFINED DEFINER=`root`@`localhost` SQL SECURITY DEFINER VIEW `plsd`.`vp_ls_air_153_154_pms2_f_avg` AS select 'vp_ls_air_base_153_154_F_avg' AS `SOURCE`,'PMS2_F_avg' AS `CLAUSE`,round(sum(`plsd`.`vp_ls_air_base_153_154_avg`.`25_29`),0) AS `25yrs`,sum(`plsd`.`vp_ls_air_base_153_154_avg`.`25_CA`) AS `25ca`,round((sum(`plsd`.`vp_ls_air_base_153_154_avg`.`25_CA`) / sum(`plsd`.`vp_ls_air_base_153_154_avg`.`25_29`)),4) AS `25AIR`,round(sum(`plsd`.`vp_ls_air_base_153_154_avg`.`30_34`),0) AS `30yrs`,sum(`plsd`.`vp_ls_air_base_153_154_avg`.`30_CA`) AS `30ca`,round((sum(`plsd`.`vp_ls_air_base_153_154_avg`.`30_CA`) / sum(`plsd`.`vp_ls_air_base_153_154_avg`.`30_34`)),4) AS `30AIR`,round(sum(`plsd`.`vp_ls_air_base_153_154_avg`.`35_39`),0) AS `35yrs`,sum(`plsd`.`vp_ls_air_base_153_154_avg`.`35_CA`) AS `35ca`,round((sum(`plsd`.`vp_ls_air_base_153_154_avg`.`35_CA`) / sum(`plsd`.`vp_ls_air_base_153_154_avg`.`35_39`)),4) AS `35AIR`,round(sum(`plsd`.`vp_ls_air_base_153_154_avg`.`40_44`),0) AS `40yrs`,sum(`plsd`.`vp_ls_air_base_153_154_avg`.`40_CA`) AS `40ca`,round((sum(`plsd`.`vp_ls_air_base_153_154_avg`.`40_CA`) / sum(`plsd`.`vp_ls_air_base_153_154_avg`.`40_44`)),4) AS `40AIR`,round(sum(`plsd`.`vp_ls_air_base_153_154_avg`.`45_49`),0) AS `45yrs`,sum(`plsd`.`vp_ls_air_base_153_154_avg`.`45_CA`) AS `45ca`,round((sum(`plsd`.`vp_ls_air_base_153_154_avg`.`45_CA`) / sum(`plsd`.`vp_ls_air_base_153_154_avg`.`45_49`)),4) AS `45AIR`,round(sum(`plsd`.`vp_ls_air_base_153_154_avg`.`50_54`),0) AS `50yrs`,sum(`plsd`.`vp_ls_air_base_153_154_avg`.`50_CA`) AS `50ca`,round((sum(`plsd`.`vp_ls_air_base_153_154_avg`.`50_CA`) / sum(`plsd`.`vp_ls_air_base_153_154_avg`.`50_54`)),4) AS `50AIR`,round(sum(`plsd`.`vp_ls_air_base_153_154_avg`.`55_59`),0) AS `55yrs`,sum(`plsd`.`vp_ls_air_base_153_154_avg`.`55_CA`) AS `55ca`,round((sum(`plsd`.`vp_ls_air_base_153_154_avg`.`55_CA`) / sum(`plsd`.`vp_ls_air_base_153_154_avg`.`55_59`)),4) AS `55AIR`,round(sum(`plsd`.`vp_ls_air_base_153_154_avg`.`60_64`),0) AS `60yrs`,sum(`plsd`.`vp_ls_air_base_153_154_avg`.`60_CA`) AS `60ca`,round((sum(`plsd`.`vp_ls_air_base_153_154_avg`.`60_CA`) / sum(`plsd`.`vp_ls_air_base_153_154_avg`.`60_64`)),4) AS `60AIR`,round(sum(`plsd`.`vp_ls_air_base_153_154_avg`.`65_69`),0) AS `65yrs`,sum(`plsd`.`vp_ls_air_base_153_154_avg`.`65_CA`) AS `65ca`,round((sum(`plsd`.`vp_ls_air_base_153_154_avg`.`65_CA`) / sum(`plsd`.`vp_ls_air_base_153_154_avg`.`65_69`)),4) AS `65AIR`,round(sum(`plsd`.`vp_ls_air_base_153_154_avg`.`70_74`),0) AS `70yrs`,sum(`plsd`.`vp_ls_air_base_153_154_avg`.`70_CA`) AS `70ca`,round((sum(`plsd`.`vp_ls_air_base_153_154_avg`.`70_CA`) / sum(`plsd`.`vp_ls_air_base_153_154_avg`.`70_74`)),4) AS `70AIR` from `plsd`.`vp_ls_air_base_153_154_avg` where ((`plsd`.`vp_ls_air_base_153_154_avg`.`GENE` like '%PMS2%') and (`plsd`.`vp_ls_air_base_153_154_avg`.`SEX` like '%F%'));

CREATE ALGORITHM=UNDEFINED DEFINER=`root`@`localhost` SQL SECURITY DEFINER VIEW `plsd`.`vp_ls_air_153_154_pms2_f_nopripre_avg` AS select 'vp_ls_air_base_153_154_F_nopripre_AVG' AS `SOURCE`,'PMS2Fnpp_AVG' AS `CLAUSE`,round(sum(`plsd`.`vp_ls_air_base_153_154_nopripre_avg`.`25_29`),0) AS `25yrs`,sum(`plsd`.`vp_ls_air_base_153_154_nopripre_avg`.`25_CA`) AS `25ca`,round((sum(`plsd`.`vp_ls_air_base_153_154_nopripre_avg`.`25_CA`) / sum(`plsd`.`vp_ls_air_base_153_154_nopripre_avg`.`25_29`)),4) AS `25AIR`,round(sum(`plsd`.`vp_ls_air_base_153_154_nopripre_avg`.`30_34`),0) AS `30yrs`,sum(`plsd`.`vp_ls_air_base_153_154_nopripre_avg`.`30_CA`) AS `30ca`,round((sum(`plsd`.`vp_ls_air_base_153_154_nopripre_avg`.`30_CA`) / sum(`plsd`.`vp_ls_air_base_153_154_nopripre_avg`.`30_34`)),4) AS `30AIR`,round(sum(`plsd`.`vp_ls_air_base_153_154_nopripre_avg`.`35_39`),0) AS `35yrs`,sum(`plsd`.`vp_ls_air_base_153_154_nopripre_avg`.`35_CA`) AS `35ca`,round((sum(`plsd`.`vp_ls_air_base_153_154_nopripre_avg`.`35_CA`) / sum(`plsd`.`vp_ls_air_base_153_154_nopripre_avg`.`35_39`)),4) AS `35AIR`,round(sum(`plsd`.`vp_ls_air_base_153_154_nopripre_avg`.`40_44`),0) AS `40yrs`,sum(`plsd`.`vp_ls_air_base_153_154_nopripre_avg`.`40_CA`) AS `40ca`,round((sum(`plsd`.`vp_ls_air_base_153_154_nopripre_avg`.`40_CA`) / sum(`plsd`.`vp_ls_air_base_153_154_nopripre_avg`.`40_44`)),4) AS `40AIR`,round(sum(`plsd`.`vp_ls_air_base_153_154_nopripre_avg`.`45_49`),0) AS `45yrs`,sum(`plsd`.`vp_ls_air_base_153_154_nopripre_avg`.`45_CA`) AS `45ca`,round((sum(`plsd`.`vp_ls_air_base_153_154_nopripre_avg`.`45_CA`) / sum(`plsd`.`vp_ls_air_base_153_154_nopripre_avg`.`45_49`)),4) AS `45AIR`,round(sum(`plsd`.`vp_ls_air_base_153_154_nopripre_avg`.`50_54`),0) AS `50yrs`,sum(`plsd`.`vp_ls_air_base_153_154_nopripre_avg`.`50_CA`) AS `50ca`,round((sum(`plsd`.`vp_ls_air_base_153_154_nopripre_avg`.`50_CA`) / sum(`plsd`.`vp_ls_air_base_153_154_nopripre_avg`.`50_54`)),4) AS `50AIR`,round(sum(`plsd`.`vp_ls_air_base_153_154_nopripre_avg`.`55_59`),0) AS `55yrs`,sum(`plsd`.`vp_ls_air_base_153_154_nopripre_avg`.`55_CA`) AS `55ca`,round((sum(`plsd`.`vp_ls_air_base_153_154_nopripre_avg`.`55_CA`) / sum(`plsd`.`vp_ls_air_base_153_154_nopripre_avg`.`55_59`)),4) AS `55AIR`,round(sum(`plsd`.`vp_ls_air_base_153_154_nopripre_avg`.`60_64`),0) AS `60yrs`,sum(`plsd`.`vp_ls_air_base_153_154_nopripre_avg`.`60_CA`) AS `60ca`,round((sum(`plsd`.`vp_ls_air_base_153_154_nopripre_avg`.`60_CA`) / sum(`plsd`.`vp_ls_air_base_153_154_nopripre_avg`.`60_64`)),4) AS `60AIR`,round(sum(`plsd`.`vp_ls_air_base_153_154_nopripre_avg`.`65_69`),0) AS `65yrs`,sum(`plsd`.`vp_ls_air_base_153_154_nopripre_avg`.`65_CA`) AS `65ca`,round((sum(`plsd`.`vp_ls_air_base_153_154_nopripre_avg`.`65_CA`) / sum(`plsd`.`vp_ls_air_base_153_154_nopripre_avg`.`65_69`)),4) AS `65AIR`,round(sum(`plsd`.`vp_ls_air_base_153_154_nopripre_avg`.`70_74`),0) AS `70yrs`,sum(`plsd`.`vp_ls_air_base_153_154_nopripre_avg`.`70_CA`) AS `70ca`,round((sum(`plsd`.`vp_ls_air_base_153_154_nopripre_avg`.`70_CA`) / sum(`plsd`.`vp_ls_air_base_153_154_nopripre_avg`.`70_74`)),4) AS `70AIR` from `plsd`.`vp_ls_air_base_153_154_nopripre_avg` where ((`plsd`.`vp_ls_air_base_153_154_nopripre_avg`.`GENE` like '%PMS2%') and (`plsd`.`vp_ls_air_base_153_154_nopripre_avg`.`SEX` like '%F%'));

CREATE ALGORITHM=UNDEFINED DEFINER=`root`@`localhost` SQL SECURITY DEFINER VIEW `plsd`.`vp_ls_air_153_154_pms2_m_avg` AS select 'vp_ls_air_base_153_154_M_avg' AS `SOURCE`,'PMS2_M_avg' AS `CLAUSE`,round(sum(`plsd`.`vp_ls_air_base_153_154_avg`.`25_29`),0) AS `25yrs`,sum(`plsd`.`vp_ls_air_base_153_154_avg`.`25_CA`) AS `25ca`,round((sum(`plsd`.`vp_ls_air_base_153_154_avg`.`25_CA`) / sum(`plsd`.`vp_ls_air_base_153_154_avg`.`25_29`)),4) AS `25AIR`,round(sum(`plsd`.`vp_ls_air_base_153_154_avg`.`30_34`),0) AS `30yrs`,sum(`plsd`.`vp_ls_air_base_153_154_avg`.`30_CA`) AS `30ca`,round((sum(`plsd`.`vp_ls_air_base_153_154_avg`.`30_CA`) / sum(`plsd`.`vp_ls_air_base_153_154_avg`.`30_34`)),4) AS `30AIR`,round(sum(`plsd`.`vp_ls_air_base_153_154_avg`.`35_39`),0) AS `35yrs`,sum(`plsd`.`vp_ls_air_base_153_154_avg`.`35_CA`) AS `35ca`,round((sum(`plsd`.`vp_ls_air_base_153_154_avg`.`35_CA`) / sum(`plsd`.`vp_ls_air_base_153_154_avg`.`35_39`)),4) AS `35AIR`,round(sum(`plsd`.`vp_ls_air_base_153_154_avg`.`40_44`),0) AS `40yrs`,sum(`plsd`.`vp_ls_air_base_153_154_avg`.`40_CA`) AS `40ca`,round((sum(`plsd`.`vp_ls_air_base_153_154_avg`.`40_CA`) / sum(`plsd`.`vp_ls_air_base_153_154_avg`.`40_44`)),4) AS `40AIR`,round(sum(`plsd`.`vp_ls_air_base_153_154_avg`.`45_49`),0) AS `45yrs`,sum(`plsd`.`vp_ls_air_base_153_154_avg`.`45_CA`) AS `45ca`,round((sum(`plsd`.`vp_ls_air_base_153_154_avg`.`45_CA`) / sum(`plsd`.`vp_ls_air_base_153_154_avg`.`45_49`)),4) AS `45AIR`,round(sum(`plsd`.`vp_ls_air_base_153_154_avg`.`50_54`),0) AS `50yrs`,sum(`plsd`.`vp_ls_air_base_153_154_avg`.`50_CA`) AS `50ca`,round((sum(`plsd`.`vp_ls_air_base_153_154_avg`.`50_CA`) / sum(`plsd`.`vp_ls_air_base_153_154_avg`.`50_54`)),4) AS `50AIR`,round(sum(`plsd`.`vp_ls_air_base_153_154_avg`.`55_59`),0) AS `55yrs`,sum(`plsd`.`vp_ls_air_base_153_154_avg`.`55_CA`) AS `55ca`,round((sum(`plsd`.`vp_ls_air_base_153_154_avg`.`55_CA`) / sum(`plsd`.`vp_ls_air_base_153_154_avg`.`55_59`)),4) AS `55AIR`,round(sum(`plsd`.`vp_ls_air_base_153_154_avg`.`60_64`),0) AS `60yrs`,sum(`plsd`.`vp_ls_air_base_153_154_avg`.`60_CA`) AS `60ca`,round((sum(`plsd`.`vp_ls_air_base_153_154_avg`.`60_CA`) / sum(`plsd`.`vp_ls_air_base_153_154_avg`.`60_64`)),4) AS `60AIR`,round(sum(`plsd`.`vp_ls_air_base_153_154_avg`.`65_69`),0) AS `65yrs`,sum(`plsd`.`vp_ls_air_base_153_154_avg`.`65_CA`) AS `65ca`,round((sum(`plsd`.`vp_ls_air_base_153_154_avg`.`65_CA`) / sum(`plsd`.`vp_ls_air_base_153_154_avg`.`65_69`)),4) AS `65AIR`,round(sum(`plsd`.`vp_ls_air_base_153_154_avg`.`70_74`),0) AS `70yrs`,sum(`plsd`.`vp_ls_air_base_153_154_avg`.`70_CA`) AS `70ca`,round((sum(`plsd`.`vp_ls_air_base_153_154_avg`.`70_CA`) / sum(`plsd`.`vp_ls_air_base_153_154_avg`.`70_74`)),4) AS `70AIR` from `plsd`.`vp_ls_air_base_153_154_avg` where ((`plsd`.`vp_ls_air_base_153_154_avg`.`GENE` like '%PMS2%') and (`plsd`.`vp_ls_air_base_153_154_avg`.`SEX` like '%M%'));

CREATE ALGORITHM=UNDEFINED DEFINER=`root`@`localhost` SQL SECURITY DEFINER VIEW `plsd`.`vp_ls_air_153_154_pms2_m_nopripre_avg` (`SOURCE`,`CLAUSE`,`25yrs`,`25ca`,`25AIR`,`30yrs`,`30ca`,`30AIR`,`35yrs`,`35ca`,`35AIR`,`40yrs`,`40ca`,`40AIR`,`45yrs`,`45ca`,`45AIR`,`50yrs`,`50ca`,`50AIR`,`55yrs`,`55ca`,`55AIR`,`60yrs`,`60ca`,`60AIR`,`65yrs`,`65ca`,`65AIR`,`70yrs`,`70ca`,`70AIR`) AS select 'vp_ls_air_base_153_154_M_nopripre_AVG' AS `SOURCE`,'PMS2Mnpp_AVG' AS `CLAUSE`,round(sum(`plsd`.`vp_ls_air_base_153_154_nopripre_avg`.`25_29`),0) AS `25yrs`,sum(`plsd`.`vp_ls_air_base_153_154_nopripre_avg`.`25_CA`) AS `25ca`,round((sum(`plsd`.`vp_ls_air_base_153_154_nopripre_avg`.`25_CA`) / sum(`plsd`.`vp_ls_air_base_153_154_nopripre_avg`.`25_29`)),4) AS `25AIR`,round(sum(`plsd`.`vp_ls_air_base_153_154_nopripre_avg`.`30_34`),0) AS `30yrs`,sum(`plsd`.`vp_ls_air_base_153_154_nopripre_avg`.`30_CA`) AS `30ca`,round((sum(`plsd`.`vp_ls_air_base_153_154_nopripre_avg`.`30_CA`) / sum(`plsd`.`vp_ls_air_base_153_154_nopripre_avg`.`30_34`)),4) AS `30AIR`,round(sum(`plsd`.`vp_ls_air_base_153_154_nopripre_avg`.`35_39`),0) AS `35yrs`,sum(`plsd`.`vp_ls_air_base_153_154_nopripre_avg`.`35_CA`) AS `35ca`,round((sum(`plsd`.`vp_ls_air_base_153_154_nopripre_avg`.`35_CA`) / sum(`plsd`.`vp_ls_air_base_153_154_nopripre_avg`.`35_39`)),4) AS `35AIR`,round(sum(`plsd`.`vp_ls_air_base_153_154_nopripre_avg`.`40_44`),0) AS `40yrs`,sum(`plsd`.`vp_ls_air_base_153_154_nopripre_avg`.`40_CA`) AS `40ca`,round((sum(`plsd`.`vp_ls_air_base_153_154_nopripre_avg`.`40_CA`) / sum(`plsd`.`vp_ls_air_base_153_154_nopripre_avg`.`40_44`)),4) AS `40AIR`,round(sum(`plsd`.`vp_ls_air_base_153_154_nopripre_avg`.`45_49`),0) AS `45yrs`,sum(`plsd`.`vp_ls_air_base_153_154_nopripre_avg`.`45_CA`) AS `45ca`,round((sum(`plsd`.`vp_ls_air_base_153_154_nopripre_avg`.`45_CA`) / sum(`plsd`.`vp_ls_air_base_153_154_nopripre_avg`.`45_49`)),4) AS `45AIR`,round(sum(`plsd`.`vp_ls_air_base_153_154_nopripre_avg`.`50_54`),0) AS `50yrs`,sum(`plsd`.`vp_ls_air_base_153_154_nopripre_avg`.`50_CA`) AS `50ca`,round((sum(`plsd`.`vp_ls_air_base_153_154_nopripre_avg`.`50_CA`) / sum(`plsd`.`vp_ls_air_base_153_154_nopripre_avg`.`50_54`)),4) AS `50AIR`,round(sum(`plsd`.`vp_ls_air_base_153_154_nopripre_avg`.`55_59`),0) AS `55yrs`,sum(`plsd`.`vp_ls_air_base_153_154_nopripre_avg`.`55_CA`) AS `55ca`,round((sum(`plsd`.`vp_ls_air_base_153_154_nopripre_avg`.`55_CA`) / sum(`plsd`.`vp_ls_air_base_153_154_nopripre_avg`.`55_59`)),4) AS `55AIR`,round(sum(`plsd`.`vp_ls_air_base_153_154_nopripre_avg`.`60_64`),0) AS `60yrs`,sum(`plsd`.`vp_ls_air_base_153_154_nopripre_avg`.`60_CA`) AS `60ca`,round((sum(`plsd`.`vp_ls_air_base_153_154_nopripre_avg`.`60_CA`) / sum(`plsd`.`vp_ls_air_base_153_154_nopripre_avg`.`60_64`)),4) AS `60AIR`,round(sum(`plsd`.`vp_ls_air_base_153_154_nopripre_avg`.`65_69`),0) AS `65yrs`,sum(`plsd`.`vp_ls_air_base_153_154_nopripre_avg`.`65_CA`) AS `65ca`,round((sum(`plsd`.`vp_ls_air_base_153_154_nopripre_avg`.`65_CA`) / sum(`plsd`.`vp_ls_air_base_153_154_nopripre_avg`.`65_69`)),4) AS `65AIR`,round(sum(`plsd`.`vp_ls_air_base_153_154_nopripre_avg`.`70_74`),0) AS `70yrs`,sum(`plsd`.`vp_ls_air_base_153_154_nopripre_avg`.`70_CA`) AS `70ca`,round((sum(`plsd`.`vp_ls_air_base_153_154_nopripre_avg`.`70_CA`) / sum(`plsd`.`vp_ls_air_base_153_154_nopripre_avg`.`70_74`)),4) AS `70AIR` from `plsd`.`vp_ls_air_base_153_154_nopripre_avg` where ((`plsd`.`vp_ls_air_base_153_154_nopripre_avg`.`GENE` like '%PMS2%') and (`plsd`.`vp_ls_air_base_153_154_nopripre_avg`.`SEX` like '%M%'));

CREATE ALGORITHM=UNDEFINED DEFINER=`root`@`localhost` SQL SECURITY DEFINER VIEW `plsd`.`vp_ls_air_153_mlh1_avg` (`SOURCE`,`CLAUSE`,`25yrs`,`25ca`,`25AIR`,`30yrs`,`30ca`,`30AIR`,`35yrs`,`35ca`,`35AIR`,`40yrs`,`40ca`,`40AIR`,`45yrs`,`45ca`,`45AIR`,`50yrs`,`50ca`,`50AIR`,`55yrs`,`55ca`,`55AIR`,`60yrs`,`60ca`,`60AIR`,`65yrs`,`65ca`,`65AIR`,`70yrs`,`70ca`,`70AIR`) AS select 'vp_ls_air_base_153_AVG' AS `SOURCE`,'MLH1_AVG' AS `CLAUSE`,round(sum(`plsd`.`vp_ls_air_base_153_avg`.`25_29`),0) AS `25yrs`,sum(`plsd`.`vp_ls_air_base_153_avg`.`25_CA`) AS `25ca`,round((sum(`plsd`.`vp_ls_air_base_153_avg`.`25_CA`) / sum(`plsd`.`vp_ls_air_base_153_avg`.`25_29`)),4) AS `25AIR`,round(sum(`plsd`.`vp_ls_air_base_153_avg`.`30_34`),0) AS `30yrs`,sum(`plsd`.`vp_ls_air_base_153_avg`.`30_CA`) AS `30ca`,round((sum(`plsd`.`vp_ls_air_base_153_avg`.`30_CA`) / sum(`plsd`.`vp_ls_air_base_153_avg`.`30_34`)),4) AS `30AIR`,round(sum(`plsd`.`vp_ls_air_base_153_avg`.`35_39`),0) AS `35yrs`,sum(`plsd`.`vp_ls_air_base_153_avg`.`35_CA`) AS `35ca`,round((sum(`plsd`.`vp_ls_air_base_153_avg`.`35_CA`) / sum(`plsd`.`vp_ls_air_base_153_avg`.`35_39`)),4) AS `35AIR`,round(sum(`plsd`.`vp_ls_air_base_153_avg`.`40_44`),0) AS `40yrs`,sum(`plsd`.`vp_ls_air_base_153_avg`.`40_CA`) AS `40ca`,round((sum(`plsd`.`vp_ls_air_base_153_avg`.`40_CA`) / sum(`plsd`.`vp_ls_air_base_153_avg`.`40_44`)),4) AS `40AIR`,round(sum(`plsd`.`vp_ls_air_base_153_avg`.`45_49`),0) AS `45yrs`,sum(`plsd`.`vp_ls_air_base_153_avg`.`45_CA`) AS `45ca`,round((sum(`plsd`.`vp_ls_air_base_153_avg`.`45_CA`) / sum(`plsd`.`vp_ls_air_base_153_avg`.`45_49`)),4) AS `45AIR`,round(sum(`plsd`.`vp_ls_air_base_153_avg`.`50_54`),0) AS `50yrs`,sum(`plsd`.`vp_ls_air_base_153_avg`.`50_CA`) AS `50ca`,round((sum(`plsd`.`vp_ls_air_base_153_avg`.`50_CA`) / sum(`plsd`.`vp_ls_air_base_153_avg`.`50_54`)),4) AS `50AIR`,round(sum(`plsd`.`vp_ls_air_base_153_avg`.`55_59`),0) AS `55yrs`,sum(`plsd`.`vp_ls_air_base_153_avg`.`55_CA`) AS `55ca`,round((sum(`plsd`.`vp_ls_air_base_153_avg`.`55_CA`) / sum(`plsd`.`vp_ls_air_base_153_avg`.`55_59`)),4) AS `55AIR`,round(sum(`plsd`.`vp_ls_air_base_153_avg`.`60_64`),0) AS `60yrs`,sum(`plsd`.`vp_ls_air_base_153_avg`.`60_CA`) AS `60ca`,round((sum(`plsd`.`vp_ls_air_base_153_avg`.`60_CA`) / sum(`plsd`.`vp_ls_air_base_153_avg`.`60_64`)),4) AS `60AIR`,round(sum(`plsd`.`vp_ls_air_base_153_avg`.`65_69`),0) AS `65yrs`,sum(`plsd`.`vp_ls_air_base_153_avg`.`65_CA`) AS `65ca`,round((sum(`plsd`.`vp_ls_air_base_153_avg`.`65_CA`) / sum(`plsd`.`vp_ls_air_base_153_avg`.`65_69`)),4) AS `65AIR`,round(sum(`plsd`.`vp_ls_air_base_153_avg`.`70_74`),0) AS `70yrs`,sum(`plsd`.`vp_ls_air_base_153_avg`.`70_CA`) AS `70ca`,round((sum(`plsd`.`vp_ls_air_base_153_avg`.`70_CA`) / sum(`plsd`.`vp_ls_air_base_153_avg`.`70_74`)),4) AS `70AIR` from `plsd`.`vp_ls_air_base_153_avg` where (`plsd`.`vp_ls_air_base_153_avg`.`GENE` like '%MLH1%');

CREATE ALGORITHM=UNDEFINED DEFINER=`root`@`localhost` SQL SECURITY DEFINER VIEW `plsd`.`vp_ls_air_153_mlh1_f_avg` AS select 'vp_ls_air_base_153_F_avg' AS `SOURCE`,'MLH1_f_avg' AS `CLAUSE`,round(sum(`plsd`.`vp_ls_air_base_153_avg`.`25_29`),0) AS `25yrs`,sum(`plsd`.`vp_ls_air_base_153_avg`.`25_CA`) AS `25ca`,round((sum(`plsd`.`vp_ls_air_base_153_avg`.`25_CA`) / sum(`plsd`.`vp_ls_air_base_153_avg`.`25_29`)),4) AS `25AIR`,round(sum(`plsd`.`vp_ls_air_base_153_avg`.`30_34`),0) AS `30yrs`,sum(`plsd`.`vp_ls_air_base_153_avg`.`30_CA`) AS `30ca`,round((sum(`plsd`.`vp_ls_air_base_153_avg`.`30_CA`) / sum(`plsd`.`vp_ls_air_base_153_avg`.`30_34`)),4) AS `30AIR`,round(sum(`plsd`.`vp_ls_air_base_153_avg`.`35_39`),0) AS `35yrs`,sum(`plsd`.`vp_ls_air_base_153_avg`.`35_CA`) AS `35ca`,round((sum(`plsd`.`vp_ls_air_base_153_avg`.`35_CA`) / sum(`plsd`.`vp_ls_air_base_153_avg`.`35_39`)),4) AS `35AIR`,round(sum(`plsd`.`vp_ls_air_base_153_avg`.`40_44`),0) AS `40yrs`,sum(`plsd`.`vp_ls_air_base_153_avg`.`40_CA`) AS `40ca`,round((sum(`plsd`.`vp_ls_air_base_153_avg`.`40_CA`) / sum(`plsd`.`vp_ls_air_base_153_avg`.`40_44`)),4) AS `40AIR`,round(sum(`plsd`.`vp_ls_air_base_153_avg`.`45_49`),0) AS `45yrs`,sum(`plsd`.`vp_ls_air_base_153_avg`.`45_CA`) AS `45ca`,round((sum(`plsd`.`vp_ls_air_base_153_avg`.`45_CA`) / sum(`plsd`.`vp_ls_air_base_153_avg`.`45_49`)),4) AS `45AIR`,round(sum(`plsd`.`vp_ls_air_base_153_avg`.`50_54`),0) AS `50yrs`,sum(`plsd`.`vp_ls_air_base_153_avg`.`50_CA`) AS `50ca`,round((sum(`plsd`.`vp_ls_air_base_153_avg`.`50_CA`) / sum(`plsd`.`vp_ls_air_base_153_avg`.`50_54`)),4) AS `50AIR`,round(sum(`plsd`.`vp_ls_air_base_153_avg`.`55_59`),0) AS `55yrs`,sum(`plsd`.`vp_ls_air_base_153_avg`.`55_CA`) AS `55ca`,round((sum(`plsd`.`vp_ls_air_base_153_avg`.`55_CA`) / sum(`plsd`.`vp_ls_air_base_153_avg`.`55_59`)),4) AS `55AIR`,round(sum(`plsd`.`vp_ls_air_base_153_avg`.`60_64`),0) AS `60yrs`,sum(`plsd`.`vp_ls_air_base_153_avg`.`60_CA`) AS `60ca`,round((sum(`plsd`.`vp_ls_air_base_153_avg`.`60_CA`) / sum(`plsd`.`vp_ls_air_base_153_avg`.`60_64`)),4) AS `60AIR`,round(sum(`plsd`.`vp_ls_air_base_153_avg`.`65_69`),0) AS `65yrs`,sum(`plsd`.`vp_ls_air_base_153_avg`.`65_CA`) AS `65ca`,round((sum(`plsd`.`vp_ls_air_base_153_avg`.`65_CA`) / sum(`plsd`.`vp_ls_air_base_153_avg`.`65_69`)),4) AS `65AIR`,round(sum(`plsd`.`vp_ls_air_base_153_avg`.`70_74`),0) AS `70yrs`,sum(`plsd`.`vp_ls_air_base_153_avg`.`70_CA`) AS `70ca`,round((sum(`plsd`.`vp_ls_air_base_153_avg`.`70_CA`) / sum(`plsd`.`vp_ls_air_base_153_avg`.`70_74`)),4) AS `70AIR` from `plsd`.`vp_ls_air_base_153_avg` where ((`plsd`.`vp_ls_air_base_153_avg`.`GENE` like '%MLH1%') and (`plsd`.`vp_ls_air_base_153_avg`.`SEX` like '%F%'));

CREATE ALGORITHM=UNDEFINED DEFINER=`root`@`localhost` SQL SECURITY DEFINER VIEW `plsd`.`vp_ls_air_153_mlh1_m_avg` AS select 'vp_ls_air_base_153_M_avg' AS `SOURCE`,'MLH1_M_avg' AS `CLAUSE`,round(sum(`plsd`.`vp_ls_air_base_153_avg`.`25_29`),0) AS `25yrs`,sum(`plsd`.`vp_ls_air_base_153_avg`.`25_CA`) AS `25ca`,round((sum(`plsd`.`vp_ls_air_base_153_avg`.`25_CA`) / sum(`plsd`.`vp_ls_air_base_153_avg`.`25_29`)),4) AS `25AIR`,round(sum(`plsd`.`vp_ls_air_base_153_avg`.`30_34`),0) AS `30yrs`,sum(`plsd`.`vp_ls_air_base_153_avg`.`30_CA`) AS `30ca`,round((sum(`plsd`.`vp_ls_air_base_153_avg`.`30_CA`) / sum(`plsd`.`vp_ls_air_base_153_avg`.`30_34`)),4) AS `30AIR`,round(sum(`plsd`.`vp_ls_air_base_153_avg`.`35_39`),0) AS `35yrs`,sum(`plsd`.`vp_ls_air_base_153_avg`.`35_CA`) AS `35ca`,round((sum(`plsd`.`vp_ls_air_base_153_avg`.`35_CA`) / sum(`plsd`.`vp_ls_air_base_153_avg`.`35_39`)),4) AS `35AIR`,round(sum(`plsd`.`vp_ls_air_base_153_avg`.`40_44`),0) AS `40yrs`,sum(`plsd`.`vp_ls_air_base_153_avg`.`40_CA`) AS `40ca`,round((sum(`plsd`.`vp_ls_air_base_153_avg`.`40_CA`) / sum(`plsd`.`vp_ls_air_base_153_avg`.`40_44`)),4) AS `40AIR`,round(sum(`plsd`.`vp_ls_air_base_153_avg`.`45_49`),0) AS `45yrs`,sum(`plsd`.`vp_ls_air_base_153_avg`.`45_CA`) AS `45ca`,round((sum(`plsd`.`vp_ls_air_base_153_avg`.`45_CA`) / sum(`plsd`.`vp_ls_air_base_153_avg`.`45_49`)),4) AS `45AIR`,round(sum(`plsd`.`vp_ls_air_base_153_avg`.`50_54`),0) AS `50yrs`,sum(`plsd`.`vp_ls_air_base_153_avg`.`50_CA`) AS `50ca`,round((sum(`plsd`.`vp_ls_air_base_153_avg`.`50_CA`) / sum(`plsd`.`vp_ls_air_base_153_avg`.`50_54`)),4) AS `50AIR`,round(sum(`plsd`.`vp_ls_air_base_153_avg`.`55_59`),0) AS `55yrs`,sum(`plsd`.`vp_ls_air_base_153_avg`.`55_CA`) AS `55ca`,round((sum(`plsd`.`vp_ls_air_base_153_avg`.`55_CA`) / sum(`plsd`.`vp_ls_air_base_153_avg`.`55_59`)),4) AS `55AIR`,round(sum(`plsd`.`vp_ls_air_base_153_avg`.`60_64`),0) AS `60yrs`,sum(`plsd`.`vp_ls_air_base_153_avg`.`60_CA`) AS `60ca`,round((sum(`plsd`.`vp_ls_air_base_153_avg`.`60_CA`) / sum(`plsd`.`vp_ls_air_base_153_avg`.`60_64`)),4) AS `60AIR`,round(sum(`plsd`.`vp_ls_air_base_153_avg`.`65_69`),0) AS `65yrs`,sum(`plsd`.`vp_ls_air_base_153_avg`.`65_CA`) AS `65ca`,round((sum(`plsd`.`vp_ls_air_base_153_avg`.`65_CA`) / sum(`plsd`.`vp_ls_air_base_153_avg`.`65_69`)),4) AS `65AIR`,round(sum(`plsd`.`vp_ls_air_base_153_avg`.`70_74`),0) AS `70yrs`,sum(`plsd`.`vp_ls_air_base_153_avg`.`70_CA`) AS `70ca`,round((sum(`plsd`.`vp_ls_air_base_153_avg`.`70_CA`) / sum(`plsd`.`vp_ls_air_base_153_avg`.`70_74`)),4) AS `70AIR` from `plsd`.`vp_ls_air_base_153_avg` where ((`plsd`.`vp_ls_air_base_153_avg`.`GENE` like '%MLH1%') and (`plsd`.`vp_ls_air_base_153_avg`.`SEX` like '%M%'));

CREATE ALGORITHM=UNDEFINED DEFINER=`root`@`localhost` SQL SECURITY DEFINER VIEW `plsd`.`vp_ls_air_153_msh2_avg` AS select 'vp_ls_air_base_153_avg' AS `SOURCE`,'MSH2_avg' AS `CLAUSE`,round(sum(`plsd`.`vp_ls_air_base_153_avg`.`25_29`),0) AS `25yrs`,sum(`plsd`.`vp_ls_air_base_153_avg`.`25_CA`) AS `25ca`,round((sum(`plsd`.`vp_ls_air_base_153_avg`.`25_CA`) / sum(`plsd`.`vp_ls_air_base_153_avg`.`25_29`)),4) AS `25AIR`,round(sum(`plsd`.`vp_ls_air_base_153_avg`.`30_34`),0) AS `30yrs`,sum(`plsd`.`vp_ls_air_base_153_avg`.`30_CA`) AS `30ca`,round((sum(`plsd`.`vp_ls_air_base_153_avg`.`30_CA`) / sum(`plsd`.`vp_ls_air_base_153_avg`.`30_34`)),4) AS `30AIR`,round(sum(`plsd`.`vp_ls_air_base_153_avg`.`35_39`),0) AS `35yrs`,sum(`plsd`.`vp_ls_air_base_153_avg`.`35_CA`) AS `35ca`,round((sum(`plsd`.`vp_ls_air_base_153_avg`.`35_CA`) / sum(`plsd`.`vp_ls_air_base_153_avg`.`35_39`)),4) AS `35AIR`,round(sum(`plsd`.`vp_ls_air_base_153_avg`.`40_44`),0) AS `40yrs`,sum(`plsd`.`vp_ls_air_base_153_avg`.`40_CA`) AS `40ca`,round((sum(`plsd`.`vp_ls_air_base_153_avg`.`40_CA`) / sum(`plsd`.`vp_ls_air_base_153_avg`.`40_44`)),4) AS `40AIR`,round(sum(`plsd`.`vp_ls_air_base_153_avg`.`45_49`),0) AS `45yrs`,sum(`plsd`.`vp_ls_air_base_153_avg`.`45_CA`) AS `45ca`,round((sum(`plsd`.`vp_ls_air_base_153_avg`.`45_CA`) / sum(`plsd`.`vp_ls_air_base_153_avg`.`45_49`)),4) AS `45AIR`,round(sum(`plsd`.`vp_ls_air_base_153_avg`.`50_54`),0) AS `50yrs`,sum(`plsd`.`vp_ls_air_base_153_avg`.`50_CA`) AS `50ca`,round((sum(`plsd`.`vp_ls_air_base_153_avg`.`50_CA`) / sum(`plsd`.`vp_ls_air_base_153_avg`.`50_54`)),4) AS `50AIR`,round(sum(`plsd`.`vp_ls_air_base_153_avg`.`55_59`),0) AS `55yrs`,sum(`plsd`.`vp_ls_air_base_153_avg`.`55_CA`) AS `55ca`,round((sum(`plsd`.`vp_ls_air_base_153_avg`.`55_CA`) / sum(`plsd`.`vp_ls_air_base_153_avg`.`55_59`)),4) AS `55AIR`,round(sum(`plsd`.`vp_ls_air_base_153_avg`.`60_64`),0) AS `60yrs`,sum(`plsd`.`vp_ls_air_base_153_avg`.`60_CA`) AS `60ca`,round((sum(`plsd`.`vp_ls_air_base_153_avg`.`60_CA`) / sum(`plsd`.`vp_ls_air_base_153_avg`.`60_64`)),4) AS `60AIR`,round(sum(`plsd`.`vp_ls_air_base_153_avg`.`65_69`),0) AS `65yrs`,sum(`plsd`.`vp_ls_air_base_153_avg`.`65_CA`) AS `65ca`,round((sum(`plsd`.`vp_ls_air_base_153_avg`.`65_CA`) / sum(`plsd`.`vp_ls_air_base_153_avg`.`65_69`)),4) AS `65AIR`,round(sum(`plsd`.`vp_ls_air_base_153_avg`.`70_74`),0) AS `70yrs`,sum(`plsd`.`vp_ls_air_base_153_avg`.`70_CA`) AS `70ca`,round((sum(`plsd`.`vp_ls_air_base_153_avg`.`70_CA`) / sum(`plsd`.`vp_ls_air_base_153_avg`.`70_74`)),4) AS `70AIR` from `plsd`.`vp_ls_air_base_153_avg` where (`plsd`.`vp_ls_air_base_153_avg`.`GENE` like '%MSH2%');

CREATE ALGORITHM=UNDEFINED DEFINER=`root`@`localhost` SQL SECURITY DEFINER VIEW `plsd`.`vp_ls_air_153_msh2_f_avg` AS select 'vp_ls_air_base_153_F_avg' AS `SOURCE`,'MSH2_F_avg' AS `CLAUSE`,round(sum(`plsd`.`vp_ls_air_base_153_avg`.`25_29`),0) AS `25yrs`,sum(`plsd`.`vp_ls_air_base_153_avg`.`25_CA`) AS `25ca`,round((sum(`plsd`.`vp_ls_air_base_153_avg`.`25_CA`) / sum(`plsd`.`vp_ls_air_base_153_avg`.`25_29`)),4) AS `25AIR`,round(sum(`plsd`.`vp_ls_air_base_153_avg`.`30_34`),0) AS `30yrs`,sum(`plsd`.`vp_ls_air_base_153_avg`.`30_CA`) AS `30ca`,round((sum(`plsd`.`vp_ls_air_base_153_avg`.`30_CA`) / sum(`plsd`.`vp_ls_air_base_153_avg`.`30_34`)),4) AS `30AIR`,round(sum(`plsd`.`vp_ls_air_base_153_avg`.`35_39`),0) AS `35yrs`,sum(`plsd`.`vp_ls_air_base_153_avg`.`35_CA`) AS `35ca`,round((sum(`plsd`.`vp_ls_air_base_153_avg`.`35_CA`) / sum(`plsd`.`vp_ls_air_base_153_avg`.`35_39`)),4) AS `35AIR`,round(sum(`plsd`.`vp_ls_air_base_153_avg`.`40_44`),0) AS `40yrs`,sum(`plsd`.`vp_ls_air_base_153_avg`.`40_CA`) AS `40ca`,round((sum(`plsd`.`vp_ls_air_base_153_avg`.`40_CA`) / sum(`plsd`.`vp_ls_air_base_153_avg`.`40_44`)),4) AS `40AIR`,round(sum(`plsd`.`vp_ls_air_base_153_avg`.`45_49`),0) AS `45yrs`,sum(`plsd`.`vp_ls_air_base_153_avg`.`45_CA`) AS `45ca`,round((sum(`plsd`.`vp_ls_air_base_153_avg`.`45_CA`) / sum(`plsd`.`vp_ls_air_base_153_avg`.`45_49`)),4) AS `45AIR`,round(sum(`plsd`.`vp_ls_air_base_153_avg`.`50_54`),0) AS `50yrs`,sum(`plsd`.`vp_ls_air_base_153_avg`.`50_CA`) AS `50ca`,round((sum(`plsd`.`vp_ls_air_base_153_avg`.`50_CA`) / sum(`plsd`.`vp_ls_air_base_153_avg`.`50_54`)),4) AS `50AIR`,round(sum(`plsd`.`vp_ls_air_base_153_avg`.`55_59`),0) AS `55yrs`,sum(`plsd`.`vp_ls_air_base_153_avg`.`55_CA`) AS `55ca`,round((sum(`plsd`.`vp_ls_air_base_153_avg`.`55_CA`) / sum(`plsd`.`vp_ls_air_base_153_avg`.`55_59`)),4) AS `55AIR`,round(sum(`plsd`.`vp_ls_air_base_153_avg`.`60_64`),0) AS `60yrs`,sum(`plsd`.`vp_ls_air_base_153_avg`.`60_CA`) AS `60ca`,round((sum(`plsd`.`vp_ls_air_base_153_avg`.`60_CA`) / sum(`plsd`.`vp_ls_air_base_153_avg`.`60_64`)),4) AS `60AIR`,round(sum(`plsd`.`vp_ls_air_base_153_avg`.`65_69`),0) AS `65yrs`,sum(`plsd`.`vp_ls_air_base_153_avg`.`65_CA`) AS `65ca`,round((sum(`plsd`.`vp_ls_air_base_153_avg`.`65_CA`) / sum(`plsd`.`vp_ls_air_base_153_avg`.`65_69`)),4) AS `65AIR`,round(sum(`plsd`.`vp_ls_air_base_153_avg`.`70_74`),0) AS `70yrs`,sum(`plsd`.`vp_ls_air_base_153_avg`.`70_CA`) AS `70ca`,round((sum(`plsd`.`vp_ls_air_base_153_avg`.`70_CA`) / sum(`plsd`.`vp_ls_air_base_153_avg`.`70_74`)),4) AS `70AIR` from `plsd`.`vp_ls_air_base_153_avg` where ((`plsd`.`vp_ls_air_base_153_avg`.`GENE` like '%MSH2%') and (`plsd`.`vp_ls_air_base_153_avg`.`SEX` like '%F%'));

CREATE ALGORITHM=UNDEFINED DEFINER=`root`@`localhost` SQL SECURITY DEFINER VIEW `plsd`.`vp_ls_air_153_msh2_m_avg` AS select 'vp_ls_air_base_153_M_avg' AS `SOURCE`,'MSH2_M_avg' AS `CLAUSE`,round(sum(`plsd`.`vp_ls_air_base_153_avg`.`25_29`),0) AS `25yrs`,sum(`plsd`.`vp_ls_air_base_153_avg`.`25_CA`) AS `25ca`,round((sum(`plsd`.`vp_ls_air_base_153_avg`.`25_CA`) / sum(`plsd`.`vp_ls_air_base_153_avg`.`25_29`)),4) AS `25AIR`,round(sum(`plsd`.`vp_ls_air_base_153_avg`.`30_34`),0) AS `30yrs`,sum(`plsd`.`vp_ls_air_base_153_avg`.`30_CA`) AS `30ca`,round((sum(`plsd`.`vp_ls_air_base_153_avg`.`30_CA`) / sum(`plsd`.`vp_ls_air_base_153_avg`.`30_34`)),4) AS `30AIR`,round(sum(`plsd`.`vp_ls_air_base_153_avg`.`35_39`),0) AS `35yrs`,sum(`plsd`.`vp_ls_air_base_153_avg`.`35_CA`) AS `35ca`,round((sum(`plsd`.`vp_ls_air_base_153_avg`.`35_CA`) / sum(`plsd`.`vp_ls_air_base_153_avg`.`35_39`)),4) AS `35AIR`,round(sum(`plsd`.`vp_ls_air_base_153_avg`.`40_44`),0) AS `40yrs`,sum(`plsd`.`vp_ls_air_base_153_avg`.`40_CA`) AS `40ca`,round((sum(`plsd`.`vp_ls_air_base_153_avg`.`40_CA`) / sum(`plsd`.`vp_ls_air_base_153_avg`.`40_44`)),4) AS `40AIR`,round(sum(`plsd`.`vp_ls_air_base_153_avg`.`45_49`),0) AS `45yrs`,sum(`plsd`.`vp_ls_air_base_153_avg`.`45_CA`) AS `45ca`,round((sum(`plsd`.`vp_ls_air_base_153_avg`.`45_CA`) / sum(`plsd`.`vp_ls_air_base_153_avg`.`45_49`)),4) AS `45AIR`,round(sum(`plsd`.`vp_ls_air_base_153_avg`.`50_54`),0) AS `50yrs`,sum(`plsd`.`vp_ls_air_base_153_avg`.`50_CA`) AS `50ca`,round((sum(`plsd`.`vp_ls_air_base_153_avg`.`50_CA`) / sum(`plsd`.`vp_ls_air_base_153_avg`.`50_54`)),4) AS `50AIR`,round(sum(`plsd`.`vp_ls_air_base_153_avg`.`55_59`),0) AS `55yrs`,sum(`plsd`.`vp_ls_air_base_153_avg`.`55_CA`) AS `55ca`,round((sum(`plsd`.`vp_ls_air_base_153_avg`.`55_CA`) / sum(`plsd`.`vp_ls_air_base_153_avg`.`55_59`)),4) AS `55AIR`,round(sum(`plsd`.`vp_ls_air_base_153_avg`.`60_64`),0) AS `60yrs`,sum(`plsd`.`vp_ls_air_base_153_avg`.`60_CA`) AS `60ca`,round((sum(`plsd`.`vp_ls_air_base_153_avg`.`60_CA`) / sum(`plsd`.`vp_ls_air_base_153_avg`.`60_64`)),4) AS `60AIR`,round(sum(`plsd`.`vp_ls_air_base_153_avg`.`65_69`),0) AS `65yrs`,sum(`plsd`.`vp_ls_air_base_153_avg`.`65_CA`) AS `65ca`,round((sum(`plsd`.`vp_ls_air_base_153_avg`.`65_CA`) / sum(`plsd`.`vp_ls_air_base_153_avg`.`65_69`)),4) AS `65AIR`,round(sum(`plsd`.`vp_ls_air_base_153_avg`.`70_74`),0) AS `70yrs`,sum(`plsd`.`vp_ls_air_base_153_avg`.`70_CA`) AS `70ca`,round((sum(`plsd`.`vp_ls_air_base_153_avg`.`70_CA`) / sum(`plsd`.`vp_ls_air_base_153_avg`.`70_74`)),4) AS `70AIR` from `plsd`.`vp_ls_air_base_153_avg` where ((`plsd`.`vp_ls_air_base_153_avg`.`GENE` like '%MSH2%') and (`plsd`.`vp_ls_air_base_153_avg`.`SEX` like '%M%'));

CREATE ALGORITHM=UNDEFINED DEFINER=`root`@`localhost` SQL SECURITY DEFINER VIEW `plsd`.`vp_ls_air_153_msh6_f_avg` AS select 'vp_ls_air_base_153_F_avg' AS `SOURCE`,'MSH6_F_avg' AS `CLAUSE`,round(sum(`plsd`.`vp_ls_air_base_153_avg`.`25_29`),0) AS `25yrs`,sum(`plsd`.`vp_ls_air_base_153_avg`.`25_CA`) AS `25ca`,round((sum(`plsd`.`vp_ls_air_base_153_avg`.`25_CA`) / sum(`plsd`.`vp_ls_air_base_153_avg`.`25_29`)),4) AS `25AIR`,round(sum(`plsd`.`vp_ls_air_base_153_avg`.`30_34`),0) AS `30yrs`,sum(`plsd`.`vp_ls_air_base_153_avg`.`30_CA`) AS `30ca`,round((sum(`plsd`.`vp_ls_air_base_153_avg`.`30_CA`) / sum(`plsd`.`vp_ls_air_base_153_avg`.`30_34`)),4) AS `30AIR`,round(sum(`plsd`.`vp_ls_air_base_153_avg`.`35_39`),0) AS `35yrs`,sum(`plsd`.`vp_ls_air_base_153_avg`.`35_CA`) AS `35ca`,round((sum(`plsd`.`vp_ls_air_base_153_avg`.`35_CA`) / sum(`plsd`.`vp_ls_air_base_153_avg`.`35_39`)),4) AS `35AIR`,round(sum(`plsd`.`vp_ls_air_base_153_avg`.`40_44`),0) AS `40yrs`,sum(`plsd`.`vp_ls_air_base_153_avg`.`40_CA`) AS `40ca`,round((sum(`plsd`.`vp_ls_air_base_153_avg`.`40_CA`) / sum(`plsd`.`vp_ls_air_base_153_avg`.`40_44`)),4) AS `40AIR`,round(sum(`plsd`.`vp_ls_air_base_153_avg`.`45_49`),0) AS `45yrs`,sum(`plsd`.`vp_ls_air_base_153_avg`.`45_CA`) AS `45ca`,round((sum(`plsd`.`vp_ls_air_base_153_avg`.`45_CA`) / sum(`plsd`.`vp_ls_air_base_153_avg`.`45_49`)),4) AS `45AIR`,round(sum(`plsd`.`vp_ls_air_base_153_avg`.`50_54`),0) AS `50yrs`,sum(`plsd`.`vp_ls_air_base_153_avg`.`50_CA`) AS `50ca`,round((sum(`plsd`.`vp_ls_air_base_153_avg`.`50_CA`) / sum(`plsd`.`vp_ls_air_base_153_avg`.`50_54`)),4) AS `50AIR`,round(sum(`plsd`.`vp_ls_air_base_153_avg`.`55_59`),0) AS `55yrs`,sum(`plsd`.`vp_ls_air_base_153_avg`.`55_CA`) AS `55ca`,round((sum(`plsd`.`vp_ls_air_base_153_avg`.`55_CA`) / sum(`plsd`.`vp_ls_air_base_153_avg`.`55_59`)),4) AS `55AIR`,round(sum(`plsd`.`vp_ls_air_base_153_avg`.`60_64`),0) AS `60yrs`,sum(`plsd`.`vp_ls_air_base_153_avg`.`60_CA`) AS `60ca`,round((sum(`plsd`.`vp_ls_air_base_153_avg`.`60_CA`) / sum(`plsd`.`vp_ls_air_base_153_avg`.`60_64`)),4) AS `60AIR`,round(sum(`plsd`.`vp_ls_air_base_153_avg`.`65_69`),0) AS `65yrs`,sum(`plsd`.`vp_ls_air_base_153_avg`.`65_CA`) AS `65ca`,round((sum(`plsd`.`vp_ls_air_base_153_avg`.`65_CA`) / sum(`plsd`.`vp_ls_air_base_153_avg`.`65_69`)),4) AS `65AIR`,round(sum(`plsd`.`vp_ls_air_base_153_avg`.`70_74`),0) AS `70yrs`,sum(`plsd`.`vp_ls_air_base_153_avg`.`70_CA`) AS `70ca`,round((sum(`plsd`.`vp_ls_air_base_153_avg`.`70_CA`) / sum(`plsd`.`vp_ls_air_base_153_avg`.`70_74`)),4) AS `70AIR` from `plsd`.`vp_ls_air_base_153_avg` where ((`plsd`.`vp_ls_air_base_153_avg`.`GENE` like '%MSH6%') and (`plsd`.`vp_ls_air_base_153_avg`.`SEX` like '%F%'));

CREATE ALGORITHM=UNDEFINED DEFINER=`root`@`localhost` SQL SECURITY DEFINER VIEW `plsd`.`vp_ls_air_153_msh6_m_avg` AS select 'vp_ls_air_base_153_M_avg' AS `SOURCE`,'MSH6_M_avg' AS `CLAUSE`,round(sum(`plsd`.`vp_ls_air_base_153_avg`.`25_29`),0) AS `25yrs`,sum(`plsd`.`vp_ls_air_base_153_avg`.`25_CA`) AS `25ca`,round((sum(`plsd`.`vp_ls_air_base_153_avg`.`25_CA`) / sum(`plsd`.`vp_ls_air_base_153_avg`.`25_29`)),4) AS `25AIR`,round(sum(`plsd`.`vp_ls_air_base_153_avg`.`30_34`),0) AS `30yrs`,sum(`plsd`.`vp_ls_air_base_153_avg`.`30_CA`) AS `30ca`,round((sum(`plsd`.`vp_ls_air_base_153_avg`.`30_CA`) / sum(`plsd`.`vp_ls_air_base_153_avg`.`30_34`)),4) AS `30AIR`,round(sum(`plsd`.`vp_ls_air_base_153_avg`.`35_39`),0) AS `35yrs`,sum(`plsd`.`vp_ls_air_base_153_avg`.`35_CA`) AS `35ca`,round((sum(`plsd`.`vp_ls_air_base_153_avg`.`35_CA`) / sum(`plsd`.`vp_ls_air_base_153_avg`.`35_39`)),4) AS `35AIR`,round(sum(`plsd`.`vp_ls_air_base_153_avg`.`40_44`),0) AS `40yrs`,sum(`plsd`.`vp_ls_air_base_153_avg`.`40_CA`) AS `40ca`,round((sum(`plsd`.`vp_ls_air_base_153_avg`.`40_CA`) / sum(`plsd`.`vp_ls_air_base_153_avg`.`40_44`)),4) AS `40AIR`,round(sum(`plsd`.`vp_ls_air_base_153_avg`.`45_49`),0) AS `45yrs`,sum(`plsd`.`vp_ls_air_base_153_avg`.`45_CA`) AS `45ca`,round((sum(`plsd`.`vp_ls_air_base_153_avg`.`45_CA`) / sum(`plsd`.`vp_ls_air_base_153_avg`.`45_49`)),4) AS `45AIR`,round(sum(`plsd`.`vp_ls_air_base_153_avg`.`50_54`),0) AS `50yrs`,sum(`plsd`.`vp_ls_air_base_153_avg`.`50_CA`) AS `50ca`,round((sum(`plsd`.`vp_ls_air_base_153_avg`.`50_CA`) / sum(`plsd`.`vp_ls_air_base_153_avg`.`50_54`)),4) AS `50AIR`,round(sum(`plsd`.`vp_ls_air_base_153_avg`.`55_59`),0) AS `55yrs`,sum(`plsd`.`vp_ls_air_base_153_avg`.`55_CA`) AS `55ca`,round((sum(`plsd`.`vp_ls_air_base_153_avg`.`55_CA`) / sum(`plsd`.`vp_ls_air_base_153_avg`.`55_59`)),4) AS `55AIR`,round(sum(`plsd`.`vp_ls_air_base_153_avg`.`60_64`),0) AS `60yrs`,sum(`plsd`.`vp_ls_air_base_153_avg`.`60_CA`) AS `60ca`,round((sum(`plsd`.`vp_ls_air_base_153_avg`.`60_CA`) / sum(`plsd`.`vp_ls_air_base_153_avg`.`60_64`)),4) AS `60AIR`,round(sum(`plsd`.`vp_ls_air_base_153_avg`.`65_69`),0) AS `65yrs`,sum(`plsd`.`vp_ls_air_base_153_avg`.`65_CA`) AS `65ca`,round((sum(`plsd`.`vp_ls_air_base_153_avg`.`65_CA`) / sum(`plsd`.`vp_ls_air_base_153_avg`.`65_69`)),4) AS `65AIR`,round(sum(`plsd`.`vp_ls_air_base_153_avg`.`70_74`),0) AS `70yrs`,sum(`plsd`.`vp_ls_air_base_153_avg`.`70_CA`) AS `70ca`,round((sum(`plsd`.`vp_ls_air_base_153_avg`.`70_CA`) / sum(`plsd`.`vp_ls_air_base_153_avg`.`70_74`)),4) AS `70AIR` from `plsd`.`vp_ls_air_base_153_avg` where ((`plsd`.`vp_ls_air_base_153_avg`.`GENE` like '%MSH6%') and (`plsd`.`vp_ls_air_base_153_avg`.`SEX` like '%M%'));

CREATE ALGORITHM=UNDEFINED DEFINER=`root`@`localhost` SQL SECURITY DEFINER VIEW `plsd`.`vp_ls_air_153_pms2_f_avg` AS select 'vp_ls_air_base_153_F_avg' AS `SOURCE`,'PMS2_F_avg' AS `CLAUSE`,round(sum(`plsd`.`vp_ls_air_base_153_avg`.`25_29`),0) AS `25yrs`,sum(`plsd`.`vp_ls_air_base_153_avg`.`25_CA`) AS `25ca`,round((sum(`plsd`.`vp_ls_air_base_153_avg`.`25_CA`) / sum(`plsd`.`vp_ls_air_base_153_avg`.`25_29`)),4) AS `25AIR`,round(sum(`plsd`.`vp_ls_air_base_153_avg`.`30_34`),0) AS `30yrs`,sum(`plsd`.`vp_ls_air_base_153_avg`.`30_CA`) AS `30ca`,round((sum(`plsd`.`vp_ls_air_base_153_avg`.`30_CA`) / sum(`plsd`.`vp_ls_air_base_153_avg`.`30_34`)),4) AS `30AIR`,round(sum(`plsd`.`vp_ls_air_base_153_avg`.`35_39`),0) AS `35yrs`,sum(`plsd`.`vp_ls_air_base_153_avg`.`35_CA`) AS `35ca`,round((sum(`plsd`.`vp_ls_air_base_153_avg`.`35_CA`) / sum(`plsd`.`vp_ls_air_base_153_avg`.`35_39`)),4) AS `35AIR`,round(sum(`plsd`.`vp_ls_air_base_153_avg`.`40_44`),0) AS `40yrs`,sum(`plsd`.`vp_ls_air_base_153_avg`.`40_CA`) AS `40ca`,round((sum(`plsd`.`vp_ls_air_base_153_avg`.`40_CA`) / sum(`plsd`.`vp_ls_air_base_153_avg`.`40_44`)),4) AS `40AIR`,round(sum(`plsd`.`vp_ls_air_base_153_avg`.`45_49`),0) AS `45yrs`,sum(`plsd`.`vp_ls_air_base_153_avg`.`45_CA`) AS `45ca`,round((sum(`plsd`.`vp_ls_air_base_153_avg`.`45_CA`) / sum(`plsd`.`vp_ls_air_base_153_avg`.`45_49`)),4) AS `45AIR`,round(sum(`plsd`.`vp_ls_air_base_153_avg`.`50_54`),0) AS `50yrs`,sum(`plsd`.`vp_ls_air_base_153_avg`.`50_CA`) AS `50ca`,round((sum(`plsd`.`vp_ls_air_base_153_avg`.`50_CA`) / sum(`plsd`.`vp_ls_air_base_153_avg`.`50_54`)),4) AS `50AIR`,round(sum(`plsd`.`vp_ls_air_base_153_avg`.`55_59`),0) AS `55yrs`,sum(`plsd`.`vp_ls_air_base_153_avg`.`55_CA`) AS `55ca`,round((sum(`plsd`.`vp_ls_air_base_153_avg`.`55_CA`) / sum(`plsd`.`vp_ls_air_base_153_avg`.`55_59`)),4) AS `55AIR`,round(sum(`plsd`.`vp_ls_air_base_153_avg`.`60_64`),0) AS `60yrs`,sum(`plsd`.`vp_ls_air_base_153_avg`.`60_CA`) AS `60ca`,round((sum(`plsd`.`vp_ls_air_base_153_avg`.`60_CA`) / sum(`plsd`.`vp_ls_air_base_153_avg`.`60_64`)),4) AS `60AIR`,round(sum(`plsd`.`vp_ls_air_base_153_avg`.`65_69`),0) AS `65yrs`,sum(`plsd`.`vp_ls_air_base_153_avg`.`65_CA`) AS `65ca`,round((sum(`plsd`.`vp_ls_air_base_153_avg`.`65_CA`) / sum(`plsd`.`vp_ls_air_base_153_avg`.`65_69`)),4) AS `65AIR`,round(sum(`plsd`.`vp_ls_air_base_153_avg`.`70_74`),0) AS `70yrs`,sum(`plsd`.`vp_ls_air_base_153_avg`.`70_CA`) AS `70ca`,round((sum(`plsd`.`vp_ls_air_base_153_avg`.`70_CA`) / sum(`plsd`.`vp_ls_air_base_153_avg`.`70_74`)),4) AS `70AIR` from `plsd`.`vp_ls_air_base_153_avg` where ((`plsd`.`vp_ls_air_base_153_avg`.`GENE` like '%PMS2%') and (`plsd`.`vp_ls_air_base_153_avg`.`SEX` like '%F%'));

CREATE ALGORITHM=UNDEFINED DEFINER=`root`@`localhost` SQL SECURITY DEFINER VIEW `plsd`.`vp_ls_air_153_pms2_m_avg` AS select 'vp_ls_air_base_153_M_avg' AS `SOURCE`,'PMS2_M_avg' AS `CLAUSE`,round(sum(`plsd`.`vp_ls_air_base_153_avg`.`25_29`),0) AS `25yrs`,sum(`plsd`.`vp_ls_air_base_153_avg`.`25_CA`) AS `25ca`,round((sum(`plsd`.`vp_ls_air_base_153_avg`.`25_CA`) / sum(`plsd`.`vp_ls_air_base_153_avg`.`25_29`)),4) AS `25AIR`,round(sum(`plsd`.`vp_ls_air_base_153_avg`.`30_34`),0) AS `30yrs`,sum(`plsd`.`vp_ls_air_base_153_avg`.`30_CA`) AS `30ca`,round((sum(`plsd`.`vp_ls_air_base_153_avg`.`30_CA`) / sum(`plsd`.`vp_ls_air_base_153_avg`.`30_34`)),4) AS `30AIR`,round(sum(`plsd`.`vp_ls_air_base_153_avg`.`35_39`),0) AS `35yrs`,sum(`plsd`.`vp_ls_air_base_153_avg`.`35_CA`) AS `35ca`,round((sum(`plsd`.`vp_ls_air_base_153_avg`.`35_CA`) / sum(`plsd`.`vp_ls_air_base_153_avg`.`35_39`)),4) AS `35AIR`,round(sum(`plsd`.`vp_ls_air_base_153_avg`.`40_44`),0) AS `40yrs`,sum(`plsd`.`vp_ls_air_base_153_avg`.`40_CA`) AS `40ca`,round((sum(`plsd`.`vp_ls_air_base_153_avg`.`40_CA`) / sum(`plsd`.`vp_ls_air_base_153_avg`.`40_44`)),4) AS `40AIR`,round(sum(`plsd`.`vp_ls_air_base_153_avg`.`45_49`),0) AS `45yrs`,sum(`plsd`.`vp_ls_air_base_153_avg`.`45_CA`) AS `45ca`,round((sum(`plsd`.`vp_ls_air_base_153_avg`.`45_CA`) / sum(`plsd`.`vp_ls_air_base_153_avg`.`45_49`)),4) AS `45AIR`,round(sum(`plsd`.`vp_ls_air_base_153_avg`.`50_54`),0) AS `50yrs`,sum(`plsd`.`vp_ls_air_base_153_avg`.`50_CA`) AS `50ca`,round((sum(`plsd`.`vp_ls_air_base_153_avg`.`50_CA`) / sum(`plsd`.`vp_ls_air_base_153_avg`.`50_54`)),4) AS `50AIR`,round(sum(`plsd`.`vp_ls_air_base_153_avg`.`55_59`),0) AS `55yrs`,sum(`plsd`.`vp_ls_air_base_153_avg`.`55_CA`) AS `55ca`,round((sum(`plsd`.`vp_ls_air_base_153_avg`.`55_CA`) / sum(`plsd`.`vp_ls_air_base_153_avg`.`55_59`)),4) AS `55AIR`,round(sum(`plsd`.`vp_ls_air_base_153_avg`.`60_64`),0) AS `60yrs`,sum(`plsd`.`vp_ls_air_base_153_avg`.`60_CA`) AS `60ca`,round((sum(`plsd`.`vp_ls_air_base_153_avg`.`60_CA`) / sum(`plsd`.`vp_ls_air_base_153_avg`.`60_64`)),4) AS `60AIR`,round(sum(`plsd`.`vp_ls_air_base_153_avg`.`65_69`),0) AS `65yrs`,sum(`plsd`.`vp_ls_air_base_153_avg`.`65_CA`) AS `65ca`,round((sum(`plsd`.`vp_ls_air_base_153_avg`.`65_CA`) / sum(`plsd`.`vp_ls_air_base_153_avg`.`65_69`)),4) AS `65AIR`,round(sum(`plsd`.`vp_ls_air_base_153_avg`.`70_74`),0) AS `70yrs`,sum(`plsd`.`vp_ls_air_base_153_avg`.`70_CA`) AS `70ca`,round((sum(`plsd`.`vp_ls_air_base_153_avg`.`70_CA`) / sum(`plsd`.`vp_ls_air_base_153_avg`.`70_74`)),4) AS `70AIR` from `plsd`.`vp_ls_air_base_153_avg` where ((`plsd`.`vp_ls_air_base_153_avg`.`GENE` like '%PMS2%') and (`plsd`.`vp_ls_air_base_153_avg`.`SEX` like '%M%'));

CREATE ALGORITHM=UNDEFINED DEFINER=`root`@`localhost` SQL SECURITY DEFINER VIEW `plsd`.`vp_ls_air_154_mlh1_f_avg` AS select 'vp_ls_air_base_154_F_avg' AS `SOURCE`,'MLH1_F_avg' AS `CLAUSE`,round(sum(`plsd`.`vp_ls_air_base_154_avg`.`25_29`),0) AS `25yrs`,sum(`plsd`.`vp_ls_air_base_154_avg`.`25_CA`) AS `25ca`,round((sum(`plsd`.`vp_ls_air_base_154_avg`.`25_CA`) / sum(`plsd`.`vp_ls_air_base_154_avg`.`25_29`)),4) AS `25AIR`,round(sum(`plsd`.`vp_ls_air_base_154_avg`.`30_34`),0) AS `30yrs`,sum(`plsd`.`vp_ls_air_base_154_avg`.`30_CA`) AS `30ca`,round((sum(`plsd`.`vp_ls_air_base_154_avg`.`30_CA`) / sum(`plsd`.`vp_ls_air_base_154_avg`.`30_34`)),4) AS `30AIR`,round(sum(`plsd`.`vp_ls_air_base_154_avg`.`35_39`),0) AS `35yrs`,sum(`plsd`.`vp_ls_air_base_154_avg`.`35_CA`) AS `35ca`,round((sum(`plsd`.`vp_ls_air_base_154_avg`.`35_CA`) / sum(`plsd`.`vp_ls_air_base_154_avg`.`35_39`)),4) AS `35AIR`,round(sum(`plsd`.`vp_ls_air_base_154_avg`.`40_44`),0) AS `40yrs`,sum(`plsd`.`vp_ls_air_base_154_avg`.`40_CA`) AS `40ca`,round((sum(`plsd`.`vp_ls_air_base_154_avg`.`40_CA`) / sum(`plsd`.`vp_ls_air_base_154_avg`.`40_44`)),4) AS `40AIR`,round(sum(`plsd`.`vp_ls_air_base_154_avg`.`45_49`),0) AS `45yrs`,sum(`plsd`.`vp_ls_air_base_154_avg`.`45_CA`) AS `45ca`,round((sum(`plsd`.`vp_ls_air_base_154_avg`.`45_CA`) / sum(`plsd`.`vp_ls_air_base_154_avg`.`45_49`)),4) AS `45AIR`,round(sum(`plsd`.`vp_ls_air_base_154_avg`.`50_54`),0) AS `50yrs`,sum(`plsd`.`vp_ls_air_base_154_avg`.`50_CA`) AS `50ca`,round((sum(`plsd`.`vp_ls_air_base_154_avg`.`50_CA`) / sum(`plsd`.`vp_ls_air_base_154_avg`.`50_54`)),4) AS `50AIR`,round(sum(`plsd`.`vp_ls_air_base_154_avg`.`55_59`),0) AS `55yrs`,sum(`plsd`.`vp_ls_air_base_154_avg`.`55_CA`) AS `55ca`,round((sum(`plsd`.`vp_ls_air_base_154_avg`.`55_CA`) / sum(`plsd`.`vp_ls_air_base_154_avg`.`55_59`)),4) AS `55AIR`,round(sum(`plsd`.`vp_ls_air_base_154_avg`.`60_64`),0) AS `60yrs`,sum(`plsd`.`vp_ls_air_base_154_avg`.`60_CA`) AS `60ca`,round((sum(`plsd`.`vp_ls_air_base_154_avg`.`60_CA`) / sum(`plsd`.`vp_ls_air_base_154_avg`.`60_64`)),4) AS `60AIR`,round(sum(`plsd`.`vp_ls_air_base_154_avg`.`65_69`),0) AS `65yrs`,sum(`plsd`.`vp_ls_air_base_154_avg`.`65_CA`) AS `65ca`,round((sum(`plsd`.`vp_ls_air_base_154_avg`.`65_CA`) / sum(`plsd`.`vp_ls_air_base_154_avg`.`65_69`)),4) AS `65AIR`,round(sum(`plsd`.`vp_ls_air_base_154_avg`.`70_74`),0) AS `70yrs`,sum(`plsd`.`vp_ls_air_base_154_avg`.`70_CA`) AS `70ca`,round((sum(`plsd`.`vp_ls_air_base_154_avg`.`70_CA`) / sum(`plsd`.`vp_ls_air_base_154_avg`.`70_74`)),4) AS `70AIR` from `plsd`.`vp_ls_air_base_154_avg` where ((`plsd`.`vp_ls_air_base_154_avg`.`GENE` like '%MLH1%') and (`plsd`.`vp_ls_air_base_154_avg`.`SEX` like '%F%'));

CREATE ALGORITHM=UNDEFINED DEFINER=`root`@`localhost` SQL SECURITY DEFINER VIEW `plsd`.`vp_ls_air_154_mlh1_m_avg` AS select 'vp_ls_air_base_154_M_avg' AS `SOURCE`,'MLH1_M_avg' AS `CLAUSE`,round(sum(`plsd`.`vp_ls_air_base_154_avg`.`25_29`),0) AS `25yrs`,sum(`plsd`.`vp_ls_air_base_154_avg`.`25_CA`) AS `25ca`,round((sum(`plsd`.`vp_ls_air_base_154_avg`.`25_CA`) / sum(`plsd`.`vp_ls_air_base_154_avg`.`25_29`)),4) AS `25AIR`,round(sum(`plsd`.`vp_ls_air_base_154_avg`.`30_34`),0) AS `30yrs`,sum(`plsd`.`vp_ls_air_base_154_avg`.`30_CA`) AS `30ca`,round((sum(`plsd`.`vp_ls_air_base_154_avg`.`30_CA`) / sum(`plsd`.`vp_ls_air_base_154_avg`.`30_34`)),4) AS `30AIR`,round(sum(`plsd`.`vp_ls_air_base_154_avg`.`35_39`),0) AS `35yrs`,sum(`plsd`.`vp_ls_air_base_154_avg`.`35_CA`) AS `35ca`,round((sum(`plsd`.`vp_ls_air_base_154_avg`.`35_CA`) / sum(`plsd`.`vp_ls_air_base_154_avg`.`35_39`)),4) AS `35AIR`,round(sum(`plsd`.`vp_ls_air_base_154_avg`.`40_44`),0) AS `40yrs`,sum(`plsd`.`vp_ls_air_base_154_avg`.`40_CA`) AS `40ca`,round((sum(`plsd`.`vp_ls_air_base_154_avg`.`40_CA`) / sum(`plsd`.`vp_ls_air_base_154_avg`.`40_44`)),4) AS `40AIR`,round(sum(`plsd`.`vp_ls_air_base_154_avg`.`45_49`),0) AS `45yrs`,sum(`plsd`.`vp_ls_air_base_154_avg`.`45_CA`) AS `45ca`,round((sum(`plsd`.`vp_ls_air_base_154_avg`.`45_CA`) / sum(`plsd`.`vp_ls_air_base_154_avg`.`45_49`)),4) AS `45AIR`,round(sum(`plsd`.`vp_ls_air_base_154_avg`.`50_54`),0) AS `50yrs`,sum(`plsd`.`vp_ls_air_base_154_avg`.`50_CA`) AS `50ca`,round((sum(`plsd`.`vp_ls_air_base_154_avg`.`50_CA`) / sum(`plsd`.`vp_ls_air_base_154_avg`.`50_54`)),4) AS `50AIR`,round(sum(`plsd`.`vp_ls_air_base_154_avg`.`55_59`),0) AS `55yrs`,sum(`plsd`.`vp_ls_air_base_154_avg`.`55_CA`) AS `55ca`,round((sum(`plsd`.`vp_ls_air_base_154_avg`.`55_CA`) / sum(`plsd`.`vp_ls_air_base_154_avg`.`55_59`)),4) AS `55AIR`,round(sum(`plsd`.`vp_ls_air_base_154_avg`.`60_64`),0) AS `60yrs`,sum(`plsd`.`vp_ls_air_base_154_avg`.`60_CA`) AS `60ca`,round((sum(`plsd`.`vp_ls_air_base_154_avg`.`60_CA`) / sum(`plsd`.`vp_ls_air_base_154_avg`.`60_64`)),4) AS `60AIR`,round(sum(`plsd`.`vp_ls_air_base_154_avg`.`65_69`),0) AS `65yrs`,sum(`plsd`.`vp_ls_air_base_154_avg`.`65_CA`) AS `65ca`,round((sum(`plsd`.`vp_ls_air_base_154_avg`.`65_CA`) / sum(`plsd`.`vp_ls_air_base_154_avg`.`65_69`)),4) AS `65AIR`,round(sum(`plsd`.`vp_ls_air_base_154_avg`.`70_74`),0) AS `70yrs`,sum(`plsd`.`vp_ls_air_base_154_avg`.`70_CA`) AS `70ca`,round((sum(`plsd`.`vp_ls_air_base_154_avg`.`70_CA`) / sum(`plsd`.`vp_ls_air_base_154_avg`.`70_74`)),4) AS `70AIR` from `plsd`.`vp_ls_air_base_154_avg` where ((`plsd`.`vp_ls_air_base_154_avg`.`GENE` like '%MLH1%') and (`plsd`.`vp_ls_air_base_154_avg`.`SEX` like '%M%'));

CREATE ALGORITHM=UNDEFINED DEFINER=`root`@`localhost` SQL SECURITY DEFINER VIEW `plsd`.`vp_ls_air_154_msh2_avg` AS select 'vp_ls_air_base_154_avg' AS `SOURCE`,'MSH2_avg' AS `CLAUSE`,round(sum(`plsd`.`vp_ls_air_base_154_avg`.`25_29`),0) AS `25yrs`,sum(`plsd`.`vp_ls_air_base_154_avg`.`25_CA`) AS `25ca`,round((sum(`plsd`.`vp_ls_air_base_154_avg`.`25_CA`) / sum(`plsd`.`vp_ls_air_base_154_avg`.`25_29`)),4) AS `25AIR`,round(sum(`plsd`.`vp_ls_air_base_154_avg`.`30_34`),0) AS `30yrs`,sum(`plsd`.`vp_ls_air_base_154_avg`.`30_CA`) AS `30ca`,round((sum(`plsd`.`vp_ls_air_base_154_avg`.`30_CA`) / sum(`plsd`.`vp_ls_air_base_154_avg`.`30_34`)),4) AS `30AIR`,round(sum(`plsd`.`vp_ls_air_base_154_avg`.`35_39`),0) AS `35yrs`,sum(`plsd`.`vp_ls_air_base_154_avg`.`35_CA`) AS `35ca`,round((sum(`plsd`.`vp_ls_air_base_154_avg`.`35_CA`) / sum(`plsd`.`vp_ls_air_base_154_avg`.`35_39`)),4) AS `35AIR`,round(sum(`plsd`.`vp_ls_air_base_154_avg`.`40_44`),0) AS `40yrs`,sum(`plsd`.`vp_ls_air_base_154_avg`.`40_CA`) AS `40ca`,round((sum(`plsd`.`vp_ls_air_base_154_avg`.`40_CA`) / sum(`plsd`.`vp_ls_air_base_154_avg`.`40_44`)),4) AS `40AIR`,round(sum(`plsd`.`vp_ls_air_base_154_avg`.`45_49`),0) AS `45yrs`,sum(`plsd`.`vp_ls_air_base_154_avg`.`45_CA`) AS `45ca`,round((sum(`plsd`.`vp_ls_air_base_154_avg`.`45_CA`) / sum(`plsd`.`vp_ls_air_base_154_avg`.`45_49`)),4) AS `45AIR`,round(sum(`plsd`.`vp_ls_air_base_154_avg`.`50_54`),0) AS `50yrs`,sum(`plsd`.`vp_ls_air_base_154_avg`.`50_CA`) AS `50ca`,round((sum(`plsd`.`vp_ls_air_base_154_avg`.`50_CA`) / sum(`plsd`.`vp_ls_air_base_154_avg`.`50_54`)),4) AS `50AIR`,round(sum(`plsd`.`vp_ls_air_base_154_avg`.`55_59`),0) AS `55yrs`,sum(`plsd`.`vp_ls_air_base_154_avg`.`55_CA`) AS `55ca`,round((sum(`plsd`.`vp_ls_air_base_154_avg`.`55_CA`) / sum(`plsd`.`vp_ls_air_base_154_avg`.`55_59`)),4) AS `55AIR`,round(sum(`plsd`.`vp_ls_air_base_154_avg`.`60_64`),0) AS `60yrs`,sum(`plsd`.`vp_ls_air_base_154_avg`.`60_CA`) AS `60ca`,round((sum(`plsd`.`vp_ls_air_base_154_avg`.`60_CA`) / sum(`plsd`.`vp_ls_air_base_154_avg`.`60_64`)),4) AS `60AIR`,round(sum(`plsd`.`vp_ls_air_base_154_avg`.`65_69`),0) AS `65yrs`,sum(`plsd`.`vp_ls_air_base_154_avg`.`65_CA`) AS `65ca`,round((sum(`plsd`.`vp_ls_air_base_154_avg`.`65_CA`) / sum(`plsd`.`vp_ls_air_base_154_avg`.`65_69`)),4) AS `65AIR`,round(sum(`plsd`.`vp_ls_air_base_154_avg`.`70_74`),0) AS `70yrs`,sum(`plsd`.`vp_ls_air_base_154_avg`.`70_CA`) AS `70ca`,round((sum(`plsd`.`vp_ls_air_base_154_avg`.`70_CA`) / sum(`plsd`.`vp_ls_air_base_154_avg`.`70_74`)),4) AS `70AIR` from `plsd`.`vp_ls_air_base_154_avg` where (`plsd`.`vp_ls_air_base_154_avg`.`GENE` like '%MSH2%');

CREATE ALGORITHM=UNDEFINED DEFINER=`root`@`localhost` SQL SECURITY DEFINER VIEW `plsd`.`vp_ls_air_154_msh2_f_avg` AS select 'vp_ls_air_base_154_F_avg' AS `SOURCE`,'MSH2_F_avg' AS `CLAUSE`,round(sum(`plsd`.`vp_ls_air_base_154_avg`.`25_29`),0) AS `25yrs`,sum(`plsd`.`vp_ls_air_base_154_avg`.`25_CA`) AS `25ca`,round((sum(`plsd`.`vp_ls_air_base_154_avg`.`25_CA`) / sum(`plsd`.`vp_ls_air_base_154_avg`.`25_29`)),4) AS `25AIR`,round(sum(`plsd`.`vp_ls_air_base_154_avg`.`30_34`),0) AS `30yrs`,sum(`plsd`.`vp_ls_air_base_154_avg`.`30_CA`) AS `30ca`,round((sum(`plsd`.`vp_ls_air_base_154_avg`.`30_CA`) / sum(`plsd`.`vp_ls_air_base_154_avg`.`30_34`)),4) AS `30AIR`,round(sum(`plsd`.`vp_ls_air_base_154_avg`.`35_39`),0) AS `35yrs`,sum(`plsd`.`vp_ls_air_base_154_avg`.`35_CA`) AS `35ca`,round((sum(`plsd`.`vp_ls_air_base_154_avg`.`35_CA`) / sum(`plsd`.`vp_ls_air_base_154_avg`.`35_39`)),4) AS `35AIR`,round(sum(`plsd`.`vp_ls_air_base_154_avg`.`40_44`),0) AS `40yrs`,sum(`plsd`.`vp_ls_air_base_154_avg`.`40_CA`) AS `40ca`,round((sum(`plsd`.`vp_ls_air_base_154_avg`.`40_CA`) / sum(`plsd`.`vp_ls_air_base_154_avg`.`40_44`)),4) AS `40AIR`,round(sum(`plsd`.`vp_ls_air_base_154_avg`.`45_49`),0) AS `45yrs`,sum(`plsd`.`vp_ls_air_base_154_avg`.`45_CA`) AS `45ca`,round((sum(`plsd`.`vp_ls_air_base_154_avg`.`45_CA`) / sum(`plsd`.`vp_ls_air_base_154_avg`.`45_49`)),4) AS `45AIR`,round(sum(`plsd`.`vp_ls_air_base_154_avg`.`50_54`),0) AS `50yrs`,sum(`plsd`.`vp_ls_air_base_154_avg`.`50_CA`) AS `50ca`,round((sum(`plsd`.`vp_ls_air_base_154_avg`.`50_CA`) / sum(`plsd`.`vp_ls_air_base_154_avg`.`50_54`)),4) AS `50AIR`,round(sum(`plsd`.`vp_ls_air_base_154_avg`.`55_59`),0) AS `55yrs`,sum(`plsd`.`vp_ls_air_base_154_avg`.`55_CA`) AS `55ca`,round((sum(`plsd`.`vp_ls_air_base_154_avg`.`55_CA`) / sum(`plsd`.`vp_ls_air_base_154_avg`.`55_59`)),4) AS `55AIR`,round(sum(`plsd`.`vp_ls_air_base_154_avg`.`60_64`),0) AS `60yrs`,sum(`plsd`.`vp_ls_air_base_154_avg`.`60_CA`) AS `60ca`,round((sum(`plsd`.`vp_ls_air_base_154_avg`.`60_CA`) / sum(`plsd`.`vp_ls_air_base_154_avg`.`60_64`)),4) AS `60AIR`,round(sum(`plsd`.`vp_ls_air_base_154_avg`.`65_69`),0) AS `65yrs`,sum(`plsd`.`vp_ls_air_base_154_avg`.`65_CA`) AS `65ca`,round((sum(`plsd`.`vp_ls_air_base_154_avg`.`65_CA`) / sum(`plsd`.`vp_ls_air_base_154_avg`.`65_69`)),4) AS `65AIR`,round(sum(`plsd`.`vp_ls_air_base_154_avg`.`70_74`),0) AS `70yrs`,sum(`plsd`.`vp_ls_air_base_154_avg`.`70_CA`) AS `70ca`,round((sum(`plsd`.`vp_ls_air_base_154_avg`.`70_CA`) / sum(`plsd`.`vp_ls_air_base_154_avg`.`70_74`)),4) AS `70AIR` from `plsd`.`vp_ls_air_base_154_avg` where ((`plsd`.`vp_ls_air_base_154_avg`.`GENE` like '%MSH2%') and (`plsd`.`vp_ls_air_base_154_avg`.`SEX` like '%F%'));

CREATE ALGORITHM=UNDEFINED DEFINER=`root`@`localhost` SQL SECURITY DEFINER VIEW `plsd`.`vp_ls_air_154_msh2_m_avg` AS select 'vp_ls_air_base_154_M_avg' AS `SOURCE`,'MSH2_M_avg' AS `CLAUSE`,round(sum(`plsd`.`vp_ls_air_base_154_avg`.`25_29`),0) AS `25yrs`,sum(`plsd`.`vp_ls_air_base_154_avg`.`25_CA`) AS `25ca`,round((sum(`plsd`.`vp_ls_air_base_154_avg`.`25_CA`) / sum(`plsd`.`vp_ls_air_base_154_avg`.`25_29`)),4) AS `25AIR`,round(sum(`plsd`.`vp_ls_air_base_154_avg`.`30_34`),0) AS `30yrs`,sum(`plsd`.`vp_ls_air_base_154_avg`.`30_CA`) AS `30ca`,round((sum(`plsd`.`vp_ls_air_base_154_avg`.`30_CA`) / sum(`plsd`.`vp_ls_air_base_154_avg`.`30_34`)),4) AS `30AIR`,round(sum(`plsd`.`vp_ls_air_base_154_avg`.`35_39`),0) AS `35yrs`,sum(`plsd`.`vp_ls_air_base_154_avg`.`35_CA`) AS `35ca`,round((sum(`plsd`.`vp_ls_air_base_154_avg`.`35_CA`) / sum(`plsd`.`vp_ls_air_base_154_avg`.`35_39`)),4) AS `35AIR`,round(sum(`plsd`.`vp_ls_air_base_154_avg`.`40_44`),0) AS `40yrs`,sum(`plsd`.`vp_ls_air_base_154_avg`.`40_CA`) AS `40ca`,round((sum(`plsd`.`vp_ls_air_base_154_avg`.`40_CA`) / sum(`plsd`.`vp_ls_air_base_154_avg`.`40_44`)),4) AS `40AIR`,round(sum(`plsd`.`vp_ls_air_base_154_avg`.`45_49`),0) AS `45yrs`,sum(`plsd`.`vp_ls_air_base_154_avg`.`45_CA`) AS `45ca`,round((sum(`plsd`.`vp_ls_air_base_154_avg`.`45_CA`) / sum(`plsd`.`vp_ls_air_base_154_avg`.`45_49`)),4) AS `45AIR`,round(sum(`plsd`.`vp_ls_air_base_154_avg`.`50_54`),0) AS `50yrs`,sum(`plsd`.`vp_ls_air_base_154_avg`.`50_CA`) AS `50ca`,round((sum(`plsd`.`vp_ls_air_base_154_avg`.`50_CA`) / sum(`plsd`.`vp_ls_air_base_154_avg`.`50_54`)),4) AS `50AIR`,round(sum(`plsd`.`vp_ls_air_base_154_avg`.`55_59`),0) AS `55yrs`,sum(`plsd`.`vp_ls_air_base_154_avg`.`55_CA`) AS `55ca`,round((sum(`plsd`.`vp_ls_air_base_154_avg`.`55_CA`) / sum(`plsd`.`vp_ls_air_base_154_avg`.`55_59`)),4) AS `55AIR`,round(sum(`plsd`.`vp_ls_air_base_154_avg`.`60_64`),0) AS `60yrs`,sum(`plsd`.`vp_ls_air_base_154_avg`.`60_CA`) AS `60ca`,round((sum(`plsd`.`vp_ls_air_base_154_avg`.`60_CA`) / sum(`plsd`.`vp_ls_air_base_154_avg`.`60_64`)),4) AS `60AIR`,round(sum(`plsd`.`vp_ls_air_base_154_avg`.`65_69`),0) AS `65yrs`,sum(`plsd`.`vp_ls_air_base_154_avg`.`65_CA`) AS `65ca`,round((sum(`plsd`.`vp_ls_air_base_154_avg`.`65_CA`) / sum(`plsd`.`vp_ls_air_base_154_avg`.`65_69`)),4) AS `65AIR`,round(sum(`plsd`.`vp_ls_air_base_154_avg`.`70_74`),0) AS `70yrs`,sum(`plsd`.`vp_ls_air_base_154_avg`.`70_CA`) AS `70ca`,round((sum(`plsd`.`vp_ls_air_base_154_avg`.`70_CA`) / sum(`plsd`.`vp_ls_air_base_154_avg`.`70_74`)),4) AS `70AIR` from `plsd`.`vp_ls_air_base_154_avg` where ((`plsd`.`vp_ls_air_base_154_avg`.`GENE` like '%MSH2%') and (`plsd`.`vp_ls_air_base_154_avg`.`SEX` like '%M%'));

CREATE ALGORITHM=UNDEFINED DEFINER=`root`@`localhost` SQL SECURITY DEFINER VIEW `plsd`.`vp_ls_air_154_msh6_f_avg` AS select 'vp_ls_air_base_154_F_avg' AS `SOURCE`,'MSH6_F_avg' AS `CLAUSE`,round(sum(`plsd`.`vp_ls_air_base_154_avg`.`25_29`),0) AS `25yrs`,sum(`plsd`.`vp_ls_air_base_154_avg`.`25_CA`) AS `25ca`,round((sum(`plsd`.`vp_ls_air_base_154_avg`.`25_CA`) / sum(`plsd`.`vp_ls_air_base_154_avg`.`25_29`)),4) AS `25AIR`,round(sum(`plsd`.`vp_ls_air_base_154_avg`.`30_34`),0) AS `30yrs`,sum(`plsd`.`vp_ls_air_base_154_avg`.`30_CA`) AS `30ca`,round((sum(`plsd`.`vp_ls_air_base_154_avg`.`30_CA`) / sum(`plsd`.`vp_ls_air_base_154_avg`.`30_34`)),4) AS `30AIR`,round(sum(`plsd`.`vp_ls_air_base_154_avg`.`35_39`),0) AS `35yrs`,sum(`plsd`.`vp_ls_air_base_154_avg`.`35_CA`) AS `35ca`,round((sum(`plsd`.`vp_ls_air_base_154_avg`.`35_CA`) / sum(`plsd`.`vp_ls_air_base_154_avg`.`35_39`)),4) AS `35AIR`,round(sum(`plsd`.`vp_ls_air_base_154_avg`.`40_44`),0) AS `40yrs`,sum(`plsd`.`vp_ls_air_base_154_avg`.`40_CA`) AS `40ca`,round((sum(`plsd`.`vp_ls_air_base_154_avg`.`40_CA`) / sum(`plsd`.`vp_ls_air_base_154_avg`.`40_44`)),4) AS `40AIR`,round(sum(`plsd`.`vp_ls_air_base_154_avg`.`45_49`),0) AS `45yrs`,sum(`plsd`.`vp_ls_air_base_154_avg`.`45_CA`) AS `45ca`,round((sum(`plsd`.`vp_ls_air_base_154_avg`.`45_CA`) / sum(`plsd`.`vp_ls_air_base_154_avg`.`45_49`)),4) AS `45AIR`,round(sum(`plsd`.`vp_ls_air_base_154_avg`.`50_54`),0) AS `50yrs`,sum(`plsd`.`vp_ls_air_base_154_avg`.`50_CA`) AS `50ca`,round((sum(`plsd`.`vp_ls_air_base_154_avg`.`50_CA`) / sum(`plsd`.`vp_ls_air_base_154_avg`.`50_54`)),4) AS `50AIR`,round(sum(`plsd`.`vp_ls_air_base_154_avg`.`55_59`),0) AS `55yrs`,sum(`plsd`.`vp_ls_air_base_154_avg`.`55_CA`) AS `55ca`,round((sum(`plsd`.`vp_ls_air_base_154_avg`.`55_CA`) / sum(`plsd`.`vp_ls_air_base_154_avg`.`55_59`)),4) AS `55AIR`,round(sum(`plsd`.`vp_ls_air_base_154_avg`.`60_64`),0) AS `60yrs`,sum(`plsd`.`vp_ls_air_base_154_avg`.`60_CA`) AS `60ca`,round((sum(`plsd`.`vp_ls_air_base_154_avg`.`60_CA`) / sum(`plsd`.`vp_ls_air_base_154_avg`.`60_64`)),4) AS `60AIR`,round(sum(`plsd`.`vp_ls_air_base_154_avg`.`65_69`),0) AS `65yrs`,sum(`plsd`.`vp_ls_air_base_154_avg`.`65_CA`) AS `65ca`,round((sum(`plsd`.`vp_ls_air_base_154_avg`.`65_CA`) / sum(`plsd`.`vp_ls_air_base_154_avg`.`65_69`)),4) AS `65AIR`,round(sum(`plsd`.`vp_ls_air_base_154_avg`.`70_74`),0) AS `70yrs`,sum(`plsd`.`vp_ls_air_base_154_avg`.`70_CA`) AS `70ca`,round((sum(`plsd`.`vp_ls_air_base_154_avg`.`70_CA`) / sum(`plsd`.`vp_ls_air_base_154_avg`.`70_74`)),4) AS `70AIR` from `plsd`.`vp_ls_air_base_154_avg` where ((`plsd`.`vp_ls_air_base_154_avg`.`GENE` like '%MSH6%') and (`plsd`.`vp_ls_air_base_154_avg`.`SEX` like '%F%'));

CREATE ALGORITHM=UNDEFINED DEFINER=`root`@`localhost` SQL SECURITY DEFINER VIEW `plsd`.`vp_ls_air_154_msh6_m_avg` AS select 'vp_ls_air_base_154_M_avg' AS `SOURCE`,'MSH6_M_avg' AS `CLAUSE`,round(sum(`plsd`.`vp_ls_air_base_154_avg`.`25_29`),0) AS `25yrs`,sum(`plsd`.`vp_ls_air_base_154_avg`.`25_CA`) AS `25ca`,round((sum(`plsd`.`vp_ls_air_base_154_avg`.`25_CA`) / sum(`plsd`.`vp_ls_air_base_154_avg`.`25_29`)),4) AS `25AIR`,round(sum(`plsd`.`vp_ls_air_base_154_avg`.`30_34`),0) AS `30yrs`,sum(`plsd`.`vp_ls_air_base_154_avg`.`30_CA`) AS `30ca`,round((sum(`plsd`.`vp_ls_air_base_154_avg`.`30_CA`) / sum(`plsd`.`vp_ls_air_base_154_avg`.`30_34`)),4) AS `30AIR`,round(sum(`plsd`.`vp_ls_air_base_154_avg`.`35_39`),0) AS `35yrs`,sum(`plsd`.`vp_ls_air_base_154_avg`.`35_CA`) AS `35ca`,round((sum(`plsd`.`vp_ls_air_base_154_avg`.`35_CA`) / sum(`plsd`.`vp_ls_air_base_154_avg`.`35_39`)),4) AS `35AIR`,round(sum(`plsd`.`vp_ls_air_base_154_avg`.`40_44`),0) AS `40yrs`,sum(`plsd`.`vp_ls_air_base_154_avg`.`40_CA`) AS `40ca`,round((sum(`plsd`.`vp_ls_air_base_154_avg`.`40_CA`) / sum(`plsd`.`vp_ls_air_base_154_avg`.`40_44`)),4) AS `40AIR`,round(sum(`plsd`.`vp_ls_air_base_154_avg`.`45_49`),0) AS `45yrs`,sum(`plsd`.`vp_ls_air_base_154_avg`.`45_CA`) AS `45ca`,round((sum(`plsd`.`vp_ls_air_base_154_avg`.`45_CA`) / sum(`plsd`.`vp_ls_air_base_154_avg`.`45_49`)),4) AS `45AIR`,round(sum(`plsd`.`vp_ls_air_base_154_avg`.`50_54`),0) AS `50yrs`,sum(`plsd`.`vp_ls_air_base_154_avg`.`50_CA`) AS `50ca`,round((sum(`plsd`.`vp_ls_air_base_154_avg`.`50_CA`) / sum(`plsd`.`vp_ls_air_base_154_avg`.`50_54`)),4) AS `50AIR`,round(sum(`plsd`.`vp_ls_air_base_154_avg`.`55_59`),0) AS `55yrs`,sum(`plsd`.`vp_ls_air_base_154_avg`.`55_CA`) AS `55ca`,round((sum(`plsd`.`vp_ls_air_base_154_avg`.`55_CA`) / sum(`plsd`.`vp_ls_air_base_154_avg`.`55_59`)),4) AS `55AIR`,round(sum(`plsd`.`vp_ls_air_base_154_avg`.`60_64`),0) AS `60yrs`,sum(`plsd`.`vp_ls_air_base_154_avg`.`60_CA`) AS `60ca`,round((sum(`plsd`.`vp_ls_air_base_154_avg`.`60_CA`) / sum(`plsd`.`vp_ls_air_base_154_avg`.`60_64`)),4) AS `60AIR`,round(sum(`plsd`.`vp_ls_air_base_154_avg`.`65_69`),0) AS `65yrs`,sum(`plsd`.`vp_ls_air_base_154_avg`.`65_CA`) AS `65ca`,round((sum(`plsd`.`vp_ls_air_base_154_avg`.`65_CA`) / sum(`plsd`.`vp_ls_air_base_154_avg`.`65_69`)),4) AS `65AIR`,round(sum(`plsd`.`vp_ls_air_base_154_avg`.`70_74`),0) AS `70yrs`,sum(`plsd`.`vp_ls_air_base_154_avg`.`70_CA`) AS `70ca`,round((sum(`plsd`.`vp_ls_air_base_154_avg`.`70_CA`) / sum(`plsd`.`vp_ls_air_base_154_avg`.`70_74`)),4) AS `70AIR` from `plsd`.`vp_ls_air_base_154_avg` where ((`plsd`.`vp_ls_air_base_154_avg`.`GENE` like '%MSH6%') and (`plsd`.`vp_ls_air_base_154_avg`.`SEX` like '%M%'));

CREATE ALGORITHM=UNDEFINED DEFINER=`root`@`localhost` SQL SECURITY DEFINER VIEW `plsd`.`vp_ls_air_154_pms2_f_avg` AS select 'vp_ls_air_base_154_F_avg' AS `SOURCE`,'PMS2_F_avg' AS `CLAUSE`,round(sum(`plsd`.`vp_ls_air_base_154_avg`.`25_29`),0) AS `25yrs`,sum(`plsd`.`vp_ls_air_base_154_avg`.`25_CA`) AS `25ca`,round((sum(`plsd`.`vp_ls_air_base_154_avg`.`25_CA`) / sum(`plsd`.`vp_ls_air_base_154_avg`.`25_29`)),4) AS `25AIR`,round(sum(`plsd`.`vp_ls_air_base_154_avg`.`30_34`),0) AS `30yrs`,sum(`plsd`.`vp_ls_air_base_154_avg`.`30_CA`) AS `30ca`,round((sum(`plsd`.`vp_ls_air_base_154_avg`.`30_CA`) / sum(`plsd`.`vp_ls_air_base_154_avg`.`30_34`)),4) AS `30AIR`,round(sum(`plsd`.`vp_ls_air_base_154_avg`.`35_39`),0) AS `35yrs`,sum(`plsd`.`vp_ls_air_base_154_avg`.`35_CA`) AS `35ca`,round((sum(`plsd`.`vp_ls_air_base_154_avg`.`35_CA`) / sum(`plsd`.`vp_ls_air_base_154_avg`.`35_39`)),4) AS `35AIR`,round(sum(`plsd`.`vp_ls_air_base_154_avg`.`40_44`),0) AS `40yrs`,sum(`plsd`.`vp_ls_air_base_154_avg`.`40_CA`) AS `40ca`,round((sum(`plsd`.`vp_ls_air_base_154_avg`.`40_CA`) / sum(`plsd`.`vp_ls_air_base_154_avg`.`40_44`)),4) AS `40AIR`,round(sum(`plsd`.`vp_ls_air_base_154_avg`.`45_49`),0) AS `45yrs`,sum(`plsd`.`vp_ls_air_base_154_avg`.`45_CA`) AS `45ca`,round((sum(`plsd`.`vp_ls_air_base_154_avg`.`45_CA`) / sum(`plsd`.`vp_ls_air_base_154_avg`.`45_49`)),4) AS `45AIR`,round(sum(`plsd`.`vp_ls_air_base_154_avg`.`50_54`),0) AS `50yrs`,sum(`plsd`.`vp_ls_air_base_154_avg`.`50_CA`) AS `50ca`,round((sum(`plsd`.`vp_ls_air_base_154_avg`.`50_CA`) / sum(`plsd`.`vp_ls_air_base_154_avg`.`50_54`)),4) AS `50AIR`,round(sum(`plsd`.`vp_ls_air_base_154_avg`.`55_59`),0) AS `55yrs`,sum(`plsd`.`vp_ls_air_base_154_avg`.`55_CA`) AS `55ca`,round((sum(`plsd`.`vp_ls_air_base_154_avg`.`55_CA`) / sum(`plsd`.`vp_ls_air_base_154_avg`.`55_59`)),4) AS `55AIR`,round(sum(`plsd`.`vp_ls_air_base_154_avg`.`60_64`),0) AS `60yrs`,sum(`plsd`.`vp_ls_air_base_154_avg`.`60_CA`) AS `60ca`,round((sum(`plsd`.`vp_ls_air_base_154_avg`.`60_CA`) / sum(`plsd`.`vp_ls_air_base_154_avg`.`60_64`)),4) AS `60AIR`,round(sum(`plsd`.`vp_ls_air_base_154_avg`.`65_69`),0) AS `65yrs`,sum(`plsd`.`vp_ls_air_base_154_avg`.`65_CA`) AS `65ca`,round((sum(`plsd`.`vp_ls_air_base_154_avg`.`65_CA`) / sum(`plsd`.`vp_ls_air_base_154_avg`.`65_69`)),4) AS `65AIR`,round(sum(`plsd`.`vp_ls_air_base_154_avg`.`70_74`),0) AS `70yrs`,sum(`plsd`.`vp_ls_air_base_154_avg`.`70_CA`) AS `70ca`,round((sum(`plsd`.`vp_ls_air_base_154_avg`.`70_CA`) / sum(`plsd`.`vp_ls_air_base_154_avg`.`70_74`)),4) AS `70AIR` from `plsd`.`vp_ls_air_base_154_avg` where ((`plsd`.`vp_ls_air_base_154_avg`.`GENE` like '%PMS2%') and (`plsd`.`vp_ls_air_base_154_avg`.`SEX` like '%F%'));

CREATE ALGORITHM=UNDEFINED DEFINER=`root`@`localhost` SQL SECURITY DEFINER VIEW `plsd`.`vp_ls_air_154_pms2_m_avg` AS select 'vp_ls_air_base_154_M_avg' AS `SOURCE`,'PMS2_M_avg' AS `CLAUSE`,round(sum(`plsd`.`vp_ls_air_base_154_avg`.`25_29`),0) AS `25yrs`,sum(`plsd`.`vp_ls_air_base_154_avg`.`25_CA`) AS `25ca`,round((sum(`plsd`.`vp_ls_air_base_154_avg`.`25_CA`) / sum(`plsd`.`vp_ls_air_base_154_avg`.`25_29`)),4) AS `25AIR`,round(sum(`plsd`.`vp_ls_air_base_154_avg`.`30_34`),0) AS `30yrs`,sum(`plsd`.`vp_ls_air_base_154_avg`.`30_CA`) AS `30ca`,round((sum(`plsd`.`vp_ls_air_base_154_avg`.`30_CA`) / sum(`plsd`.`vp_ls_air_base_154_avg`.`30_34`)),4) AS `30AIR`,round(sum(`plsd`.`vp_ls_air_base_154_avg`.`35_39`),0) AS `35yrs`,sum(`plsd`.`vp_ls_air_base_154_avg`.`35_CA`) AS `35ca`,round((sum(`plsd`.`vp_ls_air_base_154_avg`.`35_CA`) / sum(`plsd`.`vp_ls_air_base_154_avg`.`35_39`)),4) AS `35AIR`,round(sum(`plsd`.`vp_ls_air_base_154_avg`.`40_44`),0) AS `40yrs`,sum(`plsd`.`vp_ls_air_base_154_avg`.`40_CA`) AS `40ca`,round((sum(`plsd`.`vp_ls_air_base_154_avg`.`40_CA`) / sum(`plsd`.`vp_ls_air_base_154_avg`.`40_44`)),4) AS `40AIR`,round(sum(`plsd`.`vp_ls_air_base_154_avg`.`45_49`),0) AS `45yrs`,sum(`plsd`.`vp_ls_air_base_154_avg`.`45_CA`) AS `45ca`,round((sum(`plsd`.`vp_ls_air_base_154_avg`.`45_CA`) / sum(`plsd`.`vp_ls_air_base_154_avg`.`45_49`)),4) AS `45AIR`,round(sum(`plsd`.`vp_ls_air_base_154_avg`.`50_54`),0) AS `50yrs`,sum(`plsd`.`vp_ls_air_base_154_avg`.`50_CA`) AS `50ca`,round((sum(`plsd`.`vp_ls_air_base_154_avg`.`50_CA`) / sum(`plsd`.`vp_ls_air_base_154_avg`.`50_54`)),4) AS `50AIR`,round(sum(`plsd`.`vp_ls_air_base_154_avg`.`55_59`),0) AS `55yrs`,sum(`plsd`.`vp_ls_air_base_154_avg`.`55_CA`) AS `55ca`,round((sum(`plsd`.`vp_ls_air_base_154_avg`.`55_CA`) / sum(`plsd`.`vp_ls_air_base_154_avg`.`55_59`)),4) AS `55AIR`,round(sum(`plsd`.`vp_ls_air_base_154_avg`.`60_64`),0) AS `60yrs`,sum(`plsd`.`vp_ls_air_base_154_avg`.`60_CA`) AS `60ca`,round((sum(`plsd`.`vp_ls_air_base_154_avg`.`60_CA`) / sum(`plsd`.`vp_ls_air_base_154_avg`.`60_64`)),4) AS `60AIR`,round(sum(`plsd`.`vp_ls_air_base_154_avg`.`65_69`),0) AS `65yrs`,sum(`plsd`.`vp_ls_air_base_154_avg`.`65_CA`) AS `65ca`,round((sum(`plsd`.`vp_ls_air_base_154_avg`.`65_CA`) / sum(`plsd`.`vp_ls_air_base_154_avg`.`65_69`)),4) AS `65AIR`,round(sum(`plsd`.`vp_ls_air_base_154_avg`.`70_74`),0) AS `70yrs`,sum(`plsd`.`vp_ls_air_base_154_avg`.`70_CA`) AS `70ca`,round((sum(`plsd`.`vp_ls_air_base_154_avg`.`70_CA`) / sum(`plsd`.`vp_ls_air_base_154_avg`.`70_74`)),4) AS `70AIR` from `plsd`.`vp_ls_air_base_154_avg` where ((`plsd`.`vp_ls_air_base_154_avg`.`GENE` like '%PMS2%') and (`plsd`.`vp_ls_air_base_154_avg`.`SEX` like '%M%'));

CREATE ALGORITHM=UNDEFINED DEFINER=`root`@`localhost` SQL SECURITY DEFINER VIEW `plsd`.`vp_ls_air_156_mlh1_f_avg` AS select 'vp_ls_air_base_156_F_avg' AS `SOURCE`,'MLH1_F_avg' AS `CLAUSE`,round(sum(`plsd`.`vp_ls_air_base_156_avg`.`25_29`),0) AS `25yrs`,sum(`plsd`.`vp_ls_air_base_156_avg`.`25_CA`) AS `25ca`,round((sum(`plsd`.`vp_ls_air_base_156_avg`.`25_CA`) / sum(`plsd`.`vp_ls_air_base_156_avg`.`25_29`)),4) AS `25AIR`,round(sum(`plsd`.`vp_ls_air_base_156_avg`.`30_34`),0) AS `30yrs`,sum(`plsd`.`vp_ls_air_base_156_avg`.`30_CA`) AS `30ca`,round((sum(`plsd`.`vp_ls_air_base_156_avg`.`30_CA`) / sum(`plsd`.`vp_ls_air_base_156_avg`.`30_34`)),4) AS `30AIR`,round(sum(`plsd`.`vp_ls_air_base_156_avg`.`35_39`),0) AS `35yrs`,sum(`plsd`.`vp_ls_air_base_156_avg`.`35_CA`) AS `35ca`,round((sum(`plsd`.`vp_ls_air_base_156_avg`.`35_CA`) / sum(`plsd`.`vp_ls_air_base_156_avg`.`35_39`)),4) AS `35AIR`,round(sum(`plsd`.`vp_ls_air_base_156_avg`.`40_44`),0) AS `40yrs`,sum(`plsd`.`vp_ls_air_base_156_avg`.`40_CA`) AS `40ca`,round((sum(`plsd`.`vp_ls_air_base_156_avg`.`40_CA`) / sum(`plsd`.`vp_ls_air_base_156_avg`.`40_44`)),4) AS `40AIR`,round(sum(`plsd`.`vp_ls_air_base_156_avg`.`45_49`),0) AS `45yrs`,sum(`plsd`.`vp_ls_air_base_156_avg`.`45_CA`) AS `45ca`,round((sum(`plsd`.`vp_ls_air_base_156_avg`.`45_CA`) / sum(`plsd`.`vp_ls_air_base_156_avg`.`45_49`)),4) AS `45AIR`,round(sum(`plsd`.`vp_ls_air_base_156_avg`.`50_54`),0) AS `50yrs`,sum(`plsd`.`vp_ls_air_base_156_avg`.`50_CA`) AS `50ca`,round((sum(`plsd`.`vp_ls_air_base_156_avg`.`50_CA`) / sum(`plsd`.`vp_ls_air_base_156_avg`.`50_54`)),4) AS `50AIR`,round(sum(`plsd`.`vp_ls_air_base_156_avg`.`55_59`),0) AS `55yrs`,sum(`plsd`.`vp_ls_air_base_156_avg`.`55_CA`) AS `55ca`,round((sum(`plsd`.`vp_ls_air_base_156_avg`.`55_CA`) / sum(`plsd`.`vp_ls_air_base_156_avg`.`55_59`)),4) AS `55AIR`,round(sum(`plsd`.`vp_ls_air_base_156_avg`.`60_64`),0) AS `60yrs`,sum(`plsd`.`vp_ls_air_base_156_avg`.`60_CA`) AS `60ca`,round((sum(`plsd`.`vp_ls_air_base_156_avg`.`60_CA`) / sum(`plsd`.`vp_ls_air_base_156_avg`.`60_64`)),4) AS `60AIR`,round(sum(`plsd`.`vp_ls_air_base_156_avg`.`65_69`),0) AS `65yrs`,sum(`plsd`.`vp_ls_air_base_156_avg`.`65_CA`) AS `65ca`,round((sum(`plsd`.`vp_ls_air_base_156_avg`.`65_CA`) / sum(`plsd`.`vp_ls_air_base_156_avg`.`65_69`)),4) AS `65AIR`,round(sum(`plsd`.`vp_ls_air_base_156_avg`.`70_74`),0) AS `70yrs`,sum(`plsd`.`vp_ls_air_base_156_avg`.`70_CA`) AS `70ca`,round((sum(`plsd`.`vp_ls_air_base_156_avg`.`70_CA`) / sum(`plsd`.`vp_ls_air_base_156_avg`.`70_74`)),4) AS `70AIR` from `plsd`.`vp_ls_air_base_156_avg` where ((`plsd`.`vp_ls_air_base_156_avg`.`GENE` like '%MLH1%') and (`plsd`.`vp_ls_air_base_156_avg`.`SEX` like '%F%'));

CREATE ALGORITHM=UNDEFINED DEFINER=`root`@`localhost` SQL SECURITY DEFINER VIEW `plsd`.`vp_ls_air_156_mlh1_m_avg` AS select 'vp_ls_air_base_156_M_avg' AS `SOURCE`,'MLH1_M_avg' AS `CLAUSE`,round(sum(`plsd`.`vp_ls_air_base_156_avg`.`25_29`),0) AS `25yrs`,sum(`plsd`.`vp_ls_air_base_156_avg`.`25_CA`) AS `25ca`,round((sum(`plsd`.`vp_ls_air_base_156_avg`.`25_CA`) / sum(`plsd`.`vp_ls_air_base_156_avg`.`25_29`)),4) AS `25AIR`,round(sum(`plsd`.`vp_ls_air_base_156_avg`.`30_34`),0) AS `30yrs`,sum(`plsd`.`vp_ls_air_base_156_avg`.`30_CA`) AS `30ca`,round((sum(`plsd`.`vp_ls_air_base_156_avg`.`30_CA`) / sum(`plsd`.`vp_ls_air_base_156_avg`.`30_34`)),4) AS `30AIR`,round(sum(`plsd`.`vp_ls_air_base_156_avg`.`35_39`),0) AS `35yrs`,sum(`plsd`.`vp_ls_air_base_156_avg`.`35_CA`) AS `35ca`,round((sum(`plsd`.`vp_ls_air_base_156_avg`.`35_CA`) / sum(`plsd`.`vp_ls_air_base_156_avg`.`35_39`)),4) AS `35AIR`,round(sum(`plsd`.`vp_ls_air_base_156_avg`.`40_44`),0) AS `40yrs`,sum(`plsd`.`vp_ls_air_base_156_avg`.`40_CA`) AS `40ca`,round((sum(`plsd`.`vp_ls_air_base_156_avg`.`40_CA`) / sum(`plsd`.`vp_ls_air_base_156_avg`.`40_44`)),4) AS `40AIR`,round(sum(`plsd`.`vp_ls_air_base_156_avg`.`45_49`),0) AS `45yrs`,sum(`plsd`.`vp_ls_air_base_156_avg`.`45_CA`) AS `45ca`,round((sum(`plsd`.`vp_ls_air_base_156_avg`.`45_CA`) / sum(`plsd`.`vp_ls_air_base_156_avg`.`45_49`)),4) AS `45AIR`,round(sum(`plsd`.`vp_ls_air_base_156_avg`.`50_54`),0) AS `50yrs`,sum(`plsd`.`vp_ls_air_base_156_avg`.`50_CA`) AS `50ca`,round((sum(`plsd`.`vp_ls_air_base_156_avg`.`50_CA`) / sum(`plsd`.`vp_ls_air_base_156_avg`.`50_54`)),4) AS `50AIR`,round(sum(`plsd`.`vp_ls_air_base_156_avg`.`55_59`),0) AS `55yrs`,sum(`plsd`.`vp_ls_air_base_156_avg`.`55_CA`) AS `55ca`,round((sum(`plsd`.`vp_ls_air_base_156_avg`.`55_CA`) / sum(`plsd`.`vp_ls_air_base_156_avg`.`55_59`)),4) AS `55AIR`,round(sum(`plsd`.`vp_ls_air_base_156_avg`.`60_64`),0) AS `60yrs`,sum(`plsd`.`vp_ls_air_base_156_avg`.`60_CA`) AS `60ca`,round((sum(`plsd`.`vp_ls_air_base_156_avg`.`60_CA`) / sum(`plsd`.`vp_ls_air_base_156_avg`.`60_64`)),4) AS `60AIR`,round(sum(`plsd`.`vp_ls_air_base_156_avg`.`65_69`),0) AS `65yrs`,sum(`plsd`.`vp_ls_air_base_156_avg`.`65_CA`) AS `65ca`,round((sum(`plsd`.`vp_ls_air_base_156_avg`.`65_CA`) / sum(`plsd`.`vp_ls_air_base_156_avg`.`65_69`)),4) AS `65AIR`,round(sum(`plsd`.`vp_ls_air_base_156_avg`.`70_74`),0) AS `70yrs`,sum(`plsd`.`vp_ls_air_base_156_avg`.`70_CA`) AS `70ca`,round((sum(`plsd`.`vp_ls_air_base_156_avg`.`70_CA`) / sum(`plsd`.`vp_ls_air_base_156_avg`.`70_74`)),4) AS `70AIR` from `plsd`.`vp_ls_air_base_156_avg` where ((`plsd`.`vp_ls_air_base_156_avg`.`GENE` like '%MLH1%') and (`plsd`.`vp_ls_air_base_156_avg`.`SEX` like '%M%'));

CREATE ALGORITHM=UNDEFINED DEFINER=`root`@`localhost` SQL SECURITY DEFINER VIEW `plsd`.`vp_ls_air_156_msh2_f_avg` AS select 'vp_ls_air_base_156_F_avg' AS `SOURCE`,'MSH2_F_avg' AS `CLAUSE`,round(sum(`plsd`.`vp_ls_air_base_156_avg`.`25_29`),0) AS `25yrs`,sum(`plsd`.`vp_ls_air_base_156_avg`.`25_CA`) AS `25ca`,round((sum(`plsd`.`vp_ls_air_base_156_avg`.`25_CA`) / sum(`plsd`.`vp_ls_air_base_156_avg`.`25_29`)),4) AS `25AIR`,round(sum(`plsd`.`vp_ls_air_base_156_avg`.`30_34`),0) AS `30yrs`,sum(`plsd`.`vp_ls_air_base_156_avg`.`30_CA`) AS `30ca`,round((sum(`plsd`.`vp_ls_air_base_156_avg`.`30_CA`) / sum(`plsd`.`vp_ls_air_base_156_avg`.`30_34`)),4) AS `30AIR`,round(sum(`plsd`.`vp_ls_air_base_156_avg`.`35_39`),0) AS `35yrs`,sum(`plsd`.`vp_ls_air_base_156_avg`.`35_CA`) AS `35ca`,round((sum(`plsd`.`vp_ls_air_base_156_avg`.`35_CA`) / sum(`plsd`.`vp_ls_air_base_156_avg`.`35_39`)),4) AS `35AIR`,round(sum(`plsd`.`vp_ls_air_base_156_avg`.`40_44`),0) AS `40yrs`,sum(`plsd`.`vp_ls_air_base_156_avg`.`40_CA`) AS `40ca`,round((sum(`plsd`.`vp_ls_air_base_156_avg`.`40_CA`) / sum(`plsd`.`vp_ls_air_base_156_avg`.`40_44`)),4) AS `40AIR`,round(sum(`plsd`.`vp_ls_air_base_156_avg`.`45_49`),0) AS `45yrs`,sum(`plsd`.`vp_ls_air_base_156_avg`.`45_CA`) AS `45ca`,round((sum(`plsd`.`vp_ls_air_base_156_avg`.`45_CA`) / sum(`plsd`.`vp_ls_air_base_156_avg`.`45_49`)),4) AS `45AIR`,round(sum(`plsd`.`vp_ls_air_base_156_avg`.`50_54`),0) AS `50yrs`,sum(`plsd`.`vp_ls_air_base_156_avg`.`50_CA`) AS `50ca`,round((sum(`plsd`.`vp_ls_air_base_156_avg`.`50_CA`) / sum(`plsd`.`vp_ls_air_base_156_avg`.`50_54`)),4) AS `50AIR`,round(sum(`plsd`.`vp_ls_air_base_156_avg`.`55_59`),0) AS `55yrs`,sum(`plsd`.`vp_ls_air_base_156_avg`.`55_CA`) AS `55ca`,round((sum(`plsd`.`vp_ls_air_base_156_avg`.`55_CA`) / sum(`plsd`.`vp_ls_air_base_156_avg`.`55_59`)),4) AS `55AIR`,round(sum(`plsd`.`vp_ls_air_base_156_avg`.`60_64`),0) AS `60yrs`,sum(`plsd`.`vp_ls_air_base_156_avg`.`60_CA`) AS `60ca`,round((sum(`plsd`.`vp_ls_air_base_156_avg`.`60_CA`) / sum(`plsd`.`vp_ls_air_base_156_avg`.`60_64`)),4) AS `60AIR`,round(sum(`plsd`.`vp_ls_air_base_156_avg`.`65_69`),0) AS `65yrs`,sum(`plsd`.`vp_ls_air_base_156_avg`.`65_CA`) AS `65ca`,round((sum(`plsd`.`vp_ls_air_base_156_avg`.`65_CA`) / sum(`plsd`.`vp_ls_air_base_156_avg`.`65_69`)),4) AS `65AIR`,round(sum(`plsd`.`vp_ls_air_base_156_avg`.`70_74`),0) AS `70yrs`,sum(`plsd`.`vp_ls_air_base_156_avg`.`70_CA`) AS `70ca`,round((sum(`plsd`.`vp_ls_air_base_156_avg`.`70_CA`) / sum(`plsd`.`vp_ls_air_base_156_avg`.`70_74`)),4) AS `70AIR` from `plsd`.`vp_ls_air_base_156_avg` where ((`plsd`.`vp_ls_air_base_156_avg`.`GENE` like '%MSH2%') and (`plsd`.`vp_ls_air_base_156_avg`.`SEX` like '%F%'));

CREATE ALGORITHM=UNDEFINED DEFINER=`root`@`localhost` SQL SECURITY DEFINER VIEW `plsd`.`vp_ls_air_156_msh2_m_avg` AS select 'vp_ls_air_base_156_M_avg' AS `SOURCE`,'MSH2_M_avg' AS `CLAUSE`,round(sum(`plsd`.`vp_ls_air_base_156_avg`.`25_29`),0) AS `25yrs`,sum(`plsd`.`vp_ls_air_base_156_avg`.`25_CA`) AS `25ca`,round((sum(`plsd`.`vp_ls_air_base_156_avg`.`25_CA`) / sum(`plsd`.`vp_ls_air_base_156_avg`.`25_29`)),4) AS `25AIR`,round(sum(`plsd`.`vp_ls_air_base_156_avg`.`30_34`),0) AS `30yrs`,sum(`plsd`.`vp_ls_air_base_156_avg`.`30_CA`) AS `30ca`,round((sum(`plsd`.`vp_ls_air_base_156_avg`.`30_CA`) / sum(`plsd`.`vp_ls_air_base_156_avg`.`30_34`)),4) AS `30AIR`,round(sum(`plsd`.`vp_ls_air_base_156_avg`.`35_39`),0) AS `35yrs`,sum(`plsd`.`vp_ls_air_base_156_avg`.`35_CA`) AS `35ca`,round((sum(`plsd`.`vp_ls_air_base_156_avg`.`35_CA`) / sum(`plsd`.`vp_ls_air_base_156_avg`.`35_39`)),4) AS `35AIR`,round(sum(`plsd`.`vp_ls_air_base_156_avg`.`40_44`),0) AS `40yrs`,sum(`plsd`.`vp_ls_air_base_156_avg`.`40_CA`) AS `40ca`,round((sum(`plsd`.`vp_ls_air_base_156_avg`.`40_CA`) / sum(`plsd`.`vp_ls_air_base_156_avg`.`40_44`)),4) AS `40AIR`,round(sum(`plsd`.`vp_ls_air_base_156_avg`.`45_49`),0) AS `45yrs`,sum(`plsd`.`vp_ls_air_base_156_avg`.`45_CA`) AS `45ca`,round((sum(`plsd`.`vp_ls_air_base_156_avg`.`45_CA`) / sum(`plsd`.`vp_ls_air_base_156_avg`.`45_49`)),4) AS `45AIR`,round(sum(`plsd`.`vp_ls_air_base_156_avg`.`50_54`),0) AS `50yrs`,sum(`plsd`.`vp_ls_air_base_156_avg`.`50_CA`) AS `50ca`,round((sum(`plsd`.`vp_ls_air_base_156_avg`.`50_CA`) / sum(`plsd`.`vp_ls_air_base_156_avg`.`50_54`)),4) AS `50AIR`,round(sum(`plsd`.`vp_ls_air_base_156_avg`.`55_59`),0) AS `55yrs`,sum(`plsd`.`vp_ls_air_base_156_avg`.`55_CA`) AS `55ca`,round((sum(`plsd`.`vp_ls_air_base_156_avg`.`55_CA`) / sum(`plsd`.`vp_ls_air_base_156_avg`.`55_59`)),4) AS `55AIR`,round(sum(`plsd`.`vp_ls_air_base_156_avg`.`60_64`),0) AS `60yrs`,sum(`plsd`.`vp_ls_air_base_156_avg`.`60_CA`) AS `60ca`,round((sum(`plsd`.`vp_ls_air_base_156_avg`.`60_CA`) / sum(`plsd`.`vp_ls_air_base_156_avg`.`60_64`)),4) AS `60AIR`,round(sum(`plsd`.`vp_ls_air_base_156_avg`.`65_69`),0) AS `65yrs`,sum(`plsd`.`vp_ls_air_base_156_avg`.`65_CA`) AS `65ca`,round((sum(`plsd`.`vp_ls_air_base_156_avg`.`65_CA`) / sum(`plsd`.`vp_ls_air_base_156_avg`.`65_69`)),4) AS `65AIR`,round(sum(`plsd`.`vp_ls_air_base_156_avg`.`70_74`),0) AS `70yrs`,sum(`plsd`.`vp_ls_air_base_156_avg`.`70_CA`) AS `70ca`,round((sum(`plsd`.`vp_ls_air_base_156_avg`.`70_CA`) / sum(`plsd`.`vp_ls_air_base_156_avg`.`70_74`)),4) AS `70AIR` from `plsd`.`vp_ls_air_base_156_avg` where ((`plsd`.`vp_ls_air_base_156_avg`.`GENE` like '%MSH2%') and (`plsd`.`vp_ls_air_base_156_avg`.`SEX` like '%M%'));

CREATE ALGORITHM=UNDEFINED DEFINER=`root`@`localhost` SQL SECURITY DEFINER VIEW `plsd`.`vp_ls_air_156_msh6_f_avg` AS select 'vp_ls_air_base_156_F_avg' AS `SOURCE`,'MSH6_F_avg' AS `CLAUSE`,round(sum(`plsd`.`vp_ls_air_base_156_avg`.`25_29`),0) AS `25yrs`,sum(`plsd`.`vp_ls_air_base_156_avg`.`25_CA`) AS `25ca`,round((sum(`plsd`.`vp_ls_air_base_156_avg`.`25_CA`) / sum(`plsd`.`vp_ls_air_base_156_avg`.`25_29`)),4) AS `25AIR`,round(sum(`plsd`.`vp_ls_air_base_156_avg`.`30_34`),0) AS `30yrs`,sum(`plsd`.`vp_ls_air_base_156_avg`.`30_CA`) AS `30ca`,round((sum(`plsd`.`vp_ls_air_base_156_avg`.`30_CA`) / sum(`plsd`.`vp_ls_air_base_156_avg`.`30_34`)),4) AS `30AIR`,round(sum(`plsd`.`vp_ls_air_base_156_avg`.`35_39`),0) AS `35yrs`,sum(`plsd`.`vp_ls_air_base_156_avg`.`35_CA`) AS `35ca`,round((sum(`plsd`.`vp_ls_air_base_156_avg`.`35_CA`) / sum(`plsd`.`vp_ls_air_base_156_avg`.`35_39`)),4) AS `35AIR`,round(sum(`plsd`.`vp_ls_air_base_156_avg`.`40_44`),0) AS `40yrs`,sum(`plsd`.`vp_ls_air_base_156_avg`.`40_CA`) AS `40ca`,round((sum(`plsd`.`vp_ls_air_base_156_avg`.`40_CA`) / sum(`plsd`.`vp_ls_air_base_156_avg`.`40_44`)),4) AS `40AIR`,round(sum(`plsd`.`vp_ls_air_base_156_avg`.`45_49`),0) AS `45yrs`,sum(`plsd`.`vp_ls_air_base_156_avg`.`45_CA`) AS `45ca`,round((sum(`plsd`.`vp_ls_air_base_156_avg`.`45_CA`) / sum(`plsd`.`vp_ls_air_base_156_avg`.`45_49`)),4) AS `45AIR`,round(sum(`plsd`.`vp_ls_air_base_156_avg`.`50_54`),0) AS `50yrs`,sum(`plsd`.`vp_ls_air_base_156_avg`.`50_CA`) AS `50ca`,round((sum(`plsd`.`vp_ls_air_base_156_avg`.`50_CA`) / sum(`plsd`.`vp_ls_air_base_156_avg`.`50_54`)),4) AS `50AIR`,round(sum(`plsd`.`vp_ls_air_base_156_avg`.`55_59`),0) AS `55yrs`,sum(`plsd`.`vp_ls_air_base_156_avg`.`55_CA`) AS `55ca`,round((sum(`plsd`.`vp_ls_air_base_156_avg`.`55_CA`) / sum(`plsd`.`vp_ls_air_base_156_avg`.`55_59`)),4) AS `55AIR`,round(sum(`plsd`.`vp_ls_air_base_156_avg`.`60_64`),0) AS `60yrs`,sum(`plsd`.`vp_ls_air_base_156_avg`.`60_CA`) AS `60ca`,round((sum(`plsd`.`vp_ls_air_base_156_avg`.`60_CA`) / sum(`plsd`.`vp_ls_air_base_156_avg`.`60_64`)),4) AS `60AIR`,round(sum(`plsd`.`vp_ls_air_base_156_avg`.`65_69`),0) AS `65yrs`,sum(`plsd`.`vp_ls_air_base_156_avg`.`65_CA`) AS `65ca`,round((sum(`plsd`.`vp_ls_air_base_156_avg`.`65_CA`) / sum(`plsd`.`vp_ls_air_base_156_avg`.`65_69`)),4) AS `65AIR`,round(sum(`plsd`.`vp_ls_air_base_156_avg`.`70_74`),0) AS `70yrs`,sum(`plsd`.`vp_ls_air_base_156_avg`.`70_CA`) AS `70ca`,round((sum(`plsd`.`vp_ls_air_base_156_avg`.`70_CA`) / sum(`plsd`.`vp_ls_air_base_156_avg`.`70_74`)),4) AS `70AIR` from `plsd`.`vp_ls_air_base_156_avg` where ((`plsd`.`vp_ls_air_base_156_avg`.`GENE` like '%MSH6%') and (`plsd`.`vp_ls_air_base_156_avg`.`SEX` like '%F%'));

CREATE ALGORITHM=UNDEFINED DEFINER=`root`@`localhost` SQL SECURITY DEFINER VIEW `plsd`.`vp_ls_air_156_msh6_m_avg` AS select 'vp_ls_air_base_156_M_avg' AS `SOURCE`,'MSH6_M_avg' AS `CLAUSE`,round(sum(`plsd`.`vp_ls_air_base_156_avg`.`25_29`),0) AS `25yrs`,sum(`plsd`.`vp_ls_air_base_156_avg`.`25_CA`) AS `25ca`,round((sum(`plsd`.`vp_ls_air_base_156_avg`.`25_CA`) / sum(`plsd`.`vp_ls_air_base_156_avg`.`25_29`)),4) AS `25AIR`,round(sum(`plsd`.`vp_ls_air_base_156_avg`.`30_34`),0) AS `30yrs`,sum(`plsd`.`vp_ls_air_base_156_avg`.`30_CA`) AS `30ca`,round((sum(`plsd`.`vp_ls_air_base_156_avg`.`30_CA`) / sum(`plsd`.`vp_ls_air_base_156_avg`.`30_34`)),4) AS `30AIR`,round(sum(`plsd`.`vp_ls_air_base_156_avg`.`35_39`),0) AS `35yrs`,sum(`plsd`.`vp_ls_air_base_156_avg`.`35_CA`) AS `35ca`,round((sum(`plsd`.`vp_ls_air_base_156_avg`.`35_CA`) / sum(`plsd`.`vp_ls_air_base_156_avg`.`35_39`)),4) AS `35AIR`,round(sum(`plsd`.`vp_ls_air_base_156_avg`.`40_44`),0) AS `40yrs`,sum(`plsd`.`vp_ls_air_base_156_avg`.`40_CA`) AS `40ca`,round((sum(`plsd`.`vp_ls_air_base_156_avg`.`40_CA`) / sum(`plsd`.`vp_ls_air_base_156_avg`.`40_44`)),4) AS `40AIR`,round(sum(`plsd`.`vp_ls_air_base_156_avg`.`45_49`),0) AS `45yrs`,sum(`plsd`.`vp_ls_air_base_156_avg`.`45_CA`) AS `45ca`,round((sum(`plsd`.`vp_ls_air_base_156_avg`.`45_CA`) / sum(`plsd`.`vp_ls_air_base_156_avg`.`45_49`)),4) AS `45AIR`,round(sum(`plsd`.`vp_ls_air_base_156_avg`.`50_54`),0) AS `50yrs`,sum(`plsd`.`vp_ls_air_base_156_avg`.`50_CA`) AS `50ca`,round((sum(`plsd`.`vp_ls_air_base_156_avg`.`50_CA`) / sum(`plsd`.`vp_ls_air_base_156_avg`.`50_54`)),4) AS `50AIR`,round(sum(`plsd`.`vp_ls_air_base_156_avg`.`55_59`),0) AS `55yrs`,sum(`plsd`.`vp_ls_air_base_156_avg`.`55_CA`) AS `55ca`,round((sum(`plsd`.`vp_ls_air_base_156_avg`.`55_CA`) / sum(`plsd`.`vp_ls_air_base_156_avg`.`55_59`)),4) AS `55AIR`,round(sum(`plsd`.`vp_ls_air_base_156_avg`.`60_64`),0) AS `60yrs`,sum(`plsd`.`vp_ls_air_base_156_avg`.`60_CA`) AS `60ca`,round((sum(`plsd`.`vp_ls_air_base_156_avg`.`60_CA`) / sum(`plsd`.`vp_ls_air_base_156_avg`.`60_64`)),4) AS `60AIR`,round(sum(`plsd`.`vp_ls_air_base_156_avg`.`65_69`),0) AS `65yrs`,sum(`plsd`.`vp_ls_air_base_156_avg`.`65_CA`) AS `65ca`,round((sum(`plsd`.`vp_ls_air_base_156_avg`.`65_CA`) / sum(`plsd`.`vp_ls_air_base_156_avg`.`65_69`)),4) AS `65AIR`,round(sum(`plsd`.`vp_ls_air_base_156_avg`.`70_74`),0) AS `70yrs`,sum(`plsd`.`vp_ls_air_base_156_avg`.`70_CA`) AS `70ca`,round((sum(`plsd`.`vp_ls_air_base_156_avg`.`70_CA`) / sum(`plsd`.`vp_ls_air_base_156_avg`.`70_74`)),4) AS `70AIR` from `plsd`.`vp_ls_air_base_156_avg` where ((`plsd`.`vp_ls_air_base_156_avg`.`GENE` like '%MSH6%') and (`plsd`.`vp_ls_air_base_156_avg`.`SEX` like '%M%'));

CREATE ALGORITHM=UNDEFINED DEFINER=`root`@`localhost` SQL SECURITY DEFINER VIEW `plsd`.`vp_ls_air_156_pms2_f_avg` AS select 'vp_ls_air_base_156_F_avg' AS `SOURCE`,'PMS2_F_avg' AS `CLAUSE`,round(sum(`plsd`.`vp_ls_air_base_156_avg`.`25_29`),0) AS `25yrs`,sum(`plsd`.`vp_ls_air_base_156_avg`.`25_CA`) AS `25ca`,round((sum(`plsd`.`vp_ls_air_base_156_avg`.`25_CA`) / sum(`plsd`.`vp_ls_air_base_156_avg`.`25_29`)),4) AS `25AIR`,round(sum(`plsd`.`vp_ls_air_base_156_avg`.`30_34`),0) AS `30yrs`,sum(`plsd`.`vp_ls_air_base_156_avg`.`30_CA`) AS `30ca`,round((sum(`plsd`.`vp_ls_air_base_156_avg`.`30_CA`) / sum(`plsd`.`vp_ls_air_base_156_avg`.`30_34`)),4) AS `30AIR`,round(sum(`plsd`.`vp_ls_air_base_156_avg`.`35_39`),0) AS `35yrs`,sum(`plsd`.`vp_ls_air_base_156_avg`.`35_CA`) AS `35ca`,round((sum(`plsd`.`vp_ls_air_base_156_avg`.`35_CA`) / sum(`plsd`.`vp_ls_air_base_156_avg`.`35_39`)),4) AS `35AIR`,round(sum(`plsd`.`vp_ls_air_base_156_avg`.`40_44`),0) AS `40yrs`,sum(`plsd`.`vp_ls_air_base_156_avg`.`40_CA`) AS `40ca`,round((sum(`plsd`.`vp_ls_air_base_156_avg`.`40_CA`) / sum(`plsd`.`vp_ls_air_base_156_avg`.`40_44`)),4) AS `40AIR`,round(sum(`plsd`.`vp_ls_air_base_156_avg`.`45_49`),0) AS `45yrs`,sum(`plsd`.`vp_ls_air_base_156_avg`.`45_CA`) AS `45ca`,round((sum(`plsd`.`vp_ls_air_base_156_avg`.`45_CA`) / sum(`plsd`.`vp_ls_air_base_156_avg`.`45_49`)),4) AS `45AIR`,round(sum(`plsd`.`vp_ls_air_base_156_avg`.`50_54`),0) AS `50yrs`,sum(`plsd`.`vp_ls_air_base_156_avg`.`50_CA`) AS `50ca`,round((sum(`plsd`.`vp_ls_air_base_156_avg`.`50_CA`) / sum(`plsd`.`vp_ls_air_base_156_avg`.`50_54`)),4) AS `50AIR`,round(sum(`plsd`.`vp_ls_air_base_156_avg`.`55_59`),0) AS `55yrs`,sum(`plsd`.`vp_ls_air_base_156_avg`.`55_CA`) AS `55ca`,round((sum(`plsd`.`vp_ls_air_base_156_avg`.`55_CA`) / sum(`plsd`.`vp_ls_air_base_156_avg`.`55_59`)),4) AS `55AIR`,round(sum(`plsd`.`vp_ls_air_base_156_avg`.`60_64`),0) AS `60yrs`,sum(`plsd`.`vp_ls_air_base_156_avg`.`60_CA`) AS `60ca`,round((sum(`plsd`.`vp_ls_air_base_156_avg`.`60_CA`) / sum(`plsd`.`vp_ls_air_base_156_avg`.`60_64`)),4) AS `60AIR`,round(sum(`plsd`.`vp_ls_air_base_156_avg`.`65_69`),0) AS `65yrs`,sum(`plsd`.`vp_ls_air_base_156_avg`.`65_CA`) AS `65ca`,round((sum(`plsd`.`vp_ls_air_base_156_avg`.`65_CA`) / sum(`plsd`.`vp_ls_air_base_156_avg`.`65_69`)),4) AS `65AIR`,round(sum(`plsd`.`vp_ls_air_base_156_avg`.`70_74`),0) AS `70yrs`,sum(`plsd`.`vp_ls_air_base_156_avg`.`70_CA`) AS `70ca`,round((sum(`plsd`.`vp_ls_air_base_156_avg`.`70_CA`) / sum(`plsd`.`vp_ls_air_base_156_avg`.`70_74`)),4) AS `70AIR` from `plsd`.`vp_ls_air_base_156_avg` where ((`plsd`.`vp_ls_air_base_156_avg`.`GENE` like '%PMS2%') and (`plsd`.`vp_ls_air_base_156_avg`.`SEX` like '%F%'));

CREATE ALGORITHM=UNDEFINED DEFINER=`root`@`localhost` SQL SECURITY DEFINER VIEW `plsd`.`vp_ls_air_156_pms2_m_avg` AS select 'vp_ls_air_base_156_M_avg' AS `SOURCE`,'PMS2_M_avg' AS `CLAUSE`,round(sum(`plsd`.`vp_ls_air_base_156_avg`.`25_29`),0) AS `25yrs`,sum(`plsd`.`vp_ls_air_base_156_avg`.`25_CA`) AS `25ca`,round((sum(`plsd`.`vp_ls_air_base_156_avg`.`25_CA`) / sum(`plsd`.`vp_ls_air_base_156_avg`.`25_29`)),4) AS `25AIR`,round(sum(`plsd`.`vp_ls_air_base_156_avg`.`30_34`),0) AS `30yrs`,sum(`plsd`.`vp_ls_air_base_156_avg`.`30_CA`) AS `30ca`,round((sum(`plsd`.`vp_ls_air_base_156_avg`.`30_CA`) / sum(`plsd`.`vp_ls_air_base_156_avg`.`30_34`)),4) AS `30AIR`,round(sum(`plsd`.`vp_ls_air_base_156_avg`.`35_39`),0) AS `35yrs`,sum(`plsd`.`vp_ls_air_base_156_avg`.`35_CA`) AS `35ca`,round((sum(`plsd`.`vp_ls_air_base_156_avg`.`35_CA`) / sum(`plsd`.`vp_ls_air_base_156_avg`.`35_39`)),4) AS `35AIR`,round(sum(`plsd`.`vp_ls_air_base_156_avg`.`40_44`),0) AS `40yrs`,sum(`plsd`.`vp_ls_air_base_156_avg`.`40_CA`) AS `40ca`,round((sum(`plsd`.`vp_ls_air_base_156_avg`.`40_CA`) / sum(`plsd`.`vp_ls_air_base_156_avg`.`40_44`)),4) AS `40AIR`,round(sum(`plsd`.`vp_ls_air_base_156_avg`.`45_49`),0) AS `45yrs`,sum(`plsd`.`vp_ls_air_base_156_avg`.`45_CA`) AS `45ca`,round((sum(`plsd`.`vp_ls_air_base_156_avg`.`45_CA`) / sum(`plsd`.`vp_ls_air_base_156_avg`.`45_49`)),4) AS `45AIR`,round(sum(`plsd`.`vp_ls_air_base_156_avg`.`50_54`),0) AS `50yrs`,sum(`plsd`.`vp_ls_air_base_156_avg`.`50_CA`) AS `50ca`,round((sum(`plsd`.`vp_ls_air_base_156_avg`.`50_CA`) / sum(`plsd`.`vp_ls_air_base_156_avg`.`50_54`)),4) AS `50AIR`,round(sum(`plsd`.`vp_ls_air_base_156_avg`.`55_59`),0) AS `55yrs`,sum(`plsd`.`vp_ls_air_base_156_avg`.`55_CA`) AS `55ca`,round((sum(`plsd`.`vp_ls_air_base_156_avg`.`55_CA`) / sum(`plsd`.`vp_ls_air_base_156_avg`.`55_59`)),4) AS `55AIR`,round(sum(`plsd`.`vp_ls_air_base_156_avg`.`60_64`),0) AS `60yrs`,sum(`plsd`.`vp_ls_air_base_156_avg`.`60_CA`) AS `60ca`,round((sum(`plsd`.`vp_ls_air_base_156_avg`.`60_CA`) / sum(`plsd`.`vp_ls_air_base_156_avg`.`60_64`)),4) AS `60AIR`,round(sum(`plsd`.`vp_ls_air_base_156_avg`.`65_69`),0) AS `65yrs`,sum(`plsd`.`vp_ls_air_base_156_avg`.`65_CA`) AS `65ca`,round((sum(`plsd`.`vp_ls_air_base_156_avg`.`65_CA`) / sum(`plsd`.`vp_ls_air_base_156_avg`.`65_69`)),4) AS `65AIR`,round(sum(`plsd`.`vp_ls_air_base_156_avg`.`70_74`),0) AS `70yrs`,sum(`plsd`.`vp_ls_air_base_156_avg`.`70_CA`) AS `70ca`,round((sum(`plsd`.`vp_ls_air_base_156_avg`.`70_CA`) / sum(`plsd`.`vp_ls_air_base_156_avg`.`70_74`)),4) AS `70AIR` from `plsd`.`vp_ls_air_base_156_avg` where ((`plsd`.`vp_ls_air_base_156_avg`.`GENE` like '%PMS2%') and (`plsd`.`vp_ls_air_base_156_avg`.`SEX` like '%M%'));

CREATE ALGORITHM=UNDEFINED DEFINER=`root`@`localhost` SQL SECURITY DEFINER VIEW `plsd`.`vp_ls_air_157_mlh1_f_avg` AS select 'vp_ls_air_base_157_F_avg' AS `SOURCE`,'MLH1_F_avg' AS `CLAUSE`,round(sum(`plsd`.`vp_ls_air_base_157_avg`.`25_29`),0) AS `25yrs`,sum(`plsd`.`vp_ls_air_base_157_avg`.`25_CA`) AS `25ca`,round((sum(`plsd`.`vp_ls_air_base_157_avg`.`25_CA`) / sum(`plsd`.`vp_ls_air_base_157_avg`.`25_29`)),4) AS `25AIR`,round(sum(`plsd`.`vp_ls_air_base_157_avg`.`30_34`),0) AS `30yrs`,sum(`plsd`.`vp_ls_air_base_157_avg`.`30_CA`) AS `30ca`,round((sum(`plsd`.`vp_ls_air_base_157_avg`.`30_CA`) / sum(`plsd`.`vp_ls_air_base_157_avg`.`30_34`)),4) AS `30AIR`,round(sum(`plsd`.`vp_ls_air_base_157_avg`.`35_39`),0) AS `35yrs`,sum(`plsd`.`vp_ls_air_base_157_avg`.`35_CA`) AS `35ca`,round((sum(`plsd`.`vp_ls_air_base_157_avg`.`35_CA`) / sum(`plsd`.`vp_ls_air_base_157_avg`.`35_39`)),4) AS `35AIR`,round(sum(`plsd`.`vp_ls_air_base_157_avg`.`40_44`),0) AS `40yrs`,sum(`plsd`.`vp_ls_air_base_157_avg`.`40_CA`) AS `40ca`,round((sum(`plsd`.`vp_ls_air_base_157_avg`.`40_CA`) / sum(`plsd`.`vp_ls_air_base_157_avg`.`40_44`)),4) AS `40AIR`,round(sum(`plsd`.`vp_ls_air_base_157_avg`.`45_49`),0) AS `45yrs`,sum(`plsd`.`vp_ls_air_base_157_avg`.`45_CA`) AS `45ca`,round((sum(`plsd`.`vp_ls_air_base_157_avg`.`45_CA`) / sum(`plsd`.`vp_ls_air_base_157_avg`.`45_49`)),4) AS `45AIR`,round(sum(`plsd`.`vp_ls_air_base_157_avg`.`50_54`),0) AS `50yrs`,sum(`plsd`.`vp_ls_air_base_157_avg`.`50_CA`) AS `50ca`,round((sum(`plsd`.`vp_ls_air_base_157_avg`.`50_CA`) / sum(`plsd`.`vp_ls_air_base_157_avg`.`50_54`)),4) AS `50AIR`,round(sum(`plsd`.`vp_ls_air_base_157_avg`.`55_59`),0) AS `55yrs`,sum(`plsd`.`vp_ls_air_base_157_avg`.`55_CA`) AS `55ca`,round((sum(`plsd`.`vp_ls_air_base_157_avg`.`55_CA`) / sum(`plsd`.`vp_ls_air_base_157_avg`.`55_59`)),4) AS `55AIR`,round(sum(`plsd`.`vp_ls_air_base_157_avg`.`60_64`),0) AS `60yrs`,sum(`plsd`.`vp_ls_air_base_157_avg`.`60_CA`) AS `60ca`,round((sum(`plsd`.`vp_ls_air_base_157_avg`.`60_CA`) / sum(`plsd`.`vp_ls_air_base_157_avg`.`60_64`)),4) AS `60AIR`,round(sum(`plsd`.`vp_ls_air_base_157_avg`.`65_69`),0) AS `65yrs`,sum(`plsd`.`vp_ls_air_base_157_avg`.`65_CA`) AS `65ca`,round((sum(`plsd`.`vp_ls_air_base_157_avg`.`65_CA`) / sum(`plsd`.`vp_ls_air_base_157_avg`.`65_69`)),4) AS `65AIR`,round(sum(`plsd`.`vp_ls_air_base_157_avg`.`70_74`),0) AS `70yrs`,sum(`plsd`.`vp_ls_air_base_157_avg`.`70_CA`) AS `70ca`,round((sum(`plsd`.`vp_ls_air_base_157_avg`.`70_CA`) / sum(`plsd`.`vp_ls_air_base_157_avg`.`70_74`)),4) AS `70AIR` from `plsd`.`vp_ls_air_base_157_avg` where ((`plsd`.`vp_ls_air_base_157_avg`.`GENE` like '%MLH1%') and (`plsd`.`vp_ls_air_base_157_avg`.`SEX` like '%F%'));

CREATE ALGORITHM=UNDEFINED DEFINER=`root`@`localhost` SQL SECURITY DEFINER VIEW `plsd`.`vp_ls_air_157_mlh1_f_pripre_avg` AS select 'vp_ls_air_base_157_f_pripre_AVG' AS `SOURCE`,'MLH1fpp_AVG' AS `CLAUSE`,sum(`plsd`.`vp_ls_air_base_157_pripre_avg`.`25_29`) AS `25yrs`,sum(`plsd`.`vp_ls_air_base_157_pripre_avg`.`25_CA`) AS `25ca`,round((sum(`plsd`.`vp_ls_air_base_157_pripre_avg`.`25_CA`) / sum(`plsd`.`vp_ls_air_base_157_pripre_avg`.`25_29`)),4) AS `25AIR`,sum(`plsd`.`vp_ls_air_base_157_pripre_avg`.`30_34`) AS `30yrs`,sum(`plsd`.`vp_ls_air_base_157_pripre_avg`.`30_CA`) AS `30ca`,round((sum(`plsd`.`vp_ls_air_base_157_pripre_avg`.`30_CA`) / sum(`plsd`.`vp_ls_air_base_157_pripre_avg`.`30_34`)),4) AS `30AIR`,sum(`plsd`.`vp_ls_air_base_157_pripre_avg`.`35_39`) AS `35yrs`,sum(`plsd`.`vp_ls_air_base_157_pripre_avg`.`35_CA`) AS `35ca`,round((sum(`plsd`.`vp_ls_air_base_157_pripre_avg`.`35_CA`) / sum(`plsd`.`vp_ls_air_base_157_pripre_avg`.`35_39`)),4) AS `35AIR`,sum(`plsd`.`vp_ls_air_base_157_pripre_avg`.`40_44`) AS `40yrs`,sum(`plsd`.`vp_ls_air_base_157_pripre_avg`.`40_CA`) AS `40ca`,round((sum(`plsd`.`vp_ls_air_base_157_pripre_avg`.`40_CA`) / sum(`plsd`.`vp_ls_air_base_157_pripre_avg`.`40_44`)),4) AS `40AIR`,sum(`plsd`.`vp_ls_air_base_157_pripre_avg`.`45_49`) AS `45yrs`,sum(`plsd`.`vp_ls_air_base_157_pripre_avg`.`45_CA`) AS `45ca`,round((sum(`plsd`.`vp_ls_air_base_157_pripre_avg`.`45_CA`) / sum(`plsd`.`vp_ls_air_base_157_pripre_avg`.`45_49`)),4) AS `45AIR`,sum(`plsd`.`vp_ls_air_base_157_pripre_avg`.`50_54`) AS `50yrs`,sum(`plsd`.`vp_ls_air_base_157_pripre_avg`.`50_CA`) AS `50ca`,round((sum(`plsd`.`vp_ls_air_base_157_pripre_avg`.`50_CA`) / sum(`plsd`.`vp_ls_air_base_157_pripre_avg`.`50_54`)),4) AS `50AIR`,sum(`plsd`.`vp_ls_air_base_157_pripre_avg`.`55_59`) AS `55yrs`,sum(`plsd`.`vp_ls_air_base_157_pripre_avg`.`55_CA`) AS `55ca`,round((sum(`plsd`.`vp_ls_air_base_157_pripre_avg`.`55_CA`) / sum(`plsd`.`vp_ls_air_base_157_pripre_avg`.`55_59`)),4) AS `55AIR`,sum(`plsd`.`vp_ls_air_base_157_pripre_avg`.`60_64`) AS `60yrs`,sum(`plsd`.`vp_ls_air_base_157_pripre_avg`.`60_CA`) AS `60ca`,round((sum(`plsd`.`vp_ls_air_base_157_pripre_avg`.`60_CA`) / sum(`plsd`.`vp_ls_air_base_157_pripre_avg`.`60_64`)),4) AS `60AIR`,sum(`plsd`.`vp_ls_air_base_157_pripre_avg`.`65_69`) AS `65yrs`,sum(`plsd`.`vp_ls_air_base_157_pripre_avg`.`65_CA`) AS `65ca`,round((sum(`plsd`.`vp_ls_air_base_157_pripre_avg`.`65_CA`) / sum(`plsd`.`vp_ls_air_base_157_pripre_avg`.`65_69`)),4) AS `65AIR`,sum(`plsd`.`vp_ls_air_base_157_pripre_avg`.`70_74`) AS `70yrs`,sum(`plsd`.`vp_ls_air_base_157_pripre_avg`.`70_CA`) AS `70ca`,round((sum(`plsd`.`vp_ls_air_base_157_pripre_avg`.`70_CA`) / sum(`plsd`.`vp_ls_air_base_157_pripre_avg`.`70_74`)),4) AS `70AIR` from `plsd`.`vp_ls_air_base_157_pripre_avg` where ((`plsd`.`vp_ls_air_base_157_pripre_avg`.`GENE` like '%MLH1%') and (`plsd`.`vp_ls_air_base_157_pripre_avg`.`SEX` like '%F%'));

CREATE ALGORITHM=UNDEFINED DEFINER=`root`@`localhost` SQL SECURITY DEFINER VIEW `plsd`.`vp_ls_air_157_mlh1_m_avg` AS select 'vp_ls_air_base_157_M_avg' AS `SOURCE`,'MLH1_M_avg' AS `CLAUSE`,round(sum(`plsd`.`vp_ls_air_base_157_avg`.`25_29`),0) AS `25yrs`,sum(`plsd`.`vp_ls_air_base_157_avg`.`25_CA`) AS `25ca`,round((sum(`plsd`.`vp_ls_air_base_157_avg`.`25_CA`) / sum(`plsd`.`vp_ls_air_base_157_avg`.`25_29`)),4) AS `25AIR`,round(sum(`plsd`.`vp_ls_air_base_157_avg`.`30_34`),0) AS `30yrs`,sum(`plsd`.`vp_ls_air_base_157_avg`.`30_CA`) AS `30ca`,round((sum(`plsd`.`vp_ls_air_base_157_avg`.`30_CA`) / sum(`plsd`.`vp_ls_air_base_157_avg`.`30_34`)),4) AS `30AIR`,round(sum(`plsd`.`vp_ls_air_base_157_avg`.`35_39`),0) AS `35yrs`,sum(`plsd`.`vp_ls_air_base_157_avg`.`35_CA`) AS `35ca`,round((sum(`plsd`.`vp_ls_air_base_157_avg`.`35_CA`) / sum(`plsd`.`vp_ls_air_base_157_avg`.`35_39`)),4) AS `35AIR`,round(sum(`plsd`.`vp_ls_air_base_157_avg`.`40_44`),0) AS `40yrs`,sum(`plsd`.`vp_ls_air_base_157_avg`.`40_CA`) AS `40ca`,round((sum(`plsd`.`vp_ls_air_base_157_avg`.`40_CA`) / sum(`plsd`.`vp_ls_air_base_157_avg`.`40_44`)),4) AS `40AIR`,round(sum(`plsd`.`vp_ls_air_base_157_avg`.`45_49`),0) AS `45yrs`,sum(`plsd`.`vp_ls_air_base_157_avg`.`45_CA`) AS `45ca`,round((sum(`plsd`.`vp_ls_air_base_157_avg`.`45_CA`) / sum(`plsd`.`vp_ls_air_base_157_avg`.`45_49`)),4) AS `45AIR`,round(sum(`plsd`.`vp_ls_air_base_157_avg`.`50_54`),0) AS `50yrs`,sum(`plsd`.`vp_ls_air_base_157_avg`.`50_CA`) AS `50ca`,round((sum(`plsd`.`vp_ls_air_base_157_avg`.`50_CA`) / sum(`plsd`.`vp_ls_air_base_157_avg`.`50_54`)),4) AS `50AIR`,round(sum(`plsd`.`vp_ls_air_base_157_avg`.`55_59`),0) AS `55yrs`,sum(`plsd`.`vp_ls_air_base_157_avg`.`55_CA`) AS `55ca`,round((sum(`plsd`.`vp_ls_air_base_157_avg`.`55_CA`) / sum(`plsd`.`vp_ls_air_base_157_avg`.`55_59`)),4) AS `55AIR`,round(sum(`plsd`.`vp_ls_air_base_157_avg`.`60_64`),0) AS `60yrs`,sum(`plsd`.`vp_ls_air_base_157_avg`.`60_CA`) AS `60ca`,round((sum(`plsd`.`vp_ls_air_base_157_avg`.`60_CA`) / sum(`plsd`.`vp_ls_air_base_157_avg`.`60_64`)),4) AS `60AIR`,round(sum(`plsd`.`vp_ls_air_base_157_avg`.`65_69`),0) AS `65yrs`,sum(`plsd`.`vp_ls_air_base_157_avg`.`65_CA`) AS `65ca`,round((sum(`plsd`.`vp_ls_air_base_157_avg`.`65_CA`) / sum(`plsd`.`vp_ls_air_base_157_avg`.`65_69`)),4) AS `65AIR`,round(sum(`plsd`.`vp_ls_air_base_157_avg`.`70_74`),0) AS `70yrs`,sum(`plsd`.`vp_ls_air_base_157_avg`.`70_CA`) AS `70ca`,round((sum(`plsd`.`vp_ls_air_base_157_avg`.`70_CA`) / sum(`plsd`.`vp_ls_air_base_157_avg`.`70_74`)),4) AS `70AIR` from `plsd`.`vp_ls_air_base_157_avg` where ((`plsd`.`vp_ls_air_base_157_avg`.`GENE` like '%MLH1%') and (`plsd`.`vp_ls_air_base_157_avg`.`SEX` like '%M%'));

CREATE ALGORITHM=UNDEFINED DEFINER=`root`@`localhost` SQL SECURITY DEFINER VIEW `plsd`.`vp_ls_air_157_mlh1_m_pripre_avg` AS select 'vp_ls_air_base_157_M_pripre_AVG' AS `SOURCE`,'MLH1Mpp_AVG' AS `CLAUSE`,sum(`plsd`.`vp_ls_air_base_157_pripre_avg`.`25_29`) AS `25yrs`,sum(`plsd`.`vp_ls_air_base_157_pripre_avg`.`25_CA`) AS `25ca`,round((sum(`plsd`.`vp_ls_air_base_157_pripre_avg`.`25_CA`) / sum(`plsd`.`vp_ls_air_base_157_pripre_avg`.`25_29`)),4) AS `25AIR`,sum(`plsd`.`vp_ls_air_base_157_pripre_avg`.`30_34`) AS `30yrs`,sum(`plsd`.`vp_ls_air_base_157_pripre_avg`.`30_CA`) AS `30ca`,round((sum(`plsd`.`vp_ls_air_base_157_pripre_avg`.`30_CA`) / sum(`plsd`.`vp_ls_air_base_157_pripre_avg`.`30_34`)),4) AS `30AIR`,sum(`plsd`.`vp_ls_air_base_157_pripre_avg`.`35_39`) AS `35yrs`,sum(`plsd`.`vp_ls_air_base_157_pripre_avg`.`35_CA`) AS `35ca`,round((sum(`plsd`.`vp_ls_air_base_157_pripre_avg`.`35_CA`) / sum(`plsd`.`vp_ls_air_base_157_pripre_avg`.`35_39`)),4) AS `35AIR`,sum(`plsd`.`vp_ls_air_base_157_pripre_avg`.`40_44`) AS `40yrs`,sum(`plsd`.`vp_ls_air_base_157_pripre_avg`.`40_CA`) AS `40ca`,round((sum(`plsd`.`vp_ls_air_base_157_pripre_avg`.`40_CA`) / sum(`plsd`.`vp_ls_air_base_157_pripre_avg`.`40_44`)),4) AS `40AIR`,sum(`plsd`.`vp_ls_air_base_157_pripre_avg`.`45_49`) AS `45yrs`,sum(`plsd`.`vp_ls_air_base_157_pripre_avg`.`45_CA`) AS `45ca`,round((sum(`plsd`.`vp_ls_air_base_157_pripre_avg`.`45_CA`) / sum(`plsd`.`vp_ls_air_base_157_pripre_avg`.`45_49`)),4) AS `45AIR`,sum(`plsd`.`vp_ls_air_base_157_pripre_avg`.`50_54`) AS `50yrs`,sum(`plsd`.`vp_ls_air_base_157_pripre_avg`.`50_CA`) AS `50ca`,round((sum(`plsd`.`vp_ls_air_base_157_pripre_avg`.`50_CA`) / sum(`plsd`.`vp_ls_air_base_157_pripre_avg`.`50_54`)),4) AS `50AIR`,sum(`plsd`.`vp_ls_air_base_157_pripre_avg`.`55_59`) AS `55yrs`,sum(`plsd`.`vp_ls_air_base_157_pripre_avg`.`55_CA`) AS `55ca`,round((sum(`plsd`.`vp_ls_air_base_157_pripre_avg`.`55_CA`) / sum(`plsd`.`vp_ls_air_base_157_pripre_avg`.`55_59`)),4) AS `55AIR`,sum(`plsd`.`vp_ls_air_base_157_pripre_avg`.`60_64`) AS `60yrs`,sum(`plsd`.`vp_ls_air_base_157_pripre_avg`.`60_CA`) AS `60ca`,round((sum(`plsd`.`vp_ls_air_base_157_pripre_avg`.`60_CA`) / sum(`plsd`.`vp_ls_air_base_157_pripre_avg`.`60_64`)),4) AS `60AIR`,sum(`plsd`.`vp_ls_air_base_157_pripre_avg`.`65_69`) AS `65yrs`,sum(`plsd`.`vp_ls_air_base_157_pripre_avg`.`65_CA`) AS `65ca`,round((sum(`plsd`.`vp_ls_air_base_157_pripre_avg`.`65_CA`) / sum(`plsd`.`vp_ls_air_base_157_pripre_avg`.`65_69`)),4) AS `65AIR`,sum(`plsd`.`vp_ls_air_base_157_pripre_avg`.`70_74`) AS `70yrs`,sum(`plsd`.`vp_ls_air_base_157_pripre_avg`.`70_CA`) AS `70ca`,round((sum(`plsd`.`vp_ls_air_base_157_pripre_avg`.`70_CA`) / sum(`plsd`.`vp_ls_air_base_157_pripre_avg`.`70_74`)),4) AS `70AIR` from `plsd`.`vp_ls_air_base_157_pripre_avg` where ((`plsd`.`vp_ls_air_base_157_pripre_avg`.`GENE` like '%MLH1%') and (`plsd`.`vp_ls_air_base_157_pripre_avg`.`SEX` like '%M%'));

CREATE ALGORITHM=UNDEFINED DEFINER=`root`@`localhost` SQL SECURITY DEFINER VIEW `plsd`.`vp_ls_air_157_msh2_f_avg` AS select 'vp_ls_air_base_157_F_avg' AS `SOURCE`,'MSH2_F_avg' AS `CLAUSE`,round(sum(`plsd`.`vp_ls_air_base_157_avg`.`25_29`),0) AS `25yrs`,sum(`plsd`.`vp_ls_air_base_157_avg`.`25_CA`) AS `25ca`,round((sum(`plsd`.`vp_ls_air_base_157_avg`.`25_CA`) / sum(`plsd`.`vp_ls_air_base_157_avg`.`25_29`)),4) AS `25AIR`,round(sum(`plsd`.`vp_ls_air_base_157_avg`.`30_34`),0) AS `30yrs`,sum(`plsd`.`vp_ls_air_base_157_avg`.`30_CA`) AS `30ca`,round((sum(`plsd`.`vp_ls_air_base_157_avg`.`30_CA`) / sum(`plsd`.`vp_ls_air_base_157_avg`.`30_34`)),4) AS `30AIR`,round(sum(`plsd`.`vp_ls_air_base_157_avg`.`35_39`),0) AS `35yrs`,sum(`plsd`.`vp_ls_air_base_157_avg`.`35_CA`) AS `35ca`,round((sum(`plsd`.`vp_ls_air_base_157_avg`.`35_CA`) / sum(`plsd`.`vp_ls_air_base_157_avg`.`35_39`)),4) AS `35AIR`,round(sum(`plsd`.`vp_ls_air_base_157_avg`.`40_44`),0) AS `40yrs`,sum(`plsd`.`vp_ls_air_base_157_avg`.`40_CA`) AS `40ca`,round((sum(`plsd`.`vp_ls_air_base_157_avg`.`40_CA`) / sum(`plsd`.`vp_ls_air_base_157_avg`.`40_44`)),4) AS `40AIR`,round(sum(`plsd`.`vp_ls_air_base_157_avg`.`45_49`),0) AS `45yrs`,sum(`plsd`.`vp_ls_air_base_157_avg`.`45_CA`) AS `45ca`,round((sum(`plsd`.`vp_ls_air_base_157_avg`.`45_CA`) / sum(`plsd`.`vp_ls_air_base_157_avg`.`45_49`)),4) AS `45AIR`,round(sum(`plsd`.`vp_ls_air_base_157_avg`.`50_54`),0) AS `50yrs`,sum(`plsd`.`vp_ls_air_base_157_avg`.`50_CA`) AS `50ca`,round((sum(`plsd`.`vp_ls_air_base_157_avg`.`50_CA`) / sum(`plsd`.`vp_ls_air_base_157_avg`.`50_54`)),4) AS `50AIR`,round(sum(`plsd`.`vp_ls_air_base_157_avg`.`55_59`),0) AS `55yrs`,sum(`plsd`.`vp_ls_air_base_157_avg`.`55_CA`) AS `55ca`,round((sum(`plsd`.`vp_ls_air_base_157_avg`.`55_CA`) / sum(`plsd`.`vp_ls_air_base_157_avg`.`55_59`)),4) AS `55AIR`,round(sum(`plsd`.`vp_ls_air_base_157_avg`.`60_64`),0) AS `60yrs`,sum(`plsd`.`vp_ls_air_base_157_avg`.`60_CA`) AS `60ca`,round((sum(`plsd`.`vp_ls_air_base_157_avg`.`60_CA`) / sum(`plsd`.`vp_ls_air_base_157_avg`.`60_64`)),4) AS `60AIR`,round(sum(`plsd`.`vp_ls_air_base_157_avg`.`65_69`),0) AS `65yrs`,sum(`plsd`.`vp_ls_air_base_157_avg`.`65_CA`) AS `65ca`,round((sum(`plsd`.`vp_ls_air_base_157_avg`.`65_CA`) / sum(`plsd`.`vp_ls_air_base_157_avg`.`65_69`)),4) AS `65AIR`,round(sum(`plsd`.`vp_ls_air_base_157_avg`.`70_74`),0) AS `70yrs`,sum(`plsd`.`vp_ls_air_base_157_avg`.`70_CA`) AS `70ca`,round((sum(`plsd`.`vp_ls_air_base_157_avg`.`70_CA`) / sum(`plsd`.`vp_ls_air_base_157_avg`.`70_74`)),4) AS `70AIR` from `plsd`.`vp_ls_air_base_157_avg` where ((`plsd`.`vp_ls_air_base_157_avg`.`GENE` like '%MSH2%') and (`plsd`.`vp_ls_air_base_157_avg`.`SEX` like '%F%'));

CREATE ALGORITHM=UNDEFINED DEFINER=`root`@`localhost` SQL SECURITY DEFINER VIEW `plsd`.`vp_ls_air_157_msh2_m_avg` AS select 'vp_ls_air_base_157_M_avg' AS `SOURCE`,'MSH2_M_avg' AS `CLAUSE`,round(sum(`plsd`.`vp_ls_air_base_157_avg`.`25_29`),0) AS `25yrs`,sum(`plsd`.`vp_ls_air_base_157_avg`.`25_CA`) AS `25ca`,round((sum(`plsd`.`vp_ls_air_base_157_avg`.`25_CA`) / sum(`plsd`.`vp_ls_air_base_157_avg`.`25_29`)),4) AS `25AIR`,round(sum(`plsd`.`vp_ls_air_base_157_avg`.`30_34`),0) AS `30yrs`,sum(`plsd`.`vp_ls_air_base_157_avg`.`30_CA`) AS `30ca`,round((sum(`plsd`.`vp_ls_air_base_157_avg`.`30_CA`) / sum(`plsd`.`vp_ls_air_base_157_avg`.`30_34`)),4) AS `30AIR`,round(sum(`plsd`.`vp_ls_air_base_157_avg`.`35_39`),0) AS `35yrs`,sum(`plsd`.`vp_ls_air_base_157_avg`.`35_CA`) AS `35ca`,round((sum(`plsd`.`vp_ls_air_base_157_avg`.`35_CA`) / sum(`plsd`.`vp_ls_air_base_157_avg`.`35_39`)),4) AS `35AIR`,round(sum(`plsd`.`vp_ls_air_base_157_avg`.`40_44`),0) AS `40yrs`,sum(`plsd`.`vp_ls_air_base_157_avg`.`40_CA`) AS `40ca`,round((sum(`plsd`.`vp_ls_air_base_157_avg`.`40_CA`) / sum(`plsd`.`vp_ls_air_base_157_avg`.`40_44`)),4) AS `40AIR`,round(sum(`plsd`.`vp_ls_air_base_157_avg`.`45_49`),0) AS `45yrs`,sum(`plsd`.`vp_ls_air_base_157_avg`.`45_CA`) AS `45ca`,round((sum(`plsd`.`vp_ls_air_base_157_avg`.`45_CA`) / sum(`plsd`.`vp_ls_air_base_157_avg`.`45_49`)),4) AS `45AIR`,round(sum(`plsd`.`vp_ls_air_base_157_avg`.`50_54`),0) AS `50yrs`,sum(`plsd`.`vp_ls_air_base_157_avg`.`50_CA`) AS `50ca`,round((sum(`plsd`.`vp_ls_air_base_157_avg`.`50_CA`) / sum(`plsd`.`vp_ls_air_base_157_avg`.`50_54`)),4) AS `50AIR`,round(sum(`plsd`.`vp_ls_air_base_157_avg`.`55_59`),0) AS `55yrs`,sum(`plsd`.`vp_ls_air_base_157_avg`.`55_CA`) AS `55ca`,round((sum(`plsd`.`vp_ls_air_base_157_avg`.`55_CA`) / sum(`plsd`.`vp_ls_air_base_157_avg`.`55_59`)),4) AS `55AIR`,round(sum(`plsd`.`vp_ls_air_base_157_avg`.`60_64`),0) AS `60yrs`,sum(`plsd`.`vp_ls_air_base_157_avg`.`60_CA`) AS `60ca`,round((sum(`plsd`.`vp_ls_air_base_157_avg`.`60_CA`) / sum(`plsd`.`vp_ls_air_base_157_avg`.`60_64`)),4) AS `60AIR`,round(sum(`plsd`.`vp_ls_air_base_157_avg`.`65_69`),0) AS `65yrs`,sum(`plsd`.`vp_ls_air_base_157_avg`.`65_CA`) AS `65ca`,round((sum(`plsd`.`vp_ls_air_base_157_avg`.`65_CA`) / sum(`plsd`.`vp_ls_air_base_157_avg`.`65_69`)),4) AS `65AIR`,round(sum(`plsd`.`vp_ls_air_base_157_avg`.`70_74`),0) AS `70yrs`,sum(`plsd`.`vp_ls_air_base_157_avg`.`70_CA`) AS `70ca`,round((sum(`plsd`.`vp_ls_air_base_157_avg`.`70_CA`) / sum(`plsd`.`vp_ls_air_base_157_avg`.`70_74`)),4) AS `70AIR` from `plsd`.`vp_ls_air_base_157_avg` where ((`plsd`.`vp_ls_air_base_157_avg`.`GENE` like '%MSH2%') and (`plsd`.`vp_ls_air_base_157_avg`.`SEX` like '%M%'));

CREATE ALGORITHM=UNDEFINED DEFINER=`root`@`localhost` SQL SECURITY DEFINER VIEW `plsd`.`vp_ls_air_157_msh6_f_avg` AS select 'vp_ls_air_base_157_F_avg' AS `SOURCE`,'MSH6_F_avg' AS `CLAUSE`,round(sum(`plsd`.`vp_ls_air_base_157_avg`.`25_29`),0) AS `25yrs`,sum(`plsd`.`vp_ls_air_base_157_avg`.`25_CA`) AS `25ca`,round((sum(`plsd`.`vp_ls_air_base_157_avg`.`25_CA`) / sum(`plsd`.`vp_ls_air_base_157_avg`.`25_29`)),4) AS `25AIR`,round(sum(`plsd`.`vp_ls_air_base_157_avg`.`30_34`),0) AS `30yrs`,sum(`plsd`.`vp_ls_air_base_157_avg`.`30_CA`) AS `30ca`,round((sum(`plsd`.`vp_ls_air_base_157_avg`.`30_CA`) / sum(`plsd`.`vp_ls_air_base_157_avg`.`30_34`)),4) AS `30AIR`,round(sum(`plsd`.`vp_ls_air_base_157_avg`.`35_39`),0) AS `35yrs`,sum(`plsd`.`vp_ls_air_base_157_avg`.`35_CA`) AS `35ca`,round((sum(`plsd`.`vp_ls_air_base_157_avg`.`35_CA`) / sum(`plsd`.`vp_ls_air_base_157_avg`.`35_39`)),4) AS `35AIR`,round(sum(`plsd`.`vp_ls_air_base_157_avg`.`40_44`),0) AS `40yrs`,sum(`plsd`.`vp_ls_air_base_157_avg`.`40_CA`) AS `40ca`,round((sum(`plsd`.`vp_ls_air_base_157_avg`.`40_CA`) / sum(`plsd`.`vp_ls_air_base_157_avg`.`40_44`)),4) AS `40AIR`,round(sum(`plsd`.`vp_ls_air_base_157_avg`.`45_49`),0) AS `45yrs`,sum(`plsd`.`vp_ls_air_base_157_avg`.`45_CA`) AS `45ca`,round((sum(`plsd`.`vp_ls_air_base_157_avg`.`45_CA`) / sum(`plsd`.`vp_ls_air_base_157_avg`.`45_49`)),4) AS `45AIR`,round(sum(`plsd`.`vp_ls_air_base_157_avg`.`50_54`),0) AS `50yrs`,sum(`plsd`.`vp_ls_air_base_157_avg`.`50_CA`) AS `50ca`,round((sum(`plsd`.`vp_ls_air_base_157_avg`.`50_CA`) / sum(`plsd`.`vp_ls_air_base_157_avg`.`50_54`)),4) AS `50AIR`,round(sum(`plsd`.`vp_ls_air_base_157_avg`.`55_59`),0) AS `55yrs`,sum(`plsd`.`vp_ls_air_base_157_avg`.`55_CA`) AS `55ca`,round((sum(`plsd`.`vp_ls_air_base_157_avg`.`55_CA`) / sum(`plsd`.`vp_ls_air_base_157_avg`.`55_59`)),4) AS `55AIR`,round(sum(`plsd`.`vp_ls_air_base_157_avg`.`60_64`),0) AS `60yrs`,sum(`plsd`.`vp_ls_air_base_157_avg`.`60_CA`) AS `60ca`,round((sum(`plsd`.`vp_ls_air_base_157_avg`.`60_CA`) / sum(`plsd`.`vp_ls_air_base_157_avg`.`60_64`)),4) AS `60AIR`,round(sum(`plsd`.`vp_ls_air_base_157_avg`.`65_69`),0) AS `65yrs`,sum(`plsd`.`vp_ls_air_base_157_avg`.`65_CA`) AS `65ca`,round((sum(`plsd`.`vp_ls_air_base_157_avg`.`65_CA`) / sum(`plsd`.`vp_ls_air_base_157_avg`.`65_69`)),4) AS `65AIR`,round(sum(`plsd`.`vp_ls_air_base_157_avg`.`70_74`),0) AS `70yrs`,sum(`plsd`.`vp_ls_air_base_157_avg`.`70_CA`) AS `70ca`,round((sum(`plsd`.`vp_ls_air_base_157_avg`.`70_CA`) / sum(`plsd`.`vp_ls_air_base_157_avg`.`70_74`)),4) AS `70AIR` from `plsd`.`vp_ls_air_base_157_avg` where ((`plsd`.`vp_ls_air_base_157_avg`.`GENE` like '%MSH6%') and (`plsd`.`vp_ls_air_base_157_avg`.`SEX` like '%F%'));

CREATE ALGORITHM=UNDEFINED DEFINER=`root`@`localhost` SQL SECURITY DEFINER VIEW `plsd`.`vp_ls_air_157_msh6_m_avg` AS select 'vp_ls_air_base_157_M_avg' AS `SOURCE`,'MSH6_M_avg' AS `CLAUSE`,round(sum(`plsd`.`vp_ls_air_base_157_avg`.`25_29`),0) AS `25yrs`,sum(`plsd`.`vp_ls_air_base_157_avg`.`25_CA`) AS `25ca`,round((sum(`plsd`.`vp_ls_air_base_157_avg`.`25_CA`) / sum(`plsd`.`vp_ls_air_base_157_avg`.`25_29`)),4) AS `25AIR`,round(sum(`plsd`.`vp_ls_air_base_157_avg`.`30_34`),0) AS `30yrs`,sum(`plsd`.`vp_ls_air_base_157_avg`.`30_CA`) AS `30ca`,round((sum(`plsd`.`vp_ls_air_base_157_avg`.`30_CA`) / sum(`plsd`.`vp_ls_air_base_157_avg`.`30_34`)),4) AS `30AIR`,round(sum(`plsd`.`vp_ls_air_base_157_avg`.`35_39`),0) AS `35yrs`,sum(`plsd`.`vp_ls_air_base_157_avg`.`35_CA`) AS `35ca`,round((sum(`plsd`.`vp_ls_air_base_157_avg`.`35_CA`) / sum(`plsd`.`vp_ls_air_base_157_avg`.`35_39`)),4) AS `35AIR`,round(sum(`plsd`.`vp_ls_air_base_157_avg`.`40_44`),0) AS `40yrs`,sum(`plsd`.`vp_ls_air_base_157_avg`.`40_CA`) AS `40ca`,round((sum(`plsd`.`vp_ls_air_base_157_avg`.`40_CA`) / sum(`plsd`.`vp_ls_air_base_157_avg`.`40_44`)),4) AS `40AIR`,round(sum(`plsd`.`vp_ls_air_base_157_avg`.`45_49`),0) AS `45yrs`,sum(`plsd`.`vp_ls_air_base_157_avg`.`45_CA`) AS `45ca`,round((sum(`plsd`.`vp_ls_air_base_157_avg`.`45_CA`) / sum(`plsd`.`vp_ls_air_base_157_avg`.`45_49`)),4) AS `45AIR`,round(sum(`plsd`.`vp_ls_air_base_157_avg`.`50_54`),0) AS `50yrs`,sum(`plsd`.`vp_ls_air_base_157_avg`.`50_CA`) AS `50ca`,round((sum(`plsd`.`vp_ls_air_base_157_avg`.`50_CA`) / sum(`plsd`.`vp_ls_air_base_157_avg`.`50_54`)),4) AS `50AIR`,round(sum(`plsd`.`vp_ls_air_base_157_avg`.`55_59`),0) AS `55yrs`,sum(`plsd`.`vp_ls_air_base_157_avg`.`55_CA`) AS `55ca`,round((sum(`plsd`.`vp_ls_air_base_157_avg`.`55_CA`) / sum(`plsd`.`vp_ls_air_base_157_avg`.`55_59`)),4) AS `55AIR`,round(sum(`plsd`.`vp_ls_air_base_157_avg`.`60_64`),0) AS `60yrs`,sum(`plsd`.`vp_ls_air_base_157_avg`.`60_CA`) AS `60ca`,round((sum(`plsd`.`vp_ls_air_base_157_avg`.`60_CA`) / sum(`plsd`.`vp_ls_air_base_157_avg`.`60_64`)),4) AS `60AIR`,round(sum(`plsd`.`vp_ls_air_base_157_avg`.`65_69`),0) AS `65yrs`,sum(`plsd`.`vp_ls_air_base_157_avg`.`65_CA`) AS `65ca`,round((sum(`plsd`.`vp_ls_air_base_157_avg`.`65_CA`) / sum(`plsd`.`vp_ls_air_base_157_avg`.`65_69`)),4) AS `65AIR`,round(sum(`plsd`.`vp_ls_air_base_157_avg`.`70_74`),0) AS `70yrs`,sum(`plsd`.`vp_ls_air_base_157_avg`.`70_CA`) AS `70ca`,round((sum(`plsd`.`vp_ls_air_base_157_avg`.`70_CA`) / sum(`plsd`.`vp_ls_air_base_157_avg`.`70_74`)),4) AS `70AIR` from `plsd`.`vp_ls_air_base_157_avg` where ((`plsd`.`vp_ls_air_base_157_avg`.`GENE` like '%MSH6%') and (`plsd`.`vp_ls_air_base_157_avg`.`SEX` like '%M%'));

CREATE ALGORITHM=UNDEFINED DEFINER=`root`@`localhost` SQL SECURITY DEFINER VIEW `plsd`.`vp_ls_air_157_pms2_f_avg` AS select 'vp_ls_air_base_157_F_avg' AS `SOURCE`,'PMS2_F_avg' AS `CLAUSE`,round(sum(`plsd`.`vp_ls_air_base_157_avg`.`25_29`),0) AS `25yrs`,sum(`plsd`.`vp_ls_air_base_157_avg`.`25_CA`) AS `25ca`,round((sum(`plsd`.`vp_ls_air_base_157_avg`.`25_CA`) / sum(`plsd`.`vp_ls_air_base_157_avg`.`25_29`)),4) AS `25AIR`,round(sum(`plsd`.`vp_ls_air_base_157_avg`.`30_34`),0) AS `30yrs`,sum(`plsd`.`vp_ls_air_base_157_avg`.`30_CA`) AS `30ca`,round((sum(`plsd`.`vp_ls_air_base_157_avg`.`30_CA`) / sum(`plsd`.`vp_ls_air_base_157_avg`.`30_34`)),4) AS `30AIR`,round(sum(`plsd`.`vp_ls_air_base_157_avg`.`35_39`),0) AS `35yrs`,sum(`plsd`.`vp_ls_air_base_157_avg`.`35_CA`) AS `35ca`,round((sum(`plsd`.`vp_ls_air_base_157_avg`.`35_CA`) / sum(`plsd`.`vp_ls_air_base_157_avg`.`35_39`)),4) AS `35AIR`,round(sum(`plsd`.`vp_ls_air_base_157_avg`.`40_44`),0) AS `40yrs`,sum(`plsd`.`vp_ls_air_base_157_avg`.`40_CA`) AS `40ca`,round((sum(`plsd`.`vp_ls_air_base_157_avg`.`40_CA`) / sum(`plsd`.`vp_ls_air_base_157_avg`.`40_44`)),4) AS `40AIR`,round(sum(`plsd`.`vp_ls_air_base_157_avg`.`45_49`),0) AS `45yrs`,sum(`plsd`.`vp_ls_air_base_157_avg`.`45_CA`) AS `45ca`,round((sum(`plsd`.`vp_ls_air_base_157_avg`.`45_CA`) / sum(`plsd`.`vp_ls_air_base_157_avg`.`45_49`)),4) AS `45AIR`,round(sum(`plsd`.`vp_ls_air_base_157_avg`.`50_54`),0) AS `50yrs`,sum(`plsd`.`vp_ls_air_base_157_avg`.`50_CA`) AS `50ca`,round((sum(`plsd`.`vp_ls_air_base_157_avg`.`50_CA`) / sum(`plsd`.`vp_ls_air_base_157_avg`.`50_54`)),4) AS `50AIR`,round(sum(`plsd`.`vp_ls_air_base_157_avg`.`55_59`),0) AS `55yrs`,sum(`plsd`.`vp_ls_air_base_157_avg`.`55_CA`) AS `55ca`,round((sum(`plsd`.`vp_ls_air_base_157_avg`.`55_CA`) / sum(`plsd`.`vp_ls_air_base_157_avg`.`55_59`)),4) AS `55AIR`,round(sum(`plsd`.`vp_ls_air_base_157_avg`.`60_64`),0) AS `60yrs`,sum(`plsd`.`vp_ls_air_base_157_avg`.`60_CA`) AS `60ca`,round((sum(`plsd`.`vp_ls_air_base_157_avg`.`60_CA`) / sum(`plsd`.`vp_ls_air_base_157_avg`.`60_64`)),4) AS `60AIR`,round(sum(`plsd`.`vp_ls_air_base_157_avg`.`65_69`),0) AS `65yrs`,sum(`plsd`.`vp_ls_air_base_157_avg`.`65_CA`) AS `65ca`,round((sum(`plsd`.`vp_ls_air_base_157_avg`.`65_CA`) / sum(`plsd`.`vp_ls_air_base_157_avg`.`65_69`)),4) AS `65AIR`,round(sum(`plsd`.`vp_ls_air_base_157_avg`.`70_74`),0) AS `70yrs`,sum(`plsd`.`vp_ls_air_base_157_avg`.`70_CA`) AS `70ca`,round((sum(`plsd`.`vp_ls_air_base_157_avg`.`70_CA`) / sum(`plsd`.`vp_ls_air_base_157_avg`.`70_74`)),4) AS `70AIR` from `plsd`.`vp_ls_air_base_157_avg` where ((`plsd`.`vp_ls_air_base_157_avg`.`GENE` like '%PMS2%') and (`plsd`.`vp_ls_air_base_157_avg`.`SEX` like '%F%'));

CREATE ALGORITHM=UNDEFINED DEFINER=`root`@`localhost` SQL SECURITY DEFINER VIEW `plsd`.`vp_ls_air_157_pms2_m_avg` AS select 'vp_ls_air_base_157_M_avg' AS `SOURCE`,'PMS2_M_avg' AS `CLAUSE`,round(sum(`plsd`.`vp_ls_air_base_157_avg`.`25_29`),0) AS `25yrs`,sum(`plsd`.`vp_ls_air_base_157_avg`.`25_CA`) AS `25ca`,round((sum(`plsd`.`vp_ls_air_base_157_avg`.`25_CA`) / sum(`plsd`.`vp_ls_air_base_157_avg`.`25_29`)),4) AS `25AIR`,round(sum(`plsd`.`vp_ls_air_base_157_avg`.`30_34`),0) AS `30yrs`,sum(`plsd`.`vp_ls_air_base_157_avg`.`30_CA`) AS `30ca`,round((sum(`plsd`.`vp_ls_air_base_157_avg`.`30_CA`) / sum(`plsd`.`vp_ls_air_base_157_avg`.`30_34`)),4) AS `30AIR`,round(sum(`plsd`.`vp_ls_air_base_157_avg`.`35_39`),0) AS `35yrs`,sum(`plsd`.`vp_ls_air_base_157_avg`.`35_CA`) AS `35ca`,round((sum(`plsd`.`vp_ls_air_base_157_avg`.`35_CA`) / sum(`plsd`.`vp_ls_air_base_157_avg`.`35_39`)),4) AS `35AIR`,round(sum(`plsd`.`vp_ls_air_base_157_avg`.`40_44`),0) AS `40yrs`,sum(`plsd`.`vp_ls_air_base_157_avg`.`40_CA`) AS `40ca`,round((sum(`plsd`.`vp_ls_air_base_157_avg`.`40_CA`) / sum(`plsd`.`vp_ls_air_base_157_avg`.`40_44`)),4) AS `40AIR`,round(sum(`plsd`.`vp_ls_air_base_157_avg`.`45_49`),0) AS `45yrs`,sum(`plsd`.`vp_ls_air_base_157_avg`.`45_CA`) AS `45ca`,round((sum(`plsd`.`vp_ls_air_base_157_avg`.`45_CA`) / sum(`plsd`.`vp_ls_air_base_157_avg`.`45_49`)),4) AS `45AIR`,round(sum(`plsd`.`vp_ls_air_base_157_avg`.`50_54`),0) AS `50yrs`,sum(`plsd`.`vp_ls_air_base_157_avg`.`50_CA`) AS `50ca`,round((sum(`plsd`.`vp_ls_air_base_157_avg`.`50_CA`) / sum(`plsd`.`vp_ls_air_base_157_avg`.`50_54`)),4) AS `50AIR`,round(sum(`plsd`.`vp_ls_air_base_157_avg`.`55_59`),0) AS `55yrs`,sum(`plsd`.`vp_ls_air_base_157_avg`.`55_CA`) AS `55ca`,round((sum(`plsd`.`vp_ls_air_base_157_avg`.`55_CA`) / sum(`plsd`.`vp_ls_air_base_157_avg`.`55_59`)),4) AS `55AIR`,round(sum(`plsd`.`vp_ls_air_base_157_avg`.`60_64`),0) AS `60yrs`,sum(`plsd`.`vp_ls_air_base_157_avg`.`60_CA`) AS `60ca`,round((sum(`plsd`.`vp_ls_air_base_157_avg`.`60_CA`) / sum(`plsd`.`vp_ls_air_base_157_avg`.`60_64`)),4) AS `60AIR`,round(sum(`plsd`.`vp_ls_air_base_157_avg`.`65_69`),0) AS `65yrs`,sum(`plsd`.`vp_ls_air_base_157_avg`.`65_CA`) AS `65ca`,round((sum(`plsd`.`vp_ls_air_base_157_avg`.`65_CA`) / sum(`plsd`.`vp_ls_air_base_157_avg`.`65_69`)),4) AS `65AIR`,round(sum(`plsd`.`vp_ls_air_base_157_avg`.`70_74`),0) AS `70yrs`,sum(`plsd`.`vp_ls_air_base_157_avg`.`70_CA`) AS `70ca`,round((sum(`plsd`.`vp_ls_air_base_157_avg`.`70_CA`) / sum(`plsd`.`vp_ls_air_base_157_avg`.`70_74`)),4) AS `70AIR` from `plsd`.`vp_ls_air_base_157_avg` where ((`plsd`.`vp_ls_air_base_157_avg`.`GENE` like '%PMS2%') and (`plsd`.`vp_ls_air_base_157_avg`.`SEX` like '%M%'));

CREATE ALGORITHM=UNDEFINED DEFINER=`root`@`localhost` SQL SECURITY DEFINER VIEW `plsd`.`vp_ls_air_174_mlh1_f_avg` AS select 'vp_ls_air_base_174_F_avg' AS `SOURCE`,'MLH1_f_avg' AS `CLAUSE`,round(sum(`plsd`.`vp_ls_air_base_174_avg`.`25_29`),0) AS `25yrs`,sum(`plsd`.`vp_ls_air_base_174_avg`.`25_CA`) AS `25ca`,round((sum(`plsd`.`vp_ls_air_base_174_avg`.`25_CA`) / sum(`plsd`.`vp_ls_air_base_174_avg`.`25_29`)),4) AS `25AIR`,round(sum(`plsd`.`vp_ls_air_base_174_avg`.`30_34`),0) AS `30yrs`,sum(`plsd`.`vp_ls_air_base_174_avg`.`30_CA`) AS `30ca`,round((sum(`plsd`.`vp_ls_air_base_174_avg`.`30_CA`) / sum(`plsd`.`vp_ls_air_base_174_avg`.`30_34`)),4) AS `30AIR`,round(sum(`plsd`.`vp_ls_air_base_174_avg`.`35_39`),0) AS `35yrs`,sum(`plsd`.`vp_ls_air_base_174_avg`.`35_CA`) AS `35ca`,round((sum(`plsd`.`vp_ls_air_base_174_avg`.`35_CA`) / sum(`plsd`.`vp_ls_air_base_174_avg`.`35_39`)),4) AS `35AIR`,round(sum(`plsd`.`vp_ls_air_base_174_avg`.`40_44`),0) AS `40yrs`,sum(`plsd`.`vp_ls_air_base_174_avg`.`40_CA`) AS `40ca`,round((sum(`plsd`.`vp_ls_air_base_174_avg`.`40_CA`) / sum(`plsd`.`vp_ls_air_base_174_avg`.`40_44`)),4) AS `40AIR`,round(sum(`plsd`.`vp_ls_air_base_174_avg`.`45_49`),0) AS `45yrs`,sum(`plsd`.`vp_ls_air_base_174_avg`.`45_CA`) AS `45ca`,round((sum(`plsd`.`vp_ls_air_base_174_avg`.`45_CA`) / sum(`plsd`.`vp_ls_air_base_174_avg`.`45_49`)),4) AS `45AIR`,round(sum(`plsd`.`vp_ls_air_base_174_avg`.`50_54`),0) AS `50yrs`,sum(`plsd`.`vp_ls_air_base_174_avg`.`50_CA`) AS `50ca`,round((sum(`plsd`.`vp_ls_air_base_174_avg`.`50_CA`) / sum(`plsd`.`vp_ls_air_base_174_avg`.`50_54`)),4) AS `50AIR`,round(sum(`plsd`.`vp_ls_air_base_174_avg`.`55_59`),0) AS `55yrs`,sum(`plsd`.`vp_ls_air_base_174_avg`.`55_CA`) AS `55ca`,round((sum(`plsd`.`vp_ls_air_base_174_avg`.`55_CA`) / sum(`plsd`.`vp_ls_air_base_174_avg`.`55_59`)),4) AS `55AIR`,round(sum(`plsd`.`vp_ls_air_base_174_avg`.`60_64`),0) AS `60yrs`,sum(`plsd`.`vp_ls_air_base_174_avg`.`60_CA`) AS `60ca`,round((sum(`plsd`.`vp_ls_air_base_174_avg`.`60_CA`) / sum(`plsd`.`vp_ls_air_base_174_avg`.`60_64`)),4) AS `60AIR`,round(sum(`plsd`.`vp_ls_air_base_174_avg`.`65_69`),0) AS `65yrs`,sum(`plsd`.`vp_ls_air_base_174_avg`.`65_CA`) AS `65ca`,round((sum(`plsd`.`vp_ls_air_base_174_avg`.`65_CA`) / sum(`plsd`.`vp_ls_air_base_174_avg`.`65_69`)),4) AS `65AIR`,round(sum(`plsd`.`vp_ls_air_base_174_avg`.`70_74`),0) AS `70yrs`,sum(`plsd`.`vp_ls_air_base_174_avg`.`70_CA`) AS `70ca`,round((sum(`plsd`.`vp_ls_air_base_174_avg`.`70_CA`) / sum(`plsd`.`vp_ls_air_base_174_avg`.`70_74`)),4) AS `70AIR` from `plsd`.`vp_ls_air_base_174_avg` where ((`plsd`.`vp_ls_air_base_174_avg`.`GENE` like '%MLH1%') and (`plsd`.`vp_ls_air_base_174_avg`.`SEX` like '%F%'));

CREATE ALGORITHM=UNDEFINED DEFINER=`root`@`localhost` SQL SECURITY DEFINER VIEW `plsd`.`vp_ls_air_174_msh2_f_avg` AS select 'vp_ls_air_base_174_F_avg' AS `SOURCE`,'MSH2_f_avg' AS `CLAUSE`,round(sum(`plsd`.`vp_ls_air_base_174_avg`.`25_29`),0) AS `25yrs`,sum(`plsd`.`vp_ls_air_base_174_avg`.`25_CA`) AS `25ca`,round((sum(`plsd`.`vp_ls_air_base_174_avg`.`25_CA`) / sum(`plsd`.`vp_ls_air_base_174_avg`.`25_29`)),4) AS `25AIR`,round(sum(`plsd`.`vp_ls_air_base_174_avg`.`30_34`),0) AS `30yrs`,sum(`plsd`.`vp_ls_air_base_174_avg`.`30_CA`) AS `30ca`,round((sum(`plsd`.`vp_ls_air_base_174_avg`.`30_CA`) / sum(`plsd`.`vp_ls_air_base_174_avg`.`30_34`)),4) AS `30AIR`,round(sum(`plsd`.`vp_ls_air_base_174_avg`.`35_39`),0) AS `35yrs`,sum(`plsd`.`vp_ls_air_base_174_avg`.`35_CA`) AS `35ca`,round((sum(`plsd`.`vp_ls_air_base_174_avg`.`35_CA`) / sum(`plsd`.`vp_ls_air_base_174_avg`.`35_39`)),4) AS `35AIR`,round(sum(`plsd`.`vp_ls_air_base_174_avg`.`40_44`),0) AS `40yrs`,sum(`plsd`.`vp_ls_air_base_174_avg`.`40_CA`) AS `40ca`,round((sum(`plsd`.`vp_ls_air_base_174_avg`.`40_CA`) / sum(`plsd`.`vp_ls_air_base_174_avg`.`40_44`)),4) AS `40AIR`,round(sum(`plsd`.`vp_ls_air_base_174_avg`.`45_49`),0) AS `45yrs`,sum(`plsd`.`vp_ls_air_base_174_avg`.`45_CA`) AS `45ca`,round((sum(`plsd`.`vp_ls_air_base_174_avg`.`45_CA`) / sum(`plsd`.`vp_ls_air_base_174_avg`.`45_49`)),4) AS `45AIR`,round(sum(`plsd`.`vp_ls_air_base_174_avg`.`50_54`),0) AS `50yrs`,sum(`plsd`.`vp_ls_air_base_174_avg`.`50_CA`) AS `50ca`,round((sum(`plsd`.`vp_ls_air_base_174_avg`.`50_CA`) / sum(`plsd`.`vp_ls_air_base_174_avg`.`50_54`)),4) AS `50AIR`,round(sum(`plsd`.`vp_ls_air_base_174_avg`.`55_59`),0) AS `55yrs`,sum(`plsd`.`vp_ls_air_base_174_avg`.`55_CA`) AS `55ca`,round((sum(`plsd`.`vp_ls_air_base_174_avg`.`55_CA`) / sum(`plsd`.`vp_ls_air_base_174_avg`.`55_59`)),4) AS `55AIR`,round(sum(`plsd`.`vp_ls_air_base_174_avg`.`60_64`),0) AS `60yrs`,sum(`plsd`.`vp_ls_air_base_174_avg`.`60_CA`) AS `60ca`,round((sum(`plsd`.`vp_ls_air_base_174_avg`.`60_CA`) / sum(`plsd`.`vp_ls_air_base_174_avg`.`60_64`)),4) AS `60AIR`,round(sum(`plsd`.`vp_ls_air_base_174_avg`.`65_69`),0) AS `65yrs`,sum(`plsd`.`vp_ls_air_base_174_avg`.`65_CA`) AS `65ca`,round((sum(`plsd`.`vp_ls_air_base_174_avg`.`65_CA`) / sum(`plsd`.`vp_ls_air_base_174_avg`.`65_69`)),4) AS `65AIR`,round(sum(`plsd`.`vp_ls_air_base_174_avg`.`70_74`),0) AS `70yrs`,sum(`plsd`.`vp_ls_air_base_174_avg`.`70_CA`) AS `70ca`,round((sum(`plsd`.`vp_ls_air_base_174_avg`.`70_CA`) / sum(`plsd`.`vp_ls_air_base_174_avg`.`70_74`)),4) AS `70AIR` from `plsd`.`vp_ls_air_base_174_avg` where ((`plsd`.`vp_ls_air_base_174_avg`.`GENE` like '%MSH2%') and (`plsd`.`vp_ls_air_base_174_avg`.`SEX` like '%F%'));

CREATE ALGORITHM=UNDEFINED DEFINER=`root`@`localhost` SQL SECURITY DEFINER VIEW `plsd`.`vp_ls_air_174_msh6_f_avg` AS select 'vp_ls_air_base_174_F_avg' AS `SOURCE`,'MSH6_f_avg' AS `CLAUSE`,round(sum(`plsd`.`vp_ls_air_base_174_avg`.`25_29`),0) AS `25yrs`,sum(`plsd`.`vp_ls_air_base_174_avg`.`25_CA`) AS `25ca`,round((sum(`plsd`.`vp_ls_air_base_174_avg`.`25_CA`) / sum(`plsd`.`vp_ls_air_base_174_avg`.`25_29`)),4) AS `25AIR`,round(sum(`plsd`.`vp_ls_air_base_174_avg`.`30_34`),0) AS `30yrs`,sum(`plsd`.`vp_ls_air_base_174_avg`.`30_CA`) AS `30ca`,round((sum(`plsd`.`vp_ls_air_base_174_avg`.`30_CA`) / sum(`plsd`.`vp_ls_air_base_174_avg`.`30_34`)),4) AS `30AIR`,round(sum(`plsd`.`vp_ls_air_base_174_avg`.`35_39`),0) AS `35yrs`,sum(`plsd`.`vp_ls_air_base_174_avg`.`35_CA`) AS `35ca`,round((sum(`plsd`.`vp_ls_air_base_174_avg`.`35_CA`) / sum(`plsd`.`vp_ls_air_base_174_avg`.`35_39`)),4) AS `35AIR`,round(sum(`plsd`.`vp_ls_air_base_174_avg`.`40_44`),0) AS `40yrs`,sum(`plsd`.`vp_ls_air_base_174_avg`.`40_CA`) AS `40ca`,round((sum(`plsd`.`vp_ls_air_base_174_avg`.`40_CA`) / sum(`plsd`.`vp_ls_air_base_174_avg`.`40_44`)),4) AS `40AIR`,round(sum(`plsd`.`vp_ls_air_base_174_avg`.`45_49`),0) AS `45yrs`,sum(`plsd`.`vp_ls_air_base_174_avg`.`45_CA`) AS `45ca`,round((sum(`plsd`.`vp_ls_air_base_174_avg`.`45_CA`) / sum(`plsd`.`vp_ls_air_base_174_avg`.`45_49`)),4) AS `45AIR`,round(sum(`plsd`.`vp_ls_air_base_174_avg`.`50_54`),0) AS `50yrs`,sum(`plsd`.`vp_ls_air_base_174_avg`.`50_CA`) AS `50ca`,round((sum(`plsd`.`vp_ls_air_base_174_avg`.`50_CA`) / sum(`plsd`.`vp_ls_air_base_174_avg`.`50_54`)),4) AS `50AIR`,round(sum(`plsd`.`vp_ls_air_base_174_avg`.`55_59`),0) AS `55yrs`,sum(`plsd`.`vp_ls_air_base_174_avg`.`55_CA`) AS `55ca`,round((sum(`plsd`.`vp_ls_air_base_174_avg`.`55_CA`) / sum(`plsd`.`vp_ls_air_base_174_avg`.`55_59`)),4) AS `55AIR`,round(sum(`plsd`.`vp_ls_air_base_174_avg`.`60_64`),0) AS `60yrs`,sum(`plsd`.`vp_ls_air_base_174_avg`.`60_CA`) AS `60ca`,round((sum(`plsd`.`vp_ls_air_base_174_avg`.`60_CA`) / sum(`plsd`.`vp_ls_air_base_174_avg`.`60_64`)),4) AS `60AIR`,round(sum(`plsd`.`vp_ls_air_base_174_avg`.`65_69`),0) AS `65yrs`,sum(`plsd`.`vp_ls_air_base_174_avg`.`65_CA`) AS `65ca`,round((sum(`plsd`.`vp_ls_air_base_174_avg`.`65_CA`) / sum(`plsd`.`vp_ls_air_base_174_avg`.`65_69`)),4) AS `65AIR`,round(sum(`plsd`.`vp_ls_air_base_174_avg`.`70_74`),0) AS `70yrs`,sum(`plsd`.`vp_ls_air_base_174_avg`.`70_CA`) AS `70ca`,round((sum(`plsd`.`vp_ls_air_base_174_avg`.`70_CA`) / sum(`plsd`.`vp_ls_air_base_174_avg`.`70_74`)),4) AS `70AIR` from `plsd`.`vp_ls_air_base_174_avg` where ((`plsd`.`vp_ls_air_base_174_avg`.`GENE` like '%MSH6%') and (`plsd`.`vp_ls_air_base_174_avg`.`SEX` like '%F%'));

CREATE ALGORITHM=UNDEFINED DEFINER=`root`@`localhost` SQL SECURITY DEFINER VIEW `plsd`.`vp_ls_air_174_pms2_f_avg` AS select 'vp_ls_air_base_174_F_avg' AS `SOURCE`,'PMS2_f_avg' AS `CLAUSE`,round(sum(`plsd`.`vp_ls_air_base_174_avg`.`25_29`),0) AS `25yrs`,sum(`plsd`.`vp_ls_air_base_174_avg`.`25_CA`) AS `25ca`,round((sum(`plsd`.`vp_ls_air_base_174_avg`.`25_CA`) / sum(`plsd`.`vp_ls_air_base_174_avg`.`25_29`)),4) AS `25AIR`,round(sum(`plsd`.`vp_ls_air_base_174_avg`.`30_34`),0) AS `30yrs`,sum(`plsd`.`vp_ls_air_base_174_avg`.`30_CA`) AS `30ca`,round((sum(`plsd`.`vp_ls_air_base_174_avg`.`30_CA`) / sum(`plsd`.`vp_ls_air_base_174_avg`.`30_34`)),4) AS `30AIR`,round(sum(`plsd`.`vp_ls_air_base_174_avg`.`35_39`),0) AS `35yrs`,sum(`plsd`.`vp_ls_air_base_174_avg`.`35_CA`) AS `35ca`,round((sum(`plsd`.`vp_ls_air_base_174_avg`.`35_CA`) / sum(`plsd`.`vp_ls_air_base_174_avg`.`35_39`)),4) AS `35AIR`,round(sum(`plsd`.`vp_ls_air_base_174_avg`.`40_44`),0) AS `40yrs`,sum(`plsd`.`vp_ls_air_base_174_avg`.`40_CA`) AS `40ca`,round((sum(`plsd`.`vp_ls_air_base_174_avg`.`40_CA`) / sum(`plsd`.`vp_ls_air_base_174_avg`.`40_44`)),4) AS `40AIR`,round(sum(`plsd`.`vp_ls_air_base_174_avg`.`45_49`),0) AS `45yrs`,sum(`plsd`.`vp_ls_air_base_174_avg`.`45_CA`) AS `45ca`,round((sum(`plsd`.`vp_ls_air_base_174_avg`.`45_CA`) / sum(`plsd`.`vp_ls_air_base_174_avg`.`45_49`)),4) AS `45AIR`,round(sum(`plsd`.`vp_ls_air_base_174_avg`.`50_54`),0) AS `50yrs`,sum(`plsd`.`vp_ls_air_base_174_avg`.`50_CA`) AS `50ca`,round((sum(`plsd`.`vp_ls_air_base_174_avg`.`50_CA`) / sum(`plsd`.`vp_ls_air_base_174_avg`.`50_54`)),4) AS `50AIR`,round(sum(`plsd`.`vp_ls_air_base_174_avg`.`55_59`),0) AS `55yrs`,sum(`plsd`.`vp_ls_air_base_174_avg`.`55_CA`) AS `55ca`,round((sum(`plsd`.`vp_ls_air_base_174_avg`.`55_CA`) / sum(`plsd`.`vp_ls_air_base_174_avg`.`55_59`)),4) AS `55AIR`,round(sum(`plsd`.`vp_ls_air_base_174_avg`.`60_64`),0) AS `60yrs`,sum(`plsd`.`vp_ls_air_base_174_avg`.`60_CA`) AS `60ca`,round((sum(`plsd`.`vp_ls_air_base_174_avg`.`60_CA`) / sum(`plsd`.`vp_ls_air_base_174_avg`.`60_64`)),4) AS `60AIR`,round(sum(`plsd`.`vp_ls_air_base_174_avg`.`65_69`),0) AS `65yrs`,sum(`plsd`.`vp_ls_air_base_174_avg`.`65_CA`) AS `65ca`,round((sum(`plsd`.`vp_ls_air_base_174_avg`.`65_CA`) / sum(`plsd`.`vp_ls_air_base_174_avg`.`65_69`)),4) AS `65AIR`,round(sum(`plsd`.`vp_ls_air_base_174_avg`.`70_74`),0) AS `70yrs`,sum(`plsd`.`vp_ls_air_base_174_avg`.`70_CA`) AS `70ca`,round((sum(`plsd`.`vp_ls_air_base_174_avg`.`70_CA`) / sum(`plsd`.`vp_ls_air_base_174_avg`.`70_74`)),4) AS `70AIR` from `plsd`.`vp_ls_air_base_174_avg` where ((`plsd`.`vp_ls_air_base_174_avg`.`GENE` like '%PMS2%') and (`plsd`.`vp_ls_air_base_174_avg`.`SEX` like '%F%'));

CREATE ALGORITHM=UNDEFINED DEFINER=`root`@`localhost` SQL SECURITY DEFINER VIEW `plsd`.`vp_ls_air_182_183_mlh1_f_avg` AS select 'vp_ls_air_base_182_183_F_avg' AS `SOURCE`,'MLH1_F_avg' AS `CLAUSE`,round(sum(`plsd`.`vp_ls_air_base_182_183_avg`.`25_29`),0) AS `25yrs`,sum(`plsd`.`vp_ls_air_base_182_183_avg`.`25_CA`) AS `25ca`,round((sum(`plsd`.`vp_ls_air_base_182_183_avg`.`25_CA`) / sum(`plsd`.`vp_ls_air_base_182_183_avg`.`25_29`)),4) AS `25AIR`,round(sum(`plsd`.`vp_ls_air_base_182_183_avg`.`30_34`),0) AS `30yrs`,sum(`plsd`.`vp_ls_air_base_182_183_avg`.`30_CA`) AS `30ca`,round((sum(`plsd`.`vp_ls_air_base_182_183_avg`.`30_CA`) / sum(`plsd`.`vp_ls_air_base_182_183_avg`.`30_34`)),4) AS `30AIR`,round(sum(`plsd`.`vp_ls_air_base_182_183_avg`.`35_39`),0) AS `35yrs`,sum(`plsd`.`vp_ls_air_base_182_183_avg`.`35_CA`) AS `35ca`,round((sum(`plsd`.`vp_ls_air_base_182_183_avg`.`35_CA`) / sum(`plsd`.`vp_ls_air_base_182_183_avg`.`35_39`)),4) AS `35AIR`,round(sum(`plsd`.`vp_ls_air_base_182_183_avg`.`40_44`),0) AS `40yrs`,sum(`plsd`.`vp_ls_air_base_182_183_avg`.`40_CA`) AS `40ca`,round((sum(`plsd`.`vp_ls_air_base_182_183_avg`.`40_CA`) / sum(`plsd`.`vp_ls_air_base_182_183_avg`.`40_44`)),4) AS `40AIR`,round(sum(`plsd`.`vp_ls_air_base_182_183_avg`.`45_49`),0) AS `45yrs`,sum(`plsd`.`vp_ls_air_base_182_183_avg`.`45_CA`) AS `45ca`,round((sum(`plsd`.`vp_ls_air_base_182_183_avg`.`45_CA`) / sum(`plsd`.`vp_ls_air_base_182_183_avg`.`45_49`)),4) AS `45AIR`,round(sum(`plsd`.`vp_ls_air_base_182_183_avg`.`50_54`),0) AS `50yrs`,sum(`plsd`.`vp_ls_air_base_182_183_avg`.`50_CA`) AS `50ca`,round((sum(`plsd`.`vp_ls_air_base_182_183_avg`.`50_CA`) / sum(`plsd`.`vp_ls_air_base_182_183_avg`.`50_54`)),4) AS `50AIR`,round(sum(`plsd`.`vp_ls_air_base_182_183_avg`.`55_59`),0) AS `55yrs`,sum(`plsd`.`vp_ls_air_base_182_183_avg`.`55_CA`) AS `55ca`,round((sum(`plsd`.`vp_ls_air_base_182_183_avg`.`55_CA`) / sum(`plsd`.`vp_ls_air_base_182_183_avg`.`55_59`)),4) AS `55AIR`,round(sum(`plsd`.`vp_ls_air_base_182_183_avg`.`60_64`),0) AS `60yrs`,sum(`plsd`.`vp_ls_air_base_182_183_avg`.`60_CA`) AS `60ca`,round((sum(`plsd`.`vp_ls_air_base_182_183_avg`.`60_CA`) / sum(`plsd`.`vp_ls_air_base_182_183_avg`.`60_64`)),4) AS `60AIR`,round(sum(`plsd`.`vp_ls_air_base_182_183_avg`.`65_69`),0) AS `65yrs`,sum(`plsd`.`vp_ls_air_base_182_183_avg`.`65_CA`) AS `65ca`,round((sum(`plsd`.`vp_ls_air_base_182_183_avg`.`65_CA`) / sum(`plsd`.`vp_ls_air_base_182_183_avg`.`65_69`)),4) AS `65AIR`,round(sum(`plsd`.`vp_ls_air_base_182_183_avg`.`70_74`),0) AS `70yrs`,sum(`plsd`.`vp_ls_air_base_182_183_avg`.`70_CA`) AS `70ca`,round((sum(`plsd`.`vp_ls_air_base_182_183_avg`.`70_CA`) / sum(`plsd`.`vp_ls_air_base_182_183_avg`.`70_74`)),4) AS `70AIR` from `plsd`.`vp_ls_air_base_182_183_avg` where ((`plsd`.`vp_ls_air_base_182_183_avg`.`GENE` like '%MLH1%') and (`plsd`.`vp_ls_air_base_182_183_avg`.`SEX` like '%F%'));

CREATE ALGORITHM=UNDEFINED DEFINER=`root`@`localhost` SQL SECURITY DEFINER VIEW `plsd`.`vp_ls_air_182_183_mlh1_f_nopripre_avg` (`SOURCE`,`CLAUSE`,`25yrs`,`25ca`,`25AIR`,`30yrs`,`30ca`,`30AIR`,`35yrs`,`35ca`,`35AIR`,`40yrs`,`40ca`,`40AIR`,`45yrs`,`45ca`,`45AIR`,`50yrs`,`50ca`,`50AIR`,`55yrs`,`55ca`,`55AIR`,`60yrs`,`60ca`,`60AIR`,`65yrs`,`65ca`,`65AIR`,`70yrs`,`70ca`,`70AIR`) AS select 'vp_ls_air_base_182_183_f_nopripre_AVG' AS `SOURCE`,'MLH1fnpp_AVG' AS `CLAUSE`,round(sum(`plsd`.`vp_ls_air_base_182_183_nopripre_avg`.`25_29`),0) AS `25yrs`,sum(`plsd`.`vp_ls_air_base_182_183_nopripre_avg`.`25_CA`) AS `25ca`,round((sum(`plsd`.`vp_ls_air_base_182_183_nopripre_avg`.`25_CA`) / sum(`plsd`.`vp_ls_air_base_182_183_nopripre_avg`.`25_29`)),4) AS `25AIR`,round(sum(`plsd`.`vp_ls_air_base_182_183_nopripre_avg`.`30_34`),0) AS `30yrs`,sum(`plsd`.`vp_ls_air_base_182_183_nopripre_avg`.`30_CA`) AS `30ca`,round((sum(`plsd`.`vp_ls_air_base_182_183_nopripre_avg`.`30_CA`) / sum(`plsd`.`vp_ls_air_base_182_183_nopripre_avg`.`30_34`)),4) AS `30AIR`,round(sum(`plsd`.`vp_ls_air_base_182_183_nopripre_avg`.`35_39`),0) AS `35yrs`,sum(`plsd`.`vp_ls_air_base_182_183_nopripre_avg`.`35_CA`) AS `35ca`,round((sum(`plsd`.`vp_ls_air_base_182_183_nopripre_avg`.`35_CA`) / sum(`plsd`.`vp_ls_air_base_182_183_nopripre_avg`.`35_39`)),4) AS `35AIR`,round(sum(`plsd`.`vp_ls_air_base_182_183_nopripre_avg`.`40_44`),0) AS `40yrs`,sum(`plsd`.`vp_ls_air_base_182_183_nopripre_avg`.`40_CA`) AS `40ca`,round((sum(`plsd`.`vp_ls_air_base_182_183_nopripre_avg`.`40_CA`) / sum(`plsd`.`vp_ls_air_base_182_183_nopripre_avg`.`40_44`)),4) AS `40AIR`,round(sum(`plsd`.`vp_ls_air_base_182_183_nopripre_avg`.`45_49`),0) AS `45yrs`,sum(`plsd`.`vp_ls_air_base_182_183_nopripre_avg`.`45_CA`) AS `45ca`,round((sum(`plsd`.`vp_ls_air_base_182_183_nopripre_avg`.`45_CA`) / sum(`plsd`.`vp_ls_air_base_182_183_nopripre_avg`.`45_49`)),4) AS `45AIR`,round(sum(`plsd`.`vp_ls_air_base_182_183_nopripre_avg`.`50_54`),0) AS `50yrs`,sum(`plsd`.`vp_ls_air_base_182_183_nopripre_avg`.`50_CA`) AS `50ca`,round((sum(`plsd`.`vp_ls_air_base_182_183_nopripre_avg`.`50_CA`) / sum(`plsd`.`vp_ls_air_base_182_183_nopripre_avg`.`50_54`)),4) AS `50AIR`,round(sum(`plsd`.`vp_ls_air_base_182_183_nopripre_avg`.`55_59`),0) AS `55yrs`,sum(`plsd`.`vp_ls_air_base_182_183_nopripre_avg`.`55_CA`) AS `55ca`,round((sum(`plsd`.`vp_ls_air_base_182_183_nopripre_avg`.`55_CA`) / sum(`plsd`.`vp_ls_air_base_182_183_nopripre_avg`.`55_59`)),4) AS `55AIR`,round(sum(`plsd`.`vp_ls_air_base_182_183_nopripre_avg`.`60_64`),0) AS `60yrs`,sum(`plsd`.`vp_ls_air_base_182_183_nopripre_avg`.`60_CA`) AS `60ca`,round((sum(`plsd`.`vp_ls_air_base_182_183_nopripre_avg`.`60_CA`) / sum(`plsd`.`vp_ls_air_base_182_183_nopripre_avg`.`60_64`)),4) AS `60AIR`,round(sum(`plsd`.`vp_ls_air_base_182_183_nopripre_avg`.`65_69`),0) AS `65yrs`,sum(`plsd`.`vp_ls_air_base_182_183_nopripre_avg`.`65_CA`) AS `65ca`,round((sum(`plsd`.`vp_ls_air_base_182_183_nopripre_avg`.`65_CA`) / sum(`plsd`.`vp_ls_air_base_182_183_nopripre_avg`.`65_69`)),4) AS `65AIR`,round(sum(`plsd`.`vp_ls_air_base_182_183_nopripre_avg`.`70_74`),0) AS `70yrs`,sum(`plsd`.`vp_ls_air_base_182_183_nopripre_avg`.`70_CA`) AS `70ca`,round((sum(`plsd`.`vp_ls_air_base_182_183_nopripre_avg`.`70_CA`) / sum(`plsd`.`vp_ls_air_base_182_183_nopripre_avg`.`70_74`)),4) AS `70AIR` from `plsd`.`vp_ls_air_base_182_183_nopripre_avg` where ((`plsd`.`vp_ls_air_base_182_183_nopripre_avg`.`GENE` like '%MLH1%') and (`plsd`.`vp_ls_air_base_182_183_nopripre_avg`.`SEX` like '%F%'));

CREATE ALGORITHM=UNDEFINED DEFINER=`root`@`localhost` SQL SECURITY DEFINER VIEW `plsd`.`vp_ls_air_182_183_msh2_f_avg` AS select 'vp_ls_air_base_182_183_F_avg' AS `SOURCE`,'MSH2_F_avg' AS `CLAUSE`,round(sum(`plsd`.`vp_ls_air_base_182_183_avg`.`25_29`),0) AS `25yrs`,sum(`plsd`.`vp_ls_air_base_182_183_avg`.`25_CA`) AS `25ca`,round((sum(`plsd`.`vp_ls_air_base_182_183_avg`.`25_CA`) / sum(`plsd`.`vp_ls_air_base_182_183_avg`.`25_29`)),4) AS `25AIR`,round(sum(`plsd`.`vp_ls_air_base_182_183_avg`.`30_34`),0) AS `30yrs`,sum(`plsd`.`vp_ls_air_base_182_183_avg`.`30_CA`) AS `30ca`,round((sum(`plsd`.`vp_ls_air_base_182_183_avg`.`30_CA`) / sum(`plsd`.`vp_ls_air_base_182_183_avg`.`30_34`)),4) AS `30AIR`,round(sum(`plsd`.`vp_ls_air_base_182_183_avg`.`35_39`),0) AS `35yrs`,sum(`plsd`.`vp_ls_air_base_182_183_avg`.`35_CA`) AS `35ca`,round((sum(`plsd`.`vp_ls_air_base_182_183_avg`.`35_CA`) / sum(`plsd`.`vp_ls_air_base_182_183_avg`.`35_39`)),4) AS `35AIR`,round(sum(`plsd`.`vp_ls_air_base_182_183_avg`.`40_44`),0) AS `40yrs`,sum(`plsd`.`vp_ls_air_base_182_183_avg`.`40_CA`) AS `40ca`,round((sum(`plsd`.`vp_ls_air_base_182_183_avg`.`40_CA`) / sum(`plsd`.`vp_ls_air_base_182_183_avg`.`40_44`)),4) AS `40AIR`,round(sum(`plsd`.`vp_ls_air_base_182_183_avg`.`45_49`),0) AS `45yrs`,sum(`plsd`.`vp_ls_air_base_182_183_avg`.`45_CA`) AS `45ca`,round((sum(`plsd`.`vp_ls_air_base_182_183_avg`.`45_CA`) / sum(`plsd`.`vp_ls_air_base_182_183_avg`.`45_49`)),4) AS `45AIR`,round(sum(`plsd`.`vp_ls_air_base_182_183_avg`.`50_54`),0) AS `50yrs`,sum(`plsd`.`vp_ls_air_base_182_183_avg`.`50_CA`) AS `50ca`,round((sum(`plsd`.`vp_ls_air_base_182_183_avg`.`50_CA`) / sum(`plsd`.`vp_ls_air_base_182_183_avg`.`50_54`)),4) AS `50AIR`,round(sum(`plsd`.`vp_ls_air_base_182_183_avg`.`55_59`),0) AS `55yrs`,sum(`plsd`.`vp_ls_air_base_182_183_avg`.`55_CA`) AS `55ca`,round((sum(`plsd`.`vp_ls_air_base_182_183_avg`.`55_CA`) / sum(`plsd`.`vp_ls_air_base_182_183_avg`.`55_59`)),4) AS `55AIR`,round(sum(`plsd`.`vp_ls_air_base_182_183_avg`.`60_64`),0) AS `60yrs`,sum(`plsd`.`vp_ls_air_base_182_183_avg`.`60_CA`) AS `60ca`,round((sum(`plsd`.`vp_ls_air_base_182_183_avg`.`60_CA`) / sum(`plsd`.`vp_ls_air_base_182_183_avg`.`60_64`)),4) AS `60AIR`,round(sum(`plsd`.`vp_ls_air_base_182_183_avg`.`65_69`),0) AS `65yrs`,sum(`plsd`.`vp_ls_air_base_182_183_avg`.`65_CA`) AS `65ca`,round((sum(`plsd`.`vp_ls_air_base_182_183_avg`.`65_CA`) / sum(`plsd`.`vp_ls_air_base_182_183_avg`.`65_69`)),4) AS `65AIR`,round(sum(`plsd`.`vp_ls_air_base_182_183_avg`.`70_74`),0) AS `70yrs`,sum(`plsd`.`vp_ls_air_base_182_183_avg`.`70_CA`) AS `70ca`,round((sum(`plsd`.`vp_ls_air_base_182_183_avg`.`70_CA`) / sum(`plsd`.`vp_ls_air_base_182_183_avg`.`70_74`)),4) AS `70AIR` from `plsd`.`vp_ls_air_base_182_183_avg` where ((`plsd`.`vp_ls_air_base_182_183_avg`.`GENE` like '%MSH2%') and (`plsd`.`vp_ls_air_base_182_183_avg`.`SEX` like '%F%'));

CREATE ALGORITHM=UNDEFINED DEFINER=`root`@`localhost` SQL SECURITY DEFINER VIEW `plsd`.`vp_ls_air_182_183_msh2_f_nopripre_avg` (`SOURCE`,`CLAUSE`,`25yrs`,`25ca`,`25AIR`,`30yrs`,`30ca`,`30AIR`,`35yrs`,`35ca`,`35AIR`,`40yrs`,`40ca`,`40AIR`,`45yrs`,`45ca`,`45AIR`,`50yrs`,`50ca`,`50AIR`,`55yrs`,`55ca`,`55AIR`,`60yrs`,`60ca`,`60AIR`,`65yrs`,`65ca`,`65AIR`,`70yrs`,`70ca`,`70AIR`) AS select 'vp_ls_air_base_182_183_f_nopripre_AVG' AS `SOURCE`,'MSH2fnpp_AVG' AS `CLAUSE`,round(sum(`plsd`.`vp_ls_air_base_182_183_nopripre_avg`.`25_29`),0) AS `25yrs`,sum(`plsd`.`vp_ls_air_base_182_183_nopripre_avg`.`25_CA`) AS `25ca`,round((sum(`plsd`.`vp_ls_air_base_182_183_nopripre_avg`.`25_CA`) / sum(`plsd`.`vp_ls_air_base_182_183_nopripre_avg`.`25_29`)),4) AS `25AIR`,round(sum(`plsd`.`vp_ls_air_base_182_183_nopripre_avg`.`30_34`),0) AS `30yrs`,sum(`plsd`.`vp_ls_air_base_182_183_nopripre_avg`.`30_CA`) AS `30ca`,round((sum(`plsd`.`vp_ls_air_base_182_183_nopripre_avg`.`30_CA`) / sum(`plsd`.`vp_ls_air_base_182_183_nopripre_avg`.`30_34`)),4) AS `30AIR`,round(sum(`plsd`.`vp_ls_air_base_182_183_nopripre_avg`.`35_39`),0) AS `35yrs`,sum(`plsd`.`vp_ls_air_base_182_183_nopripre_avg`.`35_CA`) AS `35ca`,round((sum(`plsd`.`vp_ls_air_base_182_183_nopripre_avg`.`35_CA`) / sum(`plsd`.`vp_ls_air_base_182_183_nopripre_avg`.`35_39`)),4) AS `35AIR`,round(sum(`plsd`.`vp_ls_air_base_182_183_nopripre_avg`.`40_44`),0) AS `40yrs`,sum(`plsd`.`vp_ls_air_base_182_183_nopripre_avg`.`40_CA`) AS `40ca`,round((sum(`plsd`.`vp_ls_air_base_182_183_nopripre_avg`.`40_CA`) / sum(`plsd`.`vp_ls_air_base_182_183_nopripre_avg`.`40_44`)),4) AS `40AIR`,round(sum(`plsd`.`vp_ls_air_base_182_183_nopripre_avg`.`45_49`),0) AS `45yrs`,sum(`plsd`.`vp_ls_air_base_182_183_nopripre_avg`.`45_CA`) AS `45ca`,round((sum(`plsd`.`vp_ls_air_base_182_183_nopripre_avg`.`45_CA`) / sum(`plsd`.`vp_ls_air_base_182_183_nopripre_avg`.`45_49`)),4) AS `45AIR`,round(sum(`plsd`.`vp_ls_air_base_182_183_nopripre_avg`.`50_54`),0) AS `50yrs`,sum(`plsd`.`vp_ls_air_base_182_183_nopripre_avg`.`50_CA`) AS `50ca`,round((sum(`plsd`.`vp_ls_air_base_182_183_nopripre_avg`.`50_CA`) / sum(`plsd`.`vp_ls_air_base_182_183_nopripre_avg`.`50_54`)),4) AS `50AIR`,round(sum(`plsd`.`vp_ls_air_base_182_183_nopripre_avg`.`55_59`),0) AS `55yrs`,sum(`plsd`.`vp_ls_air_base_182_183_nopripre_avg`.`55_CA`) AS `55ca`,round((sum(`plsd`.`vp_ls_air_base_182_183_nopripre_avg`.`55_CA`) / sum(`plsd`.`vp_ls_air_base_182_183_nopripre_avg`.`55_59`)),4) AS `55AIR`,round(sum(`plsd`.`vp_ls_air_base_182_183_nopripre_avg`.`60_64`),0) AS `60yrs`,sum(`plsd`.`vp_ls_air_base_182_183_nopripre_avg`.`60_CA`) AS `60ca`,round((sum(`plsd`.`vp_ls_air_base_182_183_nopripre_avg`.`60_CA`) / sum(`plsd`.`vp_ls_air_base_182_183_nopripre_avg`.`60_64`)),4) AS `60AIR`,round(sum(`plsd`.`vp_ls_air_base_182_183_nopripre_avg`.`65_69`),0) AS `65yrs`,sum(`plsd`.`vp_ls_air_base_182_183_nopripre_avg`.`65_CA`) AS `65ca`,round((sum(`plsd`.`vp_ls_air_base_182_183_nopripre_avg`.`65_CA`) / sum(`plsd`.`vp_ls_air_base_182_183_nopripre_avg`.`65_69`)),4) AS `65AIR`,round(sum(`plsd`.`vp_ls_air_base_182_183_nopripre_avg`.`70_74`),0) AS `70yrs`,sum(`plsd`.`vp_ls_air_base_182_183_nopripre_avg`.`70_CA`) AS `70ca`,round((sum(`plsd`.`vp_ls_air_base_182_183_nopripre_avg`.`70_CA`) / sum(`plsd`.`vp_ls_air_base_182_183_nopripre_avg`.`70_74`)),4) AS `70AIR` from `plsd`.`vp_ls_air_base_182_183_nopripre_avg` where ((`plsd`.`vp_ls_air_base_182_183_nopripre_avg`.`GENE` like '%MSH2%') and (`plsd`.`vp_ls_air_base_182_183_nopripre_avg`.`SEX` like '%F%'));

CREATE ALGORITHM=UNDEFINED DEFINER=`root`@`localhost` SQL SECURITY DEFINER VIEW `plsd`.`vp_ls_air_182_183_msh6_f_avg` AS select 'vp_ls_air_base_182_183_F_avg' AS `SOURCE`,'MSH6_F_avg' AS `CLAUSE`,round(sum(`plsd`.`vp_ls_air_base_182_183_avg`.`25_29`),0) AS `25yrs`,sum(`plsd`.`vp_ls_air_base_182_183_avg`.`25_CA`) AS `25ca`,round((sum(`plsd`.`vp_ls_air_base_182_183_avg`.`25_CA`) / sum(`plsd`.`vp_ls_air_base_182_183_avg`.`25_29`)),4) AS `25AIR`,round(sum(`plsd`.`vp_ls_air_base_182_183_avg`.`30_34`),0) AS `30yrs`,sum(`plsd`.`vp_ls_air_base_182_183_avg`.`30_CA`) AS `30ca`,round((sum(`plsd`.`vp_ls_air_base_182_183_avg`.`30_CA`) / sum(`plsd`.`vp_ls_air_base_182_183_avg`.`30_34`)),4) AS `30AIR`,round(sum(`plsd`.`vp_ls_air_base_182_183_avg`.`35_39`),0) AS `35yrs`,sum(`plsd`.`vp_ls_air_base_182_183_avg`.`35_CA`) AS `35ca`,round((sum(`plsd`.`vp_ls_air_base_182_183_avg`.`35_CA`) / sum(`plsd`.`vp_ls_air_base_182_183_avg`.`35_39`)),4) AS `35AIR`,round(sum(`plsd`.`vp_ls_air_base_182_183_avg`.`40_44`),0) AS `40yrs`,sum(`plsd`.`vp_ls_air_base_182_183_avg`.`40_CA`) AS `40ca`,round((sum(`plsd`.`vp_ls_air_base_182_183_avg`.`40_CA`) / sum(`plsd`.`vp_ls_air_base_182_183_avg`.`40_44`)),4) AS `40AIR`,round(sum(`plsd`.`vp_ls_air_base_182_183_avg`.`45_49`),0) AS `45yrs`,sum(`plsd`.`vp_ls_air_base_182_183_avg`.`45_CA`) AS `45ca`,round((sum(`plsd`.`vp_ls_air_base_182_183_avg`.`45_CA`) / sum(`plsd`.`vp_ls_air_base_182_183_avg`.`45_49`)),4) AS `45AIR`,round(sum(`plsd`.`vp_ls_air_base_182_183_avg`.`50_54`),0) AS `50yrs`,sum(`plsd`.`vp_ls_air_base_182_183_avg`.`50_CA`) AS `50ca`,round((sum(`plsd`.`vp_ls_air_base_182_183_avg`.`50_CA`) / sum(`plsd`.`vp_ls_air_base_182_183_avg`.`50_54`)),4) AS `50AIR`,round(sum(`plsd`.`vp_ls_air_base_182_183_avg`.`55_59`),0) AS `55yrs`,sum(`plsd`.`vp_ls_air_base_182_183_avg`.`55_CA`) AS `55ca`,round((sum(`plsd`.`vp_ls_air_base_182_183_avg`.`55_CA`) / sum(`plsd`.`vp_ls_air_base_182_183_avg`.`55_59`)),4) AS `55AIR`,round(sum(`plsd`.`vp_ls_air_base_182_183_avg`.`60_64`),0) AS `60yrs`,sum(`plsd`.`vp_ls_air_base_182_183_avg`.`60_CA`) AS `60ca`,round((sum(`plsd`.`vp_ls_air_base_182_183_avg`.`60_CA`) / sum(`plsd`.`vp_ls_air_base_182_183_avg`.`60_64`)),4) AS `60AIR`,round(sum(`plsd`.`vp_ls_air_base_182_183_avg`.`65_69`),0) AS `65yrs`,sum(`plsd`.`vp_ls_air_base_182_183_avg`.`65_CA`) AS `65ca`,round((sum(`plsd`.`vp_ls_air_base_182_183_avg`.`65_CA`) / sum(`plsd`.`vp_ls_air_base_182_183_avg`.`65_69`)),4) AS `65AIR`,round(sum(`plsd`.`vp_ls_air_base_182_183_avg`.`70_74`),0) AS `70yrs`,sum(`plsd`.`vp_ls_air_base_182_183_avg`.`70_CA`) AS `70ca`,round((sum(`plsd`.`vp_ls_air_base_182_183_avg`.`70_CA`) / sum(`plsd`.`vp_ls_air_base_182_183_avg`.`70_74`)),4) AS `70AIR` from `plsd`.`vp_ls_air_base_182_183_avg` where ((`plsd`.`vp_ls_air_base_182_183_avg`.`GENE` like '%MSH6%') and (`plsd`.`vp_ls_air_base_182_183_avg`.`SEX` like '%F%'));

CREATE ALGORITHM=UNDEFINED DEFINER=`root`@`localhost` SQL SECURITY DEFINER VIEW `plsd`.`vp_ls_air_182_183_msh6_f_nopripre_avg` (`SOURCE`,`CLAUSE`,`25yrs`,`25ca`,`25AIR`,`30yrs`,`30ca`,`30AIR`,`35yrs`,`35ca`,`35AIR`,`40yrs`,`40ca`,`40AIR`,`45yrs`,`45ca`,`45AIR`,`50yrs`,`50ca`,`50AIR`,`55yrs`,`55ca`,`55AIR`,`60yrs`,`60ca`,`60AIR`,`65yrs`,`65ca`,`65AIR`,`70yrs`,`70ca`,`70AIR`) AS select 'vp_ls_air_base_182_183_f_nopripre_AVG' AS `SOURCE`,'MSH6fnpp_AVG' AS `CLAUSE`,round(sum(`plsd`.`vp_ls_air_base_182_183_nopripre_avg`.`25_29`),0) AS `25yrs`,sum(`plsd`.`vp_ls_air_base_182_183_nopripre_avg`.`25_CA`) AS `25ca`,round((sum(`plsd`.`vp_ls_air_base_182_183_nopripre_avg`.`25_CA`) / sum(`plsd`.`vp_ls_air_base_182_183_nopripre_avg`.`25_29`)),4) AS `25AIR`,round(sum(`plsd`.`vp_ls_air_base_182_183_nopripre_avg`.`30_34`),0) AS `30yrs`,sum(`plsd`.`vp_ls_air_base_182_183_nopripre_avg`.`30_CA`) AS `30ca`,round((sum(`plsd`.`vp_ls_air_base_182_183_nopripre_avg`.`30_CA`) / sum(`plsd`.`vp_ls_air_base_182_183_nopripre_avg`.`30_34`)),4) AS `30AIR`,round(sum(`plsd`.`vp_ls_air_base_182_183_nopripre_avg`.`35_39`),0) AS `35yrs`,sum(`plsd`.`vp_ls_air_base_182_183_nopripre_avg`.`35_CA`) AS `35ca`,round((sum(`plsd`.`vp_ls_air_base_182_183_nopripre_avg`.`35_CA`) / sum(`plsd`.`vp_ls_air_base_182_183_nopripre_avg`.`35_39`)),4) AS `35AIR`,round(sum(`plsd`.`vp_ls_air_base_182_183_nopripre_avg`.`40_44`),0) AS `40yrs`,sum(`plsd`.`vp_ls_air_base_182_183_nopripre_avg`.`40_CA`) AS `40ca`,round((sum(`plsd`.`vp_ls_air_base_182_183_nopripre_avg`.`40_CA`) / sum(`plsd`.`vp_ls_air_base_182_183_nopripre_avg`.`40_44`)),4) AS `40AIR`,round(sum(`plsd`.`vp_ls_air_base_182_183_nopripre_avg`.`45_49`),0) AS `45yrs`,sum(`plsd`.`vp_ls_air_base_182_183_nopripre_avg`.`45_CA`) AS `45ca`,round((sum(`plsd`.`vp_ls_air_base_182_183_nopripre_avg`.`45_CA`) / sum(`plsd`.`vp_ls_air_base_182_183_nopripre_avg`.`45_49`)),4) AS `45AIR`,round(sum(`plsd`.`vp_ls_air_base_182_183_nopripre_avg`.`50_54`),0) AS `50yrs`,sum(`plsd`.`vp_ls_air_base_182_183_nopripre_avg`.`50_CA`) AS `50ca`,round((sum(`plsd`.`vp_ls_air_base_182_183_nopripre_avg`.`50_CA`) / sum(`plsd`.`vp_ls_air_base_182_183_nopripre_avg`.`50_54`)),4) AS `50AIR`,round(sum(`plsd`.`vp_ls_air_base_182_183_nopripre_avg`.`55_59`),0) AS `55yrs`,sum(`plsd`.`vp_ls_air_base_182_183_nopripre_avg`.`55_CA`) AS `55ca`,round((sum(`plsd`.`vp_ls_air_base_182_183_nopripre_avg`.`55_CA`) / sum(`plsd`.`vp_ls_air_base_182_183_nopripre_avg`.`55_59`)),4) AS `55AIR`,round(sum(`plsd`.`vp_ls_air_base_182_183_nopripre_avg`.`60_64`),0) AS `60yrs`,sum(`plsd`.`vp_ls_air_base_182_183_nopripre_avg`.`60_CA`) AS `60ca`,round((sum(`plsd`.`vp_ls_air_base_182_183_nopripre_avg`.`60_CA`) / sum(`plsd`.`vp_ls_air_base_182_183_nopripre_avg`.`60_64`)),4) AS `60AIR`,round(sum(`plsd`.`vp_ls_air_base_182_183_nopripre_avg`.`65_69`),0) AS `65yrs`,sum(`plsd`.`vp_ls_air_base_182_183_nopripre_avg`.`65_CA`) AS `65ca`,round((sum(`plsd`.`vp_ls_air_base_182_183_nopripre_avg`.`65_CA`) / sum(`plsd`.`vp_ls_air_base_182_183_nopripre_avg`.`65_69`)),4) AS `65AIR`,round(sum(`plsd`.`vp_ls_air_base_182_183_nopripre_avg`.`70_74`),0) AS `70yrs`,sum(`plsd`.`vp_ls_air_base_182_183_nopripre_avg`.`70_CA`) AS `70ca`,round((sum(`plsd`.`vp_ls_air_base_182_183_nopripre_avg`.`70_CA`) / sum(`plsd`.`vp_ls_air_base_182_183_nopripre_avg`.`70_74`)),4) AS `70AIR` from `plsd`.`vp_ls_air_base_182_183_nopripre_avg` where ((`plsd`.`vp_ls_air_base_182_183_nopripre_avg`.`GENE` like '%MSH6%') and (`plsd`.`vp_ls_air_base_182_183_nopripre_avg`.`SEX` like '%F%'));

CREATE ALGORITHM=UNDEFINED DEFINER=`root`@`localhost` SQL SECURITY DEFINER VIEW `plsd`.`vp_ls_air_182_183_pms2_f_avg` AS select 'vp_ls_air_base_182_183_F_avg' AS `SOURCE`,'PMS2_F_avg' AS `CLAUSE`,round(sum(`plsd`.`vp_ls_air_base_182_183_avg`.`25_29`),0) AS `25yrs`,sum(`plsd`.`vp_ls_air_base_182_183_avg`.`25_CA`) AS `25ca`,round((sum(`plsd`.`vp_ls_air_base_182_183_avg`.`25_CA`) / sum(`plsd`.`vp_ls_air_base_182_183_avg`.`25_29`)),4) AS `25AIR`,round(sum(`plsd`.`vp_ls_air_base_182_183_avg`.`30_34`),0) AS `30yrs`,sum(`plsd`.`vp_ls_air_base_182_183_avg`.`30_CA`) AS `30ca`,round((sum(`plsd`.`vp_ls_air_base_182_183_avg`.`30_CA`) / sum(`plsd`.`vp_ls_air_base_182_183_avg`.`30_34`)),4) AS `30AIR`,round(sum(`plsd`.`vp_ls_air_base_182_183_avg`.`35_39`),0) AS `35yrs`,sum(`plsd`.`vp_ls_air_base_182_183_avg`.`35_CA`) AS `35ca`,round((sum(`plsd`.`vp_ls_air_base_182_183_avg`.`35_CA`) / sum(`plsd`.`vp_ls_air_base_182_183_avg`.`35_39`)),4) AS `35AIR`,round(sum(`plsd`.`vp_ls_air_base_182_183_avg`.`40_44`),0) AS `40yrs`,sum(`plsd`.`vp_ls_air_base_182_183_avg`.`40_CA`) AS `40ca`,round((sum(`plsd`.`vp_ls_air_base_182_183_avg`.`40_CA`) / sum(`plsd`.`vp_ls_air_base_182_183_avg`.`40_44`)),4) AS `40AIR`,round(sum(`plsd`.`vp_ls_air_base_182_183_avg`.`45_49`),0) AS `45yrs`,sum(`plsd`.`vp_ls_air_base_182_183_avg`.`45_CA`) AS `45ca`,round((sum(`plsd`.`vp_ls_air_base_182_183_avg`.`45_CA`) / sum(`plsd`.`vp_ls_air_base_182_183_avg`.`45_49`)),4) AS `45AIR`,round(sum(`plsd`.`vp_ls_air_base_182_183_avg`.`50_54`),0) AS `50yrs`,sum(`plsd`.`vp_ls_air_base_182_183_avg`.`50_CA`) AS `50ca`,round((sum(`plsd`.`vp_ls_air_base_182_183_avg`.`50_CA`) / sum(`plsd`.`vp_ls_air_base_182_183_avg`.`50_54`)),4) AS `50AIR`,round(sum(`plsd`.`vp_ls_air_base_182_183_avg`.`55_59`),0) AS `55yrs`,sum(`plsd`.`vp_ls_air_base_182_183_avg`.`55_CA`) AS `55ca`,round((sum(`plsd`.`vp_ls_air_base_182_183_avg`.`55_CA`) / sum(`plsd`.`vp_ls_air_base_182_183_avg`.`55_59`)),4) AS `55AIR`,round(sum(`plsd`.`vp_ls_air_base_182_183_avg`.`60_64`),0) AS `60yrs`,sum(`plsd`.`vp_ls_air_base_182_183_avg`.`60_CA`) AS `60ca`,round((sum(`plsd`.`vp_ls_air_base_182_183_avg`.`60_CA`) / sum(`plsd`.`vp_ls_air_base_182_183_avg`.`60_64`)),4) AS `60AIR`,round(sum(`plsd`.`vp_ls_air_base_182_183_avg`.`65_69`),0) AS `65yrs`,sum(`plsd`.`vp_ls_air_base_182_183_avg`.`65_CA`) AS `65ca`,round((sum(`plsd`.`vp_ls_air_base_182_183_avg`.`65_CA`) / sum(`plsd`.`vp_ls_air_base_182_183_avg`.`65_69`)),4) AS `65AIR`,round(sum(`plsd`.`vp_ls_air_base_182_183_avg`.`70_74`),0) AS `70yrs`,sum(`plsd`.`vp_ls_air_base_182_183_avg`.`70_CA`) AS `70ca`,round((sum(`plsd`.`vp_ls_air_base_182_183_avg`.`70_CA`) / sum(`plsd`.`vp_ls_air_base_182_183_avg`.`70_74`)),4) AS `70AIR` from `plsd`.`vp_ls_air_base_182_183_avg` where ((`plsd`.`vp_ls_air_base_182_183_avg`.`GENE` like '%PMS2%') and (`plsd`.`vp_ls_air_base_182_183_avg`.`SEX` like '%F%'));

CREATE ALGORITHM=UNDEFINED DEFINER=`root`@`localhost` SQL SECURITY DEFINER VIEW `plsd`.`vp_ls_air_182_183_pms2_f_nopripre_avg` (`SOURCE`,`CLAUSE`,`25yrs`,`25ca`,`25AIR`,`30yrs`,`30ca`,`30AIR`,`35yrs`,`35ca`,`35AIR`,`40yrs`,`40ca`,`40AIR`,`45yrs`,`45ca`,`45AIR`,`50yrs`,`50ca`,`50AIR`,`55yrs`,`55ca`,`55AIR`,`60yrs`,`60ca`,`60AIR`,`65yrs`,`65ca`,`65AIR`,`70yrs`,`70ca`,`70AIR`) AS select 'vp_ls_air_base_182_183_f_nopripre_AVG' AS `SOURCE`,'PMS2fnpp_AVG' AS `CLAUSE`,round(sum(`plsd`.`vp_ls_air_base_182_183_nopripre_avg`.`25_29`),0) AS `25yrs`,sum(`plsd`.`vp_ls_air_base_182_183_nopripre_avg`.`25_CA`) AS `25ca`,round((sum(`plsd`.`vp_ls_air_base_182_183_nopripre_avg`.`25_CA`) / sum(`plsd`.`vp_ls_air_base_182_183_nopripre_avg`.`25_29`)),4) AS `25AIR`,round(sum(`plsd`.`vp_ls_air_base_182_183_nopripre_avg`.`30_34`),0) AS `30yrs`,sum(`plsd`.`vp_ls_air_base_182_183_nopripre_avg`.`30_CA`) AS `30ca`,round((sum(`plsd`.`vp_ls_air_base_182_183_nopripre_avg`.`30_CA`) / sum(`plsd`.`vp_ls_air_base_182_183_nopripre_avg`.`30_34`)),4) AS `30AIR`,round(sum(`plsd`.`vp_ls_air_base_182_183_nopripre_avg`.`35_39`),0) AS `35yrs`,sum(`plsd`.`vp_ls_air_base_182_183_nopripre_avg`.`35_CA`) AS `35ca`,round((sum(`plsd`.`vp_ls_air_base_182_183_nopripre_avg`.`35_CA`) / sum(`plsd`.`vp_ls_air_base_182_183_nopripre_avg`.`35_39`)),4) AS `35AIR`,round(sum(`plsd`.`vp_ls_air_base_182_183_nopripre_avg`.`40_44`),0) AS `40yrs`,sum(`plsd`.`vp_ls_air_base_182_183_nopripre_avg`.`40_CA`) AS `40ca`,round((sum(`plsd`.`vp_ls_air_base_182_183_nopripre_avg`.`40_CA`) / sum(`plsd`.`vp_ls_air_base_182_183_nopripre_avg`.`40_44`)),4) AS `40AIR`,round(sum(`plsd`.`vp_ls_air_base_182_183_nopripre_avg`.`45_49`),0) AS `45yrs`,sum(`plsd`.`vp_ls_air_base_182_183_nopripre_avg`.`45_CA`) AS `45ca`,round((sum(`plsd`.`vp_ls_air_base_182_183_nopripre_avg`.`45_CA`) / sum(`plsd`.`vp_ls_air_base_182_183_nopripre_avg`.`45_49`)),4) AS `45AIR`,round(sum(`plsd`.`vp_ls_air_base_182_183_nopripre_avg`.`50_54`),0) AS `50yrs`,sum(`plsd`.`vp_ls_air_base_182_183_nopripre_avg`.`50_CA`) AS `50ca`,round((sum(`plsd`.`vp_ls_air_base_182_183_nopripre_avg`.`50_CA`) / sum(`plsd`.`vp_ls_air_base_182_183_nopripre_avg`.`50_54`)),4) AS `50AIR`,round(sum(`plsd`.`vp_ls_air_base_182_183_nopripre_avg`.`55_59`),0) AS `55yrs`,sum(`plsd`.`vp_ls_air_base_182_183_nopripre_avg`.`55_CA`) AS `55ca`,round((sum(`plsd`.`vp_ls_air_base_182_183_nopripre_avg`.`55_CA`) / sum(`plsd`.`vp_ls_air_base_182_183_nopripre_avg`.`55_59`)),4) AS `55AIR`,round(sum(`plsd`.`vp_ls_air_base_182_183_nopripre_avg`.`60_64`),0) AS `60yrs`,sum(`plsd`.`vp_ls_air_base_182_183_nopripre_avg`.`60_CA`) AS `60ca`,round((sum(`plsd`.`vp_ls_air_base_182_183_nopripre_avg`.`60_CA`) / sum(`plsd`.`vp_ls_air_base_182_183_nopripre_avg`.`60_64`)),4) AS `60AIR`,round(sum(`plsd`.`vp_ls_air_base_182_183_nopripre_avg`.`65_69`),0) AS `65yrs`,sum(`plsd`.`vp_ls_air_base_182_183_nopripre_avg`.`65_CA`) AS `65ca`,round((sum(`plsd`.`vp_ls_air_base_182_183_nopripre_avg`.`65_CA`) / sum(`plsd`.`vp_ls_air_base_182_183_nopripre_avg`.`65_69`)),4) AS `65AIR`,round(sum(`plsd`.`vp_ls_air_base_182_183_nopripre_avg`.`70_74`),0) AS `70yrs`,sum(`plsd`.`vp_ls_air_base_182_183_nopripre_avg`.`70_CA`) AS `70ca`,round((sum(`plsd`.`vp_ls_air_base_182_183_nopripre_avg`.`70_CA`) / sum(`plsd`.`vp_ls_air_base_182_183_nopripre_avg`.`70_74`)),4) AS `70AIR` from `plsd`.`vp_ls_air_base_182_183_nopripre_avg` where ((`plsd`.`vp_ls_air_base_182_183_nopripre_avg`.`GENE` like '%PMS2%') and (`plsd`.`vp_ls_air_base_182_183_nopripre_avg`.`SEX` like '%F%'));

CREATE ALGORITHM=UNDEFINED DEFINER=`root`@`localhost` SQL SECURITY DEFINER VIEW `plsd`.`vp_ls_air_182_mlh1_f_avg` AS select 'vp_ls_air_base_182_F_avg' AS `SOURCE`,'MLH1_f_avg' AS `CLAUSE`,round(sum(`plsd`.`vp_ls_air_base_182_avg`.`25_29`),0) AS `25yrs`,sum(`plsd`.`vp_ls_air_base_182_avg`.`25_CA`) AS `25ca`,round((sum(`plsd`.`vp_ls_air_base_182_avg`.`25_CA`) / sum(`plsd`.`vp_ls_air_base_182_avg`.`25_29`)),4) AS `25AIR`,round(sum(`plsd`.`vp_ls_air_base_182_avg`.`30_34`),0) AS `30yrs`,sum(`plsd`.`vp_ls_air_base_182_avg`.`30_CA`) AS `30ca`,round((sum(`plsd`.`vp_ls_air_base_182_avg`.`30_CA`) / sum(`plsd`.`vp_ls_air_base_182_avg`.`30_34`)),4) AS `30AIR`,round(sum(`plsd`.`vp_ls_air_base_182_avg`.`35_39`),0) AS `35yrs`,sum(`plsd`.`vp_ls_air_base_182_avg`.`35_CA`) AS `35ca`,round((sum(`plsd`.`vp_ls_air_base_182_avg`.`35_CA`) / sum(`plsd`.`vp_ls_air_base_182_avg`.`35_39`)),4) AS `35AIR`,round(sum(`plsd`.`vp_ls_air_base_182_avg`.`40_44`),0) AS `40yrs`,sum(`plsd`.`vp_ls_air_base_182_avg`.`40_CA`) AS `40ca`,round((sum(`plsd`.`vp_ls_air_base_182_avg`.`40_CA`) / sum(`plsd`.`vp_ls_air_base_182_avg`.`40_44`)),4) AS `40AIR`,round(sum(`plsd`.`vp_ls_air_base_182_avg`.`45_49`),0) AS `45yrs`,sum(`plsd`.`vp_ls_air_base_182_avg`.`45_CA`) AS `45ca`,round((sum(`plsd`.`vp_ls_air_base_182_avg`.`45_CA`) / sum(`plsd`.`vp_ls_air_base_182_avg`.`45_49`)),4) AS `45AIR`,round(sum(`plsd`.`vp_ls_air_base_182_avg`.`50_54`),0) AS `50yrs`,sum(`plsd`.`vp_ls_air_base_182_avg`.`50_CA`) AS `50ca`,round((sum(`plsd`.`vp_ls_air_base_182_avg`.`50_CA`) / sum(`plsd`.`vp_ls_air_base_182_avg`.`50_54`)),4) AS `50AIR`,round(sum(`plsd`.`vp_ls_air_base_182_avg`.`55_59`),0) AS `55yrs`,sum(`plsd`.`vp_ls_air_base_182_avg`.`55_CA`) AS `55ca`,round((sum(`plsd`.`vp_ls_air_base_182_avg`.`55_CA`) / sum(`plsd`.`vp_ls_air_base_182_avg`.`55_59`)),4) AS `55AIR`,round(sum(`plsd`.`vp_ls_air_base_182_avg`.`60_64`),0) AS `60yrs`,sum(`plsd`.`vp_ls_air_base_182_avg`.`60_CA`) AS `60ca`,round((sum(`plsd`.`vp_ls_air_base_182_avg`.`60_CA`) / sum(`plsd`.`vp_ls_air_base_182_avg`.`60_64`)),4) AS `60AIR`,round(sum(`plsd`.`vp_ls_air_base_182_avg`.`65_69`),0) AS `65yrs`,sum(`plsd`.`vp_ls_air_base_182_avg`.`65_CA`) AS `65ca`,round((sum(`plsd`.`vp_ls_air_base_182_avg`.`65_CA`) / sum(`plsd`.`vp_ls_air_base_182_avg`.`65_69`)),4) AS `65AIR`,round(sum(`plsd`.`vp_ls_air_base_182_avg`.`70_74`),0) AS `70yrs`,sum(`plsd`.`vp_ls_air_base_182_avg`.`70_CA`) AS `70ca`,round((sum(`plsd`.`vp_ls_air_base_182_avg`.`70_CA`) / sum(`plsd`.`vp_ls_air_base_182_avg`.`70_74`)),4) AS `70AIR` from `plsd`.`vp_ls_air_base_182_avg` where ((`plsd`.`vp_ls_air_base_182_avg`.`GENE` like '%MLH1%') and (`plsd`.`vp_ls_air_base_182_avg`.`SEX` like '%F%'));

CREATE ALGORITHM=UNDEFINED DEFINER=`root`@`localhost` SQL SECURITY DEFINER VIEW `plsd`.`vp_ls_air_182_msh2_f_avg` AS select 'vp_ls_air_base_182_F_avg' AS `SOURCE`,'MSH2_f_avg' AS `CLAUSE`,round(sum(`plsd`.`vp_ls_air_base_182_avg`.`25_29`),0) AS `25yrs`,sum(`plsd`.`vp_ls_air_base_182_avg`.`25_CA`) AS `25ca`,round((sum(`plsd`.`vp_ls_air_base_182_avg`.`25_CA`) / sum(`plsd`.`vp_ls_air_base_182_avg`.`25_29`)),4) AS `25AIR`,round(sum(`plsd`.`vp_ls_air_base_182_avg`.`30_34`),0) AS `30yrs`,sum(`plsd`.`vp_ls_air_base_182_avg`.`30_CA`) AS `30ca`,round((sum(`plsd`.`vp_ls_air_base_182_avg`.`30_CA`) / sum(`plsd`.`vp_ls_air_base_182_avg`.`30_34`)),4) AS `30AIR`,round(sum(`plsd`.`vp_ls_air_base_182_avg`.`35_39`),0) AS `35yrs`,sum(`plsd`.`vp_ls_air_base_182_avg`.`35_CA`) AS `35ca`,round((sum(`plsd`.`vp_ls_air_base_182_avg`.`35_CA`) / sum(`plsd`.`vp_ls_air_base_182_avg`.`35_39`)),4) AS `35AIR`,round(sum(`plsd`.`vp_ls_air_base_182_avg`.`40_44`),0) AS `40yrs`,sum(`plsd`.`vp_ls_air_base_182_avg`.`40_CA`) AS `40ca`,round((sum(`plsd`.`vp_ls_air_base_182_avg`.`40_CA`) / sum(`plsd`.`vp_ls_air_base_182_avg`.`40_44`)),4) AS `40AIR`,round(sum(`plsd`.`vp_ls_air_base_182_avg`.`45_49`),0) AS `45yrs`,sum(`plsd`.`vp_ls_air_base_182_avg`.`45_CA`) AS `45ca`,round((sum(`plsd`.`vp_ls_air_base_182_avg`.`45_CA`) / sum(`plsd`.`vp_ls_air_base_182_avg`.`45_49`)),4) AS `45AIR`,round(sum(`plsd`.`vp_ls_air_base_182_avg`.`50_54`),0) AS `50yrs`,sum(`plsd`.`vp_ls_air_base_182_avg`.`50_CA`) AS `50ca`,round((sum(`plsd`.`vp_ls_air_base_182_avg`.`50_CA`) / sum(`plsd`.`vp_ls_air_base_182_avg`.`50_54`)),4) AS `50AIR`,round(sum(`plsd`.`vp_ls_air_base_182_avg`.`55_59`),0) AS `55yrs`,sum(`plsd`.`vp_ls_air_base_182_avg`.`55_CA`) AS `55ca`,round((sum(`plsd`.`vp_ls_air_base_182_avg`.`55_CA`) / sum(`plsd`.`vp_ls_air_base_182_avg`.`55_59`)),4) AS `55AIR`,round(sum(`plsd`.`vp_ls_air_base_182_avg`.`60_64`),0) AS `60yrs`,sum(`plsd`.`vp_ls_air_base_182_avg`.`60_CA`) AS `60ca`,round((sum(`plsd`.`vp_ls_air_base_182_avg`.`60_CA`) / sum(`plsd`.`vp_ls_air_base_182_avg`.`60_64`)),4) AS `60AIR`,round(sum(`plsd`.`vp_ls_air_base_182_avg`.`65_69`),0) AS `65yrs`,sum(`plsd`.`vp_ls_air_base_182_avg`.`65_CA`) AS `65ca`,round((sum(`plsd`.`vp_ls_air_base_182_avg`.`65_CA`) / sum(`plsd`.`vp_ls_air_base_182_avg`.`65_69`)),4) AS `65AIR`,round(sum(`plsd`.`vp_ls_air_base_182_avg`.`70_74`),0) AS `70yrs`,sum(`plsd`.`vp_ls_air_base_182_avg`.`70_CA`) AS `70ca`,round((sum(`plsd`.`vp_ls_air_base_182_avg`.`70_CA`) / sum(`plsd`.`vp_ls_air_base_182_avg`.`70_74`)),4) AS `70AIR` from `plsd`.`vp_ls_air_base_182_avg` where ((`plsd`.`vp_ls_air_base_182_avg`.`GENE` like '%MSH2%') and (`plsd`.`vp_ls_air_base_182_avg`.`SEX` like '%F%'));

CREATE ALGORITHM=UNDEFINED DEFINER=`root`@`localhost` SQL SECURITY DEFINER VIEW `plsd`.`vp_ls_air_182_msh6_f_avg` AS select 'vp_ls_air_base_182_F_avg' AS `SOURCE`,'MSH6_f_avg' AS `CLAUSE`,round(sum(`plsd`.`vp_ls_air_base_182_avg`.`25_29`),0) AS `25yrs`,sum(`plsd`.`vp_ls_air_base_182_avg`.`25_CA`) AS `25ca`,round((sum(`plsd`.`vp_ls_air_base_182_avg`.`25_CA`) / sum(`plsd`.`vp_ls_air_base_182_avg`.`25_29`)),4) AS `25AIR`,round(sum(`plsd`.`vp_ls_air_base_182_avg`.`30_34`),0) AS `30yrs`,sum(`plsd`.`vp_ls_air_base_182_avg`.`30_CA`) AS `30ca`,round((sum(`plsd`.`vp_ls_air_base_182_avg`.`30_CA`) / sum(`plsd`.`vp_ls_air_base_182_avg`.`30_34`)),4) AS `30AIR`,round(sum(`plsd`.`vp_ls_air_base_182_avg`.`35_39`),0) AS `35yrs`,sum(`plsd`.`vp_ls_air_base_182_avg`.`35_CA`) AS `35ca`,round((sum(`plsd`.`vp_ls_air_base_182_avg`.`35_CA`) / sum(`plsd`.`vp_ls_air_base_182_avg`.`35_39`)),4) AS `35AIR`,round(sum(`plsd`.`vp_ls_air_base_182_avg`.`40_44`),0) AS `40yrs`,sum(`plsd`.`vp_ls_air_base_182_avg`.`40_CA`) AS `40ca`,round((sum(`plsd`.`vp_ls_air_base_182_avg`.`40_CA`) / sum(`plsd`.`vp_ls_air_base_182_avg`.`40_44`)),4) AS `40AIR`,round(sum(`plsd`.`vp_ls_air_base_182_avg`.`45_49`),0) AS `45yrs`,sum(`plsd`.`vp_ls_air_base_182_avg`.`45_CA`) AS `45ca`,round((sum(`plsd`.`vp_ls_air_base_182_avg`.`45_CA`) / sum(`plsd`.`vp_ls_air_base_182_avg`.`45_49`)),4) AS `45AIR`,round(sum(`plsd`.`vp_ls_air_base_182_avg`.`50_54`),0) AS `50yrs`,sum(`plsd`.`vp_ls_air_base_182_avg`.`50_CA`) AS `50ca`,round((sum(`plsd`.`vp_ls_air_base_182_avg`.`50_CA`) / sum(`plsd`.`vp_ls_air_base_182_avg`.`50_54`)),4) AS `50AIR`,round(sum(`plsd`.`vp_ls_air_base_182_avg`.`55_59`),0) AS `55yrs`,sum(`plsd`.`vp_ls_air_base_182_avg`.`55_CA`) AS `55ca`,round((sum(`plsd`.`vp_ls_air_base_182_avg`.`55_CA`) / sum(`plsd`.`vp_ls_air_base_182_avg`.`55_59`)),4) AS `55AIR`,round(sum(`plsd`.`vp_ls_air_base_182_avg`.`60_64`),0) AS `60yrs`,sum(`plsd`.`vp_ls_air_base_182_avg`.`60_CA`) AS `60ca`,round((sum(`plsd`.`vp_ls_air_base_182_avg`.`60_CA`) / sum(`plsd`.`vp_ls_air_base_182_avg`.`60_64`)),4) AS `60AIR`,round(sum(`plsd`.`vp_ls_air_base_182_avg`.`65_69`),0) AS `65yrs`,sum(`plsd`.`vp_ls_air_base_182_avg`.`65_CA`) AS `65ca`,round((sum(`plsd`.`vp_ls_air_base_182_avg`.`65_CA`) / sum(`plsd`.`vp_ls_air_base_182_avg`.`65_69`)),4) AS `65AIR`,round(sum(`plsd`.`vp_ls_air_base_182_avg`.`70_74`),0) AS `70yrs`,sum(`plsd`.`vp_ls_air_base_182_avg`.`70_CA`) AS `70ca`,round((sum(`plsd`.`vp_ls_air_base_182_avg`.`70_CA`) / sum(`plsd`.`vp_ls_air_base_182_avg`.`70_74`)),4) AS `70AIR` from `plsd`.`vp_ls_air_base_182_avg` where ((`plsd`.`vp_ls_air_base_182_avg`.`GENE` like '%MSH6%') and (`plsd`.`vp_ls_air_base_182_avg`.`SEX` like '%F%'));

CREATE ALGORITHM=UNDEFINED DEFINER=`root`@`localhost` SQL SECURITY DEFINER VIEW `plsd`.`vp_ls_air_182_pms2_f_avg` AS select 'vp_ls_air_base_182_F_avg' AS `SOURCE`,'PMS2_f_avg' AS `CLAUSE`,round(sum(`plsd`.`vp_ls_air_base_182_avg`.`25_29`),0) AS `25yrs`,sum(`plsd`.`vp_ls_air_base_182_avg`.`25_CA`) AS `25ca`,round((sum(`plsd`.`vp_ls_air_base_182_avg`.`25_CA`) / sum(`plsd`.`vp_ls_air_base_182_avg`.`25_29`)),4) AS `25AIR`,round(sum(`plsd`.`vp_ls_air_base_182_avg`.`30_34`),0) AS `30yrs`,sum(`plsd`.`vp_ls_air_base_182_avg`.`30_CA`) AS `30ca`,round((sum(`plsd`.`vp_ls_air_base_182_avg`.`30_CA`) / sum(`plsd`.`vp_ls_air_base_182_avg`.`30_34`)),4) AS `30AIR`,round(sum(`plsd`.`vp_ls_air_base_182_avg`.`35_39`),0) AS `35yrs`,sum(`plsd`.`vp_ls_air_base_182_avg`.`35_CA`) AS `35ca`,round((sum(`plsd`.`vp_ls_air_base_182_avg`.`35_CA`) / sum(`plsd`.`vp_ls_air_base_182_avg`.`35_39`)),4) AS `35AIR`,round(sum(`plsd`.`vp_ls_air_base_182_avg`.`40_44`),0) AS `40yrs`,sum(`plsd`.`vp_ls_air_base_182_avg`.`40_CA`) AS `40ca`,round((sum(`plsd`.`vp_ls_air_base_182_avg`.`40_CA`) / sum(`plsd`.`vp_ls_air_base_182_avg`.`40_44`)),4) AS `40AIR`,round(sum(`plsd`.`vp_ls_air_base_182_avg`.`45_49`),0) AS `45yrs`,sum(`plsd`.`vp_ls_air_base_182_avg`.`45_CA`) AS `45ca`,round((sum(`plsd`.`vp_ls_air_base_182_avg`.`45_CA`) / sum(`plsd`.`vp_ls_air_base_182_avg`.`45_49`)),4) AS `45AIR`,round(sum(`plsd`.`vp_ls_air_base_182_avg`.`50_54`),0) AS `50yrs`,sum(`plsd`.`vp_ls_air_base_182_avg`.`50_CA`) AS `50ca`,round((sum(`plsd`.`vp_ls_air_base_182_avg`.`50_CA`) / sum(`plsd`.`vp_ls_air_base_182_avg`.`50_54`)),4) AS `50AIR`,round(sum(`plsd`.`vp_ls_air_base_182_avg`.`55_59`),0) AS `55yrs`,sum(`plsd`.`vp_ls_air_base_182_avg`.`55_CA`) AS `55ca`,round((sum(`plsd`.`vp_ls_air_base_182_avg`.`55_CA`) / sum(`plsd`.`vp_ls_air_base_182_avg`.`55_59`)),4) AS `55AIR`,round(sum(`plsd`.`vp_ls_air_base_182_avg`.`60_64`),0) AS `60yrs`,sum(`plsd`.`vp_ls_air_base_182_avg`.`60_CA`) AS `60ca`,round((sum(`plsd`.`vp_ls_air_base_182_avg`.`60_CA`) / sum(`plsd`.`vp_ls_air_base_182_avg`.`60_64`)),4) AS `60AIR`,round(sum(`plsd`.`vp_ls_air_base_182_avg`.`65_69`),0) AS `65yrs`,sum(`plsd`.`vp_ls_air_base_182_avg`.`65_CA`) AS `65ca`,round((sum(`plsd`.`vp_ls_air_base_182_avg`.`65_CA`) / sum(`plsd`.`vp_ls_air_base_182_avg`.`65_69`)),4) AS `65AIR`,round(sum(`plsd`.`vp_ls_air_base_182_avg`.`70_74`),0) AS `70yrs`,sum(`plsd`.`vp_ls_air_base_182_avg`.`70_CA`) AS `70ca`,round((sum(`plsd`.`vp_ls_air_base_182_avg`.`70_CA`) / sum(`plsd`.`vp_ls_air_base_182_avg`.`70_74`)),4) AS `70AIR` from `plsd`.`vp_ls_air_base_182_avg` where ((`plsd`.`vp_ls_air_base_182_avg`.`GENE` like '%PMS2%') and (`plsd`.`vp_ls_air_base_182_avg`.`SEX` like '%F%'));

CREATE ALGORITHM=UNDEFINED DEFINER=`root`@`localhost` SQL SECURITY DEFINER VIEW `plsd`.`vp_ls_air_183_mlh1_f_avg` AS select 'vp_ls_air_base_183_F_avg' AS `SOURCE`,'MLH1_f_avg' AS `CLAUSE`,round(sum(`plsd`.`vp_ls_air_base_183_avg`.`25_29`),0) AS `25yrs`,sum(`plsd`.`vp_ls_air_base_183_avg`.`25_CA`) AS `25ca`,round((sum(`plsd`.`vp_ls_air_base_183_avg`.`25_CA`) / sum(`plsd`.`vp_ls_air_base_183_avg`.`25_29`)),4) AS `25AIR`,round(sum(`plsd`.`vp_ls_air_base_183_avg`.`30_34`),0) AS `30yrs`,sum(`plsd`.`vp_ls_air_base_183_avg`.`30_CA`) AS `30ca`,round((sum(`plsd`.`vp_ls_air_base_183_avg`.`30_CA`) / sum(`plsd`.`vp_ls_air_base_183_avg`.`30_34`)),4) AS `30AIR`,round(sum(`plsd`.`vp_ls_air_base_183_avg`.`35_39`),0) AS `35yrs`,sum(`plsd`.`vp_ls_air_base_183_avg`.`35_CA`) AS `35ca`,round((sum(`plsd`.`vp_ls_air_base_183_avg`.`35_CA`) / sum(`plsd`.`vp_ls_air_base_183_avg`.`35_39`)),4) AS `35AIR`,round(sum(`plsd`.`vp_ls_air_base_183_avg`.`40_44`),0) AS `40yrs`,sum(`plsd`.`vp_ls_air_base_183_avg`.`40_CA`) AS `40ca`,round((sum(`plsd`.`vp_ls_air_base_183_avg`.`40_CA`) / sum(`plsd`.`vp_ls_air_base_183_avg`.`40_44`)),4) AS `40AIR`,round(sum(`plsd`.`vp_ls_air_base_183_avg`.`45_49`),0) AS `45yrs`,sum(`plsd`.`vp_ls_air_base_183_avg`.`45_CA`) AS `45ca`,round((sum(`plsd`.`vp_ls_air_base_183_avg`.`45_CA`) / sum(`plsd`.`vp_ls_air_base_183_avg`.`45_49`)),4) AS `45AIR`,round(sum(`plsd`.`vp_ls_air_base_183_avg`.`50_54`),0) AS `50yrs`,sum(`plsd`.`vp_ls_air_base_183_avg`.`50_CA`) AS `50ca`,round((sum(`plsd`.`vp_ls_air_base_183_avg`.`50_CA`) / sum(`plsd`.`vp_ls_air_base_183_avg`.`50_54`)),4) AS `50AIR`,round(sum(`plsd`.`vp_ls_air_base_183_avg`.`55_59`),0) AS `55yrs`,sum(`plsd`.`vp_ls_air_base_183_avg`.`55_CA`) AS `55ca`,round((sum(`plsd`.`vp_ls_air_base_183_avg`.`55_CA`) / sum(`plsd`.`vp_ls_air_base_183_avg`.`55_59`)),4) AS `55AIR`,round(sum(`plsd`.`vp_ls_air_base_183_avg`.`60_64`),0) AS `60yrs`,sum(`plsd`.`vp_ls_air_base_183_avg`.`60_CA`) AS `60ca`,round((sum(`plsd`.`vp_ls_air_base_183_avg`.`60_CA`) / sum(`plsd`.`vp_ls_air_base_183_avg`.`60_64`)),4) AS `60AIR`,round(sum(`plsd`.`vp_ls_air_base_183_avg`.`65_69`),0) AS `65yrs`,sum(`plsd`.`vp_ls_air_base_183_avg`.`65_CA`) AS `65ca`,round((sum(`plsd`.`vp_ls_air_base_183_avg`.`65_CA`) / sum(`plsd`.`vp_ls_air_base_183_avg`.`65_69`)),4) AS `65AIR`,round(sum(`plsd`.`vp_ls_air_base_183_avg`.`70_74`),0) AS `70yrs`,sum(`plsd`.`vp_ls_air_base_183_avg`.`70_CA`) AS `70ca`,round((sum(`plsd`.`vp_ls_air_base_183_avg`.`70_CA`) / sum(`plsd`.`vp_ls_air_base_183_avg`.`70_74`)),4) AS `70AIR` from `plsd`.`vp_ls_air_base_183_avg` where ((`plsd`.`vp_ls_air_base_183_avg`.`GENE` like '%MLH1%') and (`plsd`.`vp_ls_air_base_183_avg`.`SEX` like '%F%'));

CREATE ALGORITHM=UNDEFINED DEFINER=`root`@`localhost` SQL SECURITY DEFINER VIEW `plsd`.`vp_ls_air_183_msh2_f_avg` AS select 'vp_ls_air_base_183_F_avg' AS `SOURCE`,'MSH2_f_avg' AS `CLAUSE`,round(sum(`plsd`.`vp_ls_air_base_183_avg`.`25_29`),0) AS `25yrs`,sum(`plsd`.`vp_ls_air_base_183_avg`.`25_CA`) AS `25ca`,round((sum(`plsd`.`vp_ls_air_base_183_avg`.`25_CA`) / sum(`plsd`.`vp_ls_air_base_183_avg`.`25_29`)),4) AS `25AIR`,round(sum(`plsd`.`vp_ls_air_base_183_avg`.`30_34`),0) AS `30yrs`,sum(`plsd`.`vp_ls_air_base_183_avg`.`30_CA`) AS `30ca`,round((sum(`plsd`.`vp_ls_air_base_183_avg`.`30_CA`) / sum(`plsd`.`vp_ls_air_base_183_avg`.`30_34`)),4) AS `30AIR`,round(sum(`plsd`.`vp_ls_air_base_183_avg`.`35_39`),0) AS `35yrs`,sum(`plsd`.`vp_ls_air_base_183_avg`.`35_CA`) AS `35ca`,round((sum(`plsd`.`vp_ls_air_base_183_avg`.`35_CA`) / sum(`plsd`.`vp_ls_air_base_183_avg`.`35_39`)),4) AS `35AIR`,round(sum(`plsd`.`vp_ls_air_base_183_avg`.`40_44`),0) AS `40yrs`,sum(`plsd`.`vp_ls_air_base_183_avg`.`40_CA`) AS `40ca`,round((sum(`plsd`.`vp_ls_air_base_183_avg`.`40_CA`) / sum(`plsd`.`vp_ls_air_base_183_avg`.`40_44`)),4) AS `40AIR`,round(sum(`plsd`.`vp_ls_air_base_183_avg`.`45_49`),0) AS `45yrs`,sum(`plsd`.`vp_ls_air_base_183_avg`.`45_CA`) AS `45ca`,round((sum(`plsd`.`vp_ls_air_base_183_avg`.`45_CA`) / sum(`plsd`.`vp_ls_air_base_183_avg`.`45_49`)),4) AS `45AIR`,round(sum(`plsd`.`vp_ls_air_base_183_avg`.`50_54`),0) AS `50yrs`,sum(`plsd`.`vp_ls_air_base_183_avg`.`50_CA`) AS `50ca`,round((sum(`plsd`.`vp_ls_air_base_183_avg`.`50_CA`) / sum(`plsd`.`vp_ls_air_base_183_avg`.`50_54`)),4) AS `50AIR`,round(sum(`plsd`.`vp_ls_air_base_183_avg`.`55_59`),0) AS `55yrs`,sum(`plsd`.`vp_ls_air_base_183_avg`.`55_CA`) AS `55ca`,round((sum(`plsd`.`vp_ls_air_base_183_avg`.`55_CA`) / sum(`plsd`.`vp_ls_air_base_183_avg`.`55_59`)),4) AS `55AIR`,round(sum(`plsd`.`vp_ls_air_base_183_avg`.`60_64`),0) AS `60yrs`,sum(`plsd`.`vp_ls_air_base_183_avg`.`60_CA`) AS `60ca`,round((sum(`plsd`.`vp_ls_air_base_183_avg`.`60_CA`) / sum(`plsd`.`vp_ls_air_base_183_avg`.`60_64`)),4) AS `60AIR`,round(sum(`plsd`.`vp_ls_air_base_183_avg`.`65_69`),0) AS `65yrs`,sum(`plsd`.`vp_ls_air_base_183_avg`.`65_CA`) AS `65ca`,round((sum(`plsd`.`vp_ls_air_base_183_avg`.`65_CA`) / sum(`plsd`.`vp_ls_air_base_183_avg`.`65_69`)),4) AS `65AIR`,round(sum(`plsd`.`vp_ls_air_base_183_avg`.`70_74`),0) AS `70yrs`,sum(`plsd`.`vp_ls_air_base_183_avg`.`70_CA`) AS `70ca`,round((sum(`plsd`.`vp_ls_air_base_183_avg`.`70_CA`) / sum(`plsd`.`vp_ls_air_base_183_avg`.`70_74`)),4) AS `70AIR` from `plsd`.`vp_ls_air_base_183_avg` where ((`plsd`.`vp_ls_air_base_183_avg`.`GENE` like '%MSH2%') and (`plsd`.`vp_ls_air_base_183_avg`.`SEX` like '%F%'));

CREATE ALGORITHM=UNDEFINED DEFINER=`root`@`localhost` SQL SECURITY DEFINER VIEW `plsd`.`vp_ls_air_183_msh6_f_avg` AS select 'vp_ls_air_base_183_F_avg' AS `SOURCE`,'MSH6_f_avg' AS `CLAUSE`,round(sum(`plsd`.`vp_ls_air_base_183_avg`.`25_29`),0) AS `25yrs`,sum(`plsd`.`vp_ls_air_base_183_avg`.`25_CA`) AS `25ca`,round((sum(`plsd`.`vp_ls_air_base_183_avg`.`25_CA`) / sum(`plsd`.`vp_ls_air_base_183_avg`.`25_29`)),4) AS `25AIR`,round(sum(`plsd`.`vp_ls_air_base_183_avg`.`30_34`),0) AS `30yrs`,sum(`plsd`.`vp_ls_air_base_183_avg`.`30_CA`) AS `30ca`,round((sum(`plsd`.`vp_ls_air_base_183_avg`.`30_CA`) / sum(`plsd`.`vp_ls_air_base_183_avg`.`30_34`)),4) AS `30AIR`,round(sum(`plsd`.`vp_ls_air_base_183_avg`.`35_39`),0) AS `35yrs`,sum(`plsd`.`vp_ls_air_base_183_avg`.`35_CA`) AS `35ca`,round((sum(`plsd`.`vp_ls_air_base_183_avg`.`35_CA`) / sum(`plsd`.`vp_ls_air_base_183_avg`.`35_39`)),4) AS `35AIR`,round(sum(`plsd`.`vp_ls_air_base_183_avg`.`40_44`),0) AS `40yrs`,sum(`plsd`.`vp_ls_air_base_183_avg`.`40_CA`) AS `40ca`,round((sum(`plsd`.`vp_ls_air_base_183_avg`.`40_CA`) / sum(`plsd`.`vp_ls_air_base_183_avg`.`40_44`)),4) AS `40AIR`,round(sum(`plsd`.`vp_ls_air_base_183_avg`.`45_49`),0) AS `45yrs`,sum(`plsd`.`vp_ls_air_base_183_avg`.`45_CA`) AS `45ca`,round((sum(`plsd`.`vp_ls_air_base_183_avg`.`45_CA`) / sum(`plsd`.`vp_ls_air_base_183_avg`.`45_49`)),4) AS `45AIR`,round(sum(`plsd`.`vp_ls_air_base_183_avg`.`50_54`),0) AS `50yrs`,sum(`plsd`.`vp_ls_air_base_183_avg`.`50_CA`) AS `50ca`,round((sum(`plsd`.`vp_ls_air_base_183_avg`.`50_CA`) / sum(`plsd`.`vp_ls_air_base_183_avg`.`50_54`)),4) AS `50AIR`,round(sum(`plsd`.`vp_ls_air_base_183_avg`.`55_59`),0) AS `55yrs`,sum(`plsd`.`vp_ls_air_base_183_avg`.`55_CA`) AS `55ca`,round((sum(`plsd`.`vp_ls_air_base_183_avg`.`55_CA`) / sum(`plsd`.`vp_ls_air_base_183_avg`.`55_59`)),4) AS `55AIR`,round(sum(`plsd`.`vp_ls_air_base_183_avg`.`60_64`),0) AS `60yrs`,sum(`plsd`.`vp_ls_air_base_183_avg`.`60_CA`) AS `60ca`,round((sum(`plsd`.`vp_ls_air_base_183_avg`.`60_CA`) / sum(`plsd`.`vp_ls_air_base_183_avg`.`60_64`)),4) AS `60AIR`,round(sum(`plsd`.`vp_ls_air_base_183_avg`.`65_69`),0) AS `65yrs`,sum(`plsd`.`vp_ls_air_base_183_avg`.`65_CA`) AS `65ca`,round((sum(`plsd`.`vp_ls_air_base_183_avg`.`65_CA`) / sum(`plsd`.`vp_ls_air_base_183_avg`.`65_69`)),4) AS `65AIR`,round(sum(`plsd`.`vp_ls_air_base_183_avg`.`70_74`),0) AS `70yrs`,sum(`plsd`.`vp_ls_air_base_183_avg`.`70_CA`) AS `70ca`,round((sum(`plsd`.`vp_ls_air_base_183_avg`.`70_CA`) / sum(`plsd`.`vp_ls_air_base_183_avg`.`70_74`)),4) AS `70AIR` from `plsd`.`vp_ls_air_base_183_avg` where ((`plsd`.`vp_ls_air_base_183_avg`.`GENE` like '%MSH6%') and (`plsd`.`vp_ls_air_base_183_avg`.`SEX` like '%F%'));

CREATE ALGORITHM=UNDEFINED DEFINER=`root`@`localhost` SQL SECURITY DEFINER VIEW `plsd`.`vp_ls_air_183_pms2_f_avg` AS select 'vp_ls_air_base_183_F_avg' AS `SOURCE`,'PMS2_f_avg' AS `CLAUSE`,round(sum(`plsd`.`vp_ls_air_base_183_avg`.`25_29`),0) AS `25yrs`,sum(`plsd`.`vp_ls_air_base_183_avg`.`25_CA`) AS `25ca`,round((sum(`plsd`.`vp_ls_air_base_183_avg`.`25_CA`) / sum(`plsd`.`vp_ls_air_base_183_avg`.`25_29`)),4) AS `25AIR`,round(sum(`plsd`.`vp_ls_air_base_183_avg`.`30_34`),0) AS `30yrs`,sum(`plsd`.`vp_ls_air_base_183_avg`.`30_CA`) AS `30ca`,round((sum(`plsd`.`vp_ls_air_base_183_avg`.`30_CA`) / sum(`plsd`.`vp_ls_air_base_183_avg`.`30_34`)),4) AS `30AIR`,round(sum(`plsd`.`vp_ls_air_base_183_avg`.`35_39`),0) AS `35yrs`,sum(`plsd`.`vp_ls_air_base_183_avg`.`35_CA`) AS `35ca`,round((sum(`plsd`.`vp_ls_air_base_183_avg`.`35_CA`) / sum(`plsd`.`vp_ls_air_base_183_avg`.`35_39`)),4) AS `35AIR`,round(sum(`plsd`.`vp_ls_air_base_183_avg`.`40_44`),0) AS `40yrs`,sum(`plsd`.`vp_ls_air_base_183_avg`.`40_CA`) AS `40ca`,round((sum(`plsd`.`vp_ls_air_base_183_avg`.`40_CA`) / sum(`plsd`.`vp_ls_air_base_183_avg`.`40_44`)),4) AS `40AIR`,round(sum(`plsd`.`vp_ls_air_base_183_avg`.`45_49`),0) AS `45yrs`,sum(`plsd`.`vp_ls_air_base_183_avg`.`45_CA`) AS `45ca`,round((sum(`plsd`.`vp_ls_air_base_183_avg`.`45_CA`) / sum(`plsd`.`vp_ls_air_base_183_avg`.`45_49`)),4) AS `45AIR`,round(sum(`plsd`.`vp_ls_air_base_183_avg`.`50_54`),0) AS `50yrs`,sum(`plsd`.`vp_ls_air_base_183_avg`.`50_CA`) AS `50ca`,round((sum(`plsd`.`vp_ls_air_base_183_avg`.`50_CA`) / sum(`plsd`.`vp_ls_air_base_183_avg`.`50_54`)),4) AS `50AIR`,round(sum(`plsd`.`vp_ls_air_base_183_avg`.`55_59`),0) AS `55yrs`,sum(`plsd`.`vp_ls_air_base_183_avg`.`55_CA`) AS `55ca`,round((sum(`plsd`.`vp_ls_air_base_183_avg`.`55_CA`) / sum(`plsd`.`vp_ls_air_base_183_avg`.`55_59`)),4) AS `55AIR`,round(sum(`plsd`.`vp_ls_air_base_183_avg`.`60_64`),0) AS `60yrs`,sum(`plsd`.`vp_ls_air_base_183_avg`.`60_CA`) AS `60ca`,round((sum(`plsd`.`vp_ls_air_base_183_avg`.`60_CA`) / sum(`plsd`.`vp_ls_air_base_183_avg`.`60_64`)),4) AS `60AIR`,round(sum(`plsd`.`vp_ls_air_base_183_avg`.`65_69`),0) AS `65yrs`,sum(`plsd`.`vp_ls_air_base_183_avg`.`65_CA`) AS `65ca`,round((sum(`plsd`.`vp_ls_air_base_183_avg`.`65_CA`) / sum(`plsd`.`vp_ls_air_base_183_avg`.`65_69`)),4) AS `65AIR`,round(sum(`plsd`.`vp_ls_air_base_183_avg`.`70_74`),0) AS `70yrs`,sum(`plsd`.`vp_ls_air_base_183_avg`.`70_CA`) AS `70ca`,round((sum(`plsd`.`vp_ls_air_base_183_avg`.`70_CA`) / sum(`plsd`.`vp_ls_air_base_183_avg`.`70_74`)),4) AS `70AIR` from `plsd`.`vp_ls_air_base_183_avg` where ((`plsd`.`vp_ls_air_base_183_avg`.`GENE` like '%PMS2%') and (`plsd`.`vp_ls_air_base_183_avg`.`SEX` like '%F%'));

CREATE ALGORITHM=UNDEFINED DEFINER=`root`@`localhost` SQL SECURITY DEFINER VIEW `plsd`.`vp_ls_air_185_188_189_mlh1_m_avg` AS select 'vp_ls_air_base_185_188_189_M_avg' AS `SOURCE`,'MLH1_M_avg' AS `CLAUSE`,round(sum(`plsd`.`vp_ls_air_base_185_188_189_avg`.`25_29`),0) AS `25yrs`,sum(`plsd`.`vp_ls_air_base_185_188_189_avg`.`25_CA`) AS `25ca`,round((sum(`plsd`.`vp_ls_air_base_185_188_189_avg`.`25_CA`) / sum(`plsd`.`vp_ls_air_base_185_188_189_avg`.`25_29`)),4) AS `25AIR`,round(sum(`plsd`.`vp_ls_air_base_185_188_189_avg`.`30_34`),0) AS `30yrs`,sum(`plsd`.`vp_ls_air_base_185_188_189_avg`.`30_CA`) AS `30ca`,round((sum(`plsd`.`vp_ls_air_base_185_188_189_avg`.`30_CA`) / sum(`plsd`.`vp_ls_air_base_185_188_189_avg`.`30_34`)),4) AS `30AIR`,round(sum(`plsd`.`vp_ls_air_base_185_188_189_avg`.`35_39`),0) AS `35yrs`,sum(`plsd`.`vp_ls_air_base_185_188_189_avg`.`35_CA`) AS `35ca`,round((sum(`plsd`.`vp_ls_air_base_185_188_189_avg`.`35_CA`) / sum(`plsd`.`vp_ls_air_base_185_188_189_avg`.`35_39`)),4) AS `35AIR`,round(sum(`plsd`.`vp_ls_air_base_185_188_189_avg`.`40_44`),0) AS `40yrs`,sum(`plsd`.`vp_ls_air_base_185_188_189_avg`.`40_CA`) AS `40ca`,round((sum(`plsd`.`vp_ls_air_base_185_188_189_avg`.`40_CA`) / sum(`plsd`.`vp_ls_air_base_185_188_189_avg`.`40_44`)),4) AS `40AIR`,round(sum(`plsd`.`vp_ls_air_base_185_188_189_avg`.`45_49`),0) AS `45yrs`,sum(`plsd`.`vp_ls_air_base_185_188_189_avg`.`45_CA`) AS `45ca`,round((sum(`plsd`.`vp_ls_air_base_185_188_189_avg`.`45_CA`) / sum(`plsd`.`vp_ls_air_base_185_188_189_avg`.`45_49`)),4) AS `45AIR`,round(sum(`plsd`.`vp_ls_air_base_185_188_189_avg`.`50_54`),0) AS `50yrs`,sum(`plsd`.`vp_ls_air_base_185_188_189_avg`.`50_CA`) AS `50ca`,round((sum(`plsd`.`vp_ls_air_base_185_188_189_avg`.`50_CA`) / sum(`plsd`.`vp_ls_air_base_185_188_189_avg`.`50_54`)),4) AS `50AIR`,round(sum(`plsd`.`vp_ls_air_base_185_188_189_avg`.`55_59`),0) AS `55yrs`,sum(`plsd`.`vp_ls_air_base_185_188_189_avg`.`55_CA`) AS `55ca`,round((sum(`plsd`.`vp_ls_air_base_185_188_189_avg`.`55_CA`) / sum(`plsd`.`vp_ls_air_base_185_188_189_avg`.`55_59`)),4) AS `55AIR`,round(sum(`plsd`.`vp_ls_air_base_185_188_189_avg`.`60_64`),0) AS `60yrs`,sum(`plsd`.`vp_ls_air_base_185_188_189_avg`.`60_CA`) AS `60ca`,round((sum(`plsd`.`vp_ls_air_base_185_188_189_avg`.`60_CA`) / sum(`plsd`.`vp_ls_air_base_185_188_189_avg`.`60_64`)),4) AS `60AIR`,round(sum(`plsd`.`vp_ls_air_base_185_188_189_avg`.`65_69`),0) AS `65yrs`,sum(`plsd`.`vp_ls_air_base_185_188_189_avg`.`65_CA`) AS `65ca`,round((sum(`plsd`.`vp_ls_air_base_185_188_189_avg`.`65_CA`) / sum(`plsd`.`vp_ls_air_base_185_188_189_avg`.`65_69`)),4) AS `65AIR`,round(sum(`plsd`.`vp_ls_air_base_185_188_189_avg`.`70_74`),0) AS `70yrs`,sum(`plsd`.`vp_ls_air_base_185_188_189_avg`.`70_CA`) AS `70ca`,round((sum(`plsd`.`vp_ls_air_base_185_188_189_avg`.`70_CA`) / sum(`plsd`.`vp_ls_air_base_185_188_189_avg`.`70_74`)),4) AS `70AIR` from `plsd`.`vp_ls_air_base_185_188_189_avg` where ((`plsd`.`vp_ls_air_base_185_188_189_avg`.`GENE` like '%MLH1%') and (`plsd`.`vp_ls_air_base_185_188_189_avg`.`SEX` like '%M%'));

CREATE ALGORITHM=UNDEFINED DEFINER=`root`@`localhost` SQL SECURITY DEFINER VIEW `plsd`.`vp_ls_air_185_188_189_msh2_m_avg` AS select 'vp_ls_air_base_185_188_189_M_avg' AS `SOURCE`,'MSH2_M_avg' AS `CLAUSE`,round(sum(`plsd`.`vp_ls_air_base_185_188_189_avg`.`25_29`),0) AS `25yrs`,sum(`plsd`.`vp_ls_air_base_185_188_189_avg`.`25_CA`) AS `25ca`,round((sum(`plsd`.`vp_ls_air_base_185_188_189_avg`.`25_CA`) / sum(`plsd`.`vp_ls_air_base_185_188_189_avg`.`25_29`)),4) AS `25AIR`,round(sum(`plsd`.`vp_ls_air_base_185_188_189_avg`.`30_34`),0) AS `30yrs`,sum(`plsd`.`vp_ls_air_base_185_188_189_avg`.`30_CA`) AS `30ca`,round((sum(`plsd`.`vp_ls_air_base_185_188_189_avg`.`30_CA`) / sum(`plsd`.`vp_ls_air_base_185_188_189_avg`.`30_34`)),4) AS `30AIR`,round(sum(`plsd`.`vp_ls_air_base_185_188_189_avg`.`35_39`),0) AS `35yrs`,sum(`plsd`.`vp_ls_air_base_185_188_189_avg`.`35_CA`) AS `35ca`,round((sum(`plsd`.`vp_ls_air_base_185_188_189_avg`.`35_CA`) / sum(`plsd`.`vp_ls_air_base_185_188_189_avg`.`35_39`)),4) AS `35AIR`,round(sum(`plsd`.`vp_ls_air_base_185_188_189_avg`.`40_44`),0) AS `40yrs`,sum(`plsd`.`vp_ls_air_base_185_188_189_avg`.`40_CA`) AS `40ca`,round((sum(`plsd`.`vp_ls_air_base_185_188_189_avg`.`40_CA`) / sum(`plsd`.`vp_ls_air_base_185_188_189_avg`.`40_44`)),4) AS `40AIR`,round(sum(`plsd`.`vp_ls_air_base_185_188_189_avg`.`45_49`),0) AS `45yrs`,sum(`plsd`.`vp_ls_air_base_185_188_189_avg`.`45_CA`) AS `45ca`,round((sum(`plsd`.`vp_ls_air_base_185_188_189_avg`.`45_CA`) / sum(`plsd`.`vp_ls_air_base_185_188_189_avg`.`45_49`)),4) AS `45AIR`,round(sum(`plsd`.`vp_ls_air_base_185_188_189_avg`.`50_54`),0) AS `50yrs`,sum(`plsd`.`vp_ls_air_base_185_188_189_avg`.`50_CA`) AS `50ca`,round((sum(`plsd`.`vp_ls_air_base_185_188_189_avg`.`50_CA`) / sum(`plsd`.`vp_ls_air_base_185_188_189_avg`.`50_54`)),4) AS `50AIR`,round(sum(`plsd`.`vp_ls_air_base_185_188_189_avg`.`55_59`),0) AS `55yrs`,sum(`plsd`.`vp_ls_air_base_185_188_189_avg`.`55_CA`) AS `55ca`,round((sum(`plsd`.`vp_ls_air_base_185_188_189_avg`.`55_CA`) / sum(`plsd`.`vp_ls_air_base_185_188_189_avg`.`55_59`)),4) AS `55AIR`,round(sum(`plsd`.`vp_ls_air_base_185_188_189_avg`.`60_64`),0) AS `60yrs`,sum(`plsd`.`vp_ls_air_base_185_188_189_avg`.`60_CA`) AS `60ca`,round((sum(`plsd`.`vp_ls_air_base_185_188_189_avg`.`60_CA`) / sum(`plsd`.`vp_ls_air_base_185_188_189_avg`.`60_64`)),4) AS `60AIR`,round(sum(`plsd`.`vp_ls_air_base_185_188_189_avg`.`65_69`),0) AS `65yrs`,sum(`plsd`.`vp_ls_air_base_185_188_189_avg`.`65_CA`) AS `65ca`,round((sum(`plsd`.`vp_ls_air_base_185_188_189_avg`.`65_CA`) / sum(`plsd`.`vp_ls_air_base_185_188_189_avg`.`65_69`)),4) AS `65AIR`,round(sum(`plsd`.`vp_ls_air_base_185_188_189_avg`.`70_74`),0) AS `70yrs`,sum(`plsd`.`vp_ls_air_base_185_188_189_avg`.`70_CA`) AS `70ca`,round((sum(`plsd`.`vp_ls_air_base_185_188_189_avg`.`70_CA`) / sum(`plsd`.`vp_ls_air_base_185_188_189_avg`.`70_74`)),4) AS `70AIR` from `plsd`.`vp_ls_air_base_185_188_189_avg` where ((`plsd`.`vp_ls_air_base_185_188_189_avg`.`GENE` like '%MSH2%') and (`plsd`.`vp_ls_air_base_185_188_189_avg`.`SEX` like '%M%'));

CREATE ALGORITHM=UNDEFINED DEFINER=`root`@`localhost` SQL SECURITY DEFINER VIEW `plsd`.`vp_ls_air_185_188_189_msh6_m_avg` AS select 'vp_ls_air_base_185_188_189_M_avg' AS `SOURCE`,'MSH6_M_avg' AS `CLAUSE`,round(sum(`plsd`.`vp_ls_air_base_185_188_189_avg`.`25_29`),0) AS `25yrs`,sum(`plsd`.`vp_ls_air_base_185_188_189_avg`.`25_CA`) AS `25ca`,round((sum(`plsd`.`vp_ls_air_base_185_188_189_avg`.`25_CA`) / sum(`plsd`.`vp_ls_air_base_185_188_189_avg`.`25_29`)),4) AS `25AIR`,round(sum(`plsd`.`vp_ls_air_base_185_188_189_avg`.`30_34`),0) AS `30yrs`,sum(`plsd`.`vp_ls_air_base_185_188_189_avg`.`30_CA`) AS `30ca`,round((sum(`plsd`.`vp_ls_air_base_185_188_189_avg`.`30_CA`) / sum(`plsd`.`vp_ls_air_base_185_188_189_avg`.`30_34`)),4) AS `30AIR`,round(sum(`plsd`.`vp_ls_air_base_185_188_189_avg`.`35_39`),0) AS `35yrs`,sum(`plsd`.`vp_ls_air_base_185_188_189_avg`.`35_CA`) AS `35ca`,round((sum(`plsd`.`vp_ls_air_base_185_188_189_avg`.`35_CA`) / sum(`plsd`.`vp_ls_air_base_185_188_189_avg`.`35_39`)),4) AS `35AIR`,round(sum(`plsd`.`vp_ls_air_base_185_188_189_avg`.`40_44`),0) AS `40yrs`,sum(`plsd`.`vp_ls_air_base_185_188_189_avg`.`40_CA`) AS `40ca`,round((sum(`plsd`.`vp_ls_air_base_185_188_189_avg`.`40_CA`) / sum(`plsd`.`vp_ls_air_base_185_188_189_avg`.`40_44`)),4) AS `40AIR`,round(sum(`plsd`.`vp_ls_air_base_185_188_189_avg`.`45_49`),0) AS `45yrs`,sum(`plsd`.`vp_ls_air_base_185_188_189_avg`.`45_CA`) AS `45ca`,round((sum(`plsd`.`vp_ls_air_base_185_188_189_avg`.`45_CA`) / sum(`plsd`.`vp_ls_air_base_185_188_189_avg`.`45_49`)),4) AS `45AIR`,round(sum(`plsd`.`vp_ls_air_base_185_188_189_avg`.`50_54`),0) AS `50yrs`,sum(`plsd`.`vp_ls_air_base_185_188_189_avg`.`50_CA`) AS `50ca`,round((sum(`plsd`.`vp_ls_air_base_185_188_189_avg`.`50_CA`) / sum(`plsd`.`vp_ls_air_base_185_188_189_avg`.`50_54`)),4) AS `50AIR`,round(sum(`plsd`.`vp_ls_air_base_185_188_189_avg`.`55_59`),0) AS `55yrs`,sum(`plsd`.`vp_ls_air_base_185_188_189_avg`.`55_CA`) AS `55ca`,round((sum(`plsd`.`vp_ls_air_base_185_188_189_avg`.`55_CA`) / sum(`plsd`.`vp_ls_air_base_185_188_189_avg`.`55_59`)),4) AS `55AIR`,round(sum(`plsd`.`vp_ls_air_base_185_188_189_avg`.`60_64`),0) AS `60yrs`,sum(`plsd`.`vp_ls_air_base_185_188_189_avg`.`60_CA`) AS `60ca`,round((sum(`plsd`.`vp_ls_air_base_185_188_189_avg`.`60_CA`) / sum(`plsd`.`vp_ls_air_base_185_188_189_avg`.`60_64`)),4) AS `60AIR`,round(sum(`plsd`.`vp_ls_air_base_185_188_189_avg`.`65_69`),0) AS `65yrs`,sum(`plsd`.`vp_ls_air_base_185_188_189_avg`.`65_CA`) AS `65ca`,round((sum(`plsd`.`vp_ls_air_base_185_188_189_avg`.`65_CA`) / sum(`plsd`.`vp_ls_air_base_185_188_189_avg`.`65_69`)),4) AS `65AIR`,round(sum(`plsd`.`vp_ls_air_base_185_188_189_avg`.`70_74`),0) AS `70yrs`,sum(`plsd`.`vp_ls_air_base_185_188_189_avg`.`70_CA`) AS `70ca`,round((sum(`plsd`.`vp_ls_air_base_185_188_189_avg`.`70_CA`) / sum(`plsd`.`vp_ls_air_base_185_188_189_avg`.`70_74`)),4) AS `70AIR` from `plsd`.`vp_ls_air_base_185_188_189_avg` where ((`plsd`.`vp_ls_air_base_185_188_189_avg`.`GENE` like '%MSH6%') and (`plsd`.`vp_ls_air_base_185_188_189_avg`.`SEX` like '%M%'));

CREATE ALGORITHM=UNDEFINED DEFINER=`root`@`localhost` SQL SECURITY DEFINER VIEW `plsd`.`vp_ls_air_185_188_189_pms2_m_avg` AS select 'vp_ls_air_base_185_188_189_M_avg' AS `SOURCE`,'PMS2_M_avg' AS `CLAUSE`,round(sum(`plsd`.`vp_ls_air_base_185_188_189_avg`.`25_29`),0) AS `25yrs`,sum(`plsd`.`vp_ls_air_base_185_188_189_avg`.`25_CA`) AS `25ca`,round((sum(`plsd`.`vp_ls_air_base_185_188_189_avg`.`25_CA`) / sum(`plsd`.`vp_ls_air_base_185_188_189_avg`.`25_29`)),4) AS `25AIR`,round(sum(`plsd`.`vp_ls_air_base_185_188_189_avg`.`30_34`),0) AS `30yrs`,sum(`plsd`.`vp_ls_air_base_185_188_189_avg`.`30_CA`) AS `30ca`,round((sum(`plsd`.`vp_ls_air_base_185_188_189_avg`.`30_CA`) / sum(`plsd`.`vp_ls_air_base_185_188_189_avg`.`30_34`)),4) AS `30AIR`,round(sum(`plsd`.`vp_ls_air_base_185_188_189_avg`.`35_39`),0) AS `35yrs`,sum(`plsd`.`vp_ls_air_base_185_188_189_avg`.`35_CA`) AS `35ca`,round((sum(`plsd`.`vp_ls_air_base_185_188_189_avg`.`35_CA`) / sum(`plsd`.`vp_ls_air_base_185_188_189_avg`.`35_39`)),4) AS `35AIR`,round(sum(`plsd`.`vp_ls_air_base_185_188_189_avg`.`40_44`),0) AS `40yrs`,sum(`plsd`.`vp_ls_air_base_185_188_189_avg`.`40_CA`) AS `40ca`,round((sum(`plsd`.`vp_ls_air_base_185_188_189_avg`.`40_CA`) / sum(`plsd`.`vp_ls_air_base_185_188_189_avg`.`40_44`)),4) AS `40AIR`,round(sum(`plsd`.`vp_ls_air_base_185_188_189_avg`.`45_49`),0) AS `45yrs`,sum(`plsd`.`vp_ls_air_base_185_188_189_avg`.`45_CA`) AS `45ca`,round((sum(`plsd`.`vp_ls_air_base_185_188_189_avg`.`45_CA`) / sum(`plsd`.`vp_ls_air_base_185_188_189_avg`.`45_49`)),4) AS `45AIR`,round(sum(`plsd`.`vp_ls_air_base_185_188_189_avg`.`50_54`),0) AS `50yrs`,sum(`plsd`.`vp_ls_air_base_185_188_189_avg`.`50_CA`) AS `50ca`,round((sum(`plsd`.`vp_ls_air_base_185_188_189_avg`.`50_CA`) / sum(`plsd`.`vp_ls_air_base_185_188_189_avg`.`50_54`)),4) AS `50AIR`,round(sum(`plsd`.`vp_ls_air_base_185_188_189_avg`.`55_59`),0) AS `55yrs`,sum(`plsd`.`vp_ls_air_base_185_188_189_avg`.`55_CA`) AS `55ca`,round((sum(`plsd`.`vp_ls_air_base_185_188_189_avg`.`55_CA`) / sum(`plsd`.`vp_ls_air_base_185_188_189_avg`.`55_59`)),4) AS `55AIR`,round(sum(`plsd`.`vp_ls_air_base_185_188_189_avg`.`60_64`),0) AS `60yrs`,sum(`plsd`.`vp_ls_air_base_185_188_189_avg`.`60_CA`) AS `60ca`,round((sum(`plsd`.`vp_ls_air_base_185_188_189_avg`.`60_CA`) / sum(`plsd`.`vp_ls_air_base_185_188_189_avg`.`60_64`)),4) AS `60AIR`,round(sum(`plsd`.`vp_ls_air_base_185_188_189_avg`.`65_69`),0) AS `65yrs`,sum(`plsd`.`vp_ls_air_base_185_188_189_avg`.`65_CA`) AS `65ca`,round((sum(`plsd`.`vp_ls_air_base_185_188_189_avg`.`65_CA`) / sum(`plsd`.`vp_ls_air_base_185_188_189_avg`.`65_69`)),4) AS `65AIR`,round(sum(`plsd`.`vp_ls_air_base_185_188_189_avg`.`70_74`),0) AS `70yrs`,sum(`plsd`.`vp_ls_air_base_185_188_189_avg`.`70_CA`) AS `70ca`,round((sum(`plsd`.`vp_ls_air_base_185_188_189_avg`.`70_CA`) / sum(`plsd`.`vp_ls_air_base_185_188_189_avg`.`70_74`)),4) AS `70AIR` from `plsd`.`vp_ls_air_base_185_188_189_avg` where ((`plsd`.`vp_ls_air_base_185_188_189_avg`.`GENE` like '%PMS2%') and (`plsd`.`vp_ls_air_base_185_188_189_avg`.`SEX` like '%M%'));

CREATE ALGORITHM=UNDEFINED DEFINER=`root`@`localhost` SQL SECURITY DEFINER VIEW `plsd`.`vp_ls_air_185_mlh1_m_avg` AS select 'vp_ls_air_base_185_M_avg' AS `SOURCE`,'MLH1_M_avg' AS `CLAUSE`,round(sum(`plsd`.`vp_ls_air_base_185_avg`.`25_29`),0) AS `25yrs`,sum(`plsd`.`vp_ls_air_base_185_avg`.`25_CA`) AS `25ca`,round((sum(`plsd`.`vp_ls_air_base_185_avg`.`25_CA`) / sum(`plsd`.`vp_ls_air_base_185_avg`.`25_29`)),4) AS `25AIR`,round(sum(`plsd`.`vp_ls_air_base_185_avg`.`30_34`),0) AS `30yrs`,sum(`plsd`.`vp_ls_air_base_185_avg`.`30_CA`) AS `30ca`,round((sum(`plsd`.`vp_ls_air_base_185_avg`.`30_CA`) / sum(`plsd`.`vp_ls_air_base_185_avg`.`30_34`)),4) AS `30AIR`,round(sum(`plsd`.`vp_ls_air_base_185_avg`.`35_39`),0) AS `35yrs`,sum(`plsd`.`vp_ls_air_base_185_avg`.`35_CA`) AS `35ca`,round((sum(`plsd`.`vp_ls_air_base_185_avg`.`35_CA`) / sum(`plsd`.`vp_ls_air_base_185_avg`.`35_39`)),4) AS `35AIR`,round(sum(`plsd`.`vp_ls_air_base_185_avg`.`40_44`),0) AS `40yrs`,sum(`plsd`.`vp_ls_air_base_185_avg`.`40_CA`) AS `40ca`,round((sum(`plsd`.`vp_ls_air_base_185_avg`.`40_CA`) / sum(`plsd`.`vp_ls_air_base_185_avg`.`40_44`)),4) AS `40AIR`,round(sum(`plsd`.`vp_ls_air_base_185_avg`.`45_49`),0) AS `45yrs`,sum(`plsd`.`vp_ls_air_base_185_avg`.`45_CA`) AS `45ca`,round((sum(`plsd`.`vp_ls_air_base_185_avg`.`45_CA`) / sum(`plsd`.`vp_ls_air_base_185_avg`.`45_49`)),4) AS `45AIR`,round(sum(`plsd`.`vp_ls_air_base_185_avg`.`50_54`),0) AS `50yrs`,sum(`plsd`.`vp_ls_air_base_185_avg`.`50_CA`) AS `50ca`,round((sum(`plsd`.`vp_ls_air_base_185_avg`.`50_CA`) / sum(`plsd`.`vp_ls_air_base_185_avg`.`50_54`)),4) AS `50AIR`,round(sum(`plsd`.`vp_ls_air_base_185_avg`.`55_59`),0) AS `55yrs`,sum(`plsd`.`vp_ls_air_base_185_avg`.`55_CA`) AS `55ca`,round((sum(`plsd`.`vp_ls_air_base_185_avg`.`55_CA`) / sum(`plsd`.`vp_ls_air_base_185_avg`.`55_59`)),4) AS `55AIR`,round(sum(`plsd`.`vp_ls_air_base_185_avg`.`60_64`),0) AS `60yrs`,sum(`plsd`.`vp_ls_air_base_185_avg`.`60_CA`) AS `60ca`,round((sum(`plsd`.`vp_ls_air_base_185_avg`.`60_CA`) / sum(`plsd`.`vp_ls_air_base_185_avg`.`60_64`)),4) AS `60AIR`,round(sum(`plsd`.`vp_ls_air_base_185_avg`.`65_69`),0) AS `65yrs`,sum(`plsd`.`vp_ls_air_base_185_avg`.`65_CA`) AS `65ca`,round((sum(`plsd`.`vp_ls_air_base_185_avg`.`65_CA`) / sum(`plsd`.`vp_ls_air_base_185_avg`.`65_69`)),4) AS `65AIR`,round(sum(`plsd`.`vp_ls_air_base_185_avg`.`70_74`),0) AS `70yrs`,sum(`plsd`.`vp_ls_air_base_185_avg`.`70_CA`) AS `70ca`,round((sum(`plsd`.`vp_ls_air_base_185_avg`.`70_CA`) / sum(`plsd`.`vp_ls_air_base_185_avg`.`70_74`)),4) AS `70AIR` from `plsd`.`vp_ls_air_base_185_avg` where ((`plsd`.`vp_ls_air_base_185_avg`.`GENE` like '%MLH1%') and (`plsd`.`vp_ls_air_base_185_avg`.`SEX` like '%M%'));

CREATE ALGORITHM=UNDEFINED DEFINER=`root`@`localhost` SQL SECURITY DEFINER VIEW `plsd`.`vp_ls_air_185_msh2_m_avg` AS select 'vp_ls_air_base_185_M_avg' AS `SOURCE`,'MSH2_M_avg' AS `CLAUSE`,round(sum(`plsd`.`vp_ls_air_base_185_avg`.`25_29`),0) AS `25yrs`,sum(`plsd`.`vp_ls_air_base_185_avg`.`25_CA`) AS `25ca`,round((sum(`plsd`.`vp_ls_air_base_185_avg`.`25_CA`) / sum(`plsd`.`vp_ls_air_base_185_avg`.`25_29`)),4) AS `25AIR`,round(sum(`plsd`.`vp_ls_air_base_185_avg`.`30_34`),0) AS `30yrs`,sum(`plsd`.`vp_ls_air_base_185_avg`.`30_CA`) AS `30ca`,round((sum(`plsd`.`vp_ls_air_base_185_avg`.`30_CA`) / sum(`plsd`.`vp_ls_air_base_185_avg`.`30_34`)),4) AS `30AIR`,round(sum(`plsd`.`vp_ls_air_base_185_avg`.`35_39`),0) AS `35yrs`,sum(`plsd`.`vp_ls_air_base_185_avg`.`35_CA`) AS `35ca`,round((sum(`plsd`.`vp_ls_air_base_185_avg`.`35_CA`) / sum(`plsd`.`vp_ls_air_base_185_avg`.`35_39`)),4) AS `35AIR`,round(sum(`plsd`.`vp_ls_air_base_185_avg`.`40_44`),0) AS `40yrs`,sum(`plsd`.`vp_ls_air_base_185_avg`.`40_CA`) AS `40ca`,round((sum(`plsd`.`vp_ls_air_base_185_avg`.`40_CA`) / sum(`plsd`.`vp_ls_air_base_185_avg`.`40_44`)),4) AS `40AIR`,round(sum(`plsd`.`vp_ls_air_base_185_avg`.`45_49`),0) AS `45yrs`,sum(`plsd`.`vp_ls_air_base_185_avg`.`45_CA`) AS `45ca`,round((sum(`plsd`.`vp_ls_air_base_185_avg`.`45_CA`) / sum(`plsd`.`vp_ls_air_base_185_avg`.`45_49`)),4) AS `45AIR`,round(sum(`plsd`.`vp_ls_air_base_185_avg`.`50_54`),0) AS `50yrs`,sum(`plsd`.`vp_ls_air_base_185_avg`.`50_CA`) AS `50ca`,round((sum(`plsd`.`vp_ls_air_base_185_avg`.`50_CA`) / sum(`plsd`.`vp_ls_air_base_185_avg`.`50_54`)),4) AS `50AIR`,round(sum(`plsd`.`vp_ls_air_base_185_avg`.`55_59`),0) AS `55yrs`,sum(`plsd`.`vp_ls_air_base_185_avg`.`55_CA`) AS `55ca`,round((sum(`plsd`.`vp_ls_air_base_185_avg`.`55_CA`) / sum(`plsd`.`vp_ls_air_base_185_avg`.`55_59`)),4) AS `55AIR`,round(sum(`plsd`.`vp_ls_air_base_185_avg`.`60_64`),0) AS `60yrs`,sum(`plsd`.`vp_ls_air_base_185_avg`.`60_CA`) AS `60ca`,round((sum(`plsd`.`vp_ls_air_base_185_avg`.`60_CA`) / sum(`plsd`.`vp_ls_air_base_185_avg`.`60_64`)),4) AS `60AIR`,round(sum(`plsd`.`vp_ls_air_base_185_avg`.`65_69`),0) AS `65yrs`,sum(`plsd`.`vp_ls_air_base_185_avg`.`65_CA`) AS `65ca`,round((sum(`plsd`.`vp_ls_air_base_185_avg`.`65_CA`) / sum(`plsd`.`vp_ls_air_base_185_avg`.`65_69`)),4) AS `65AIR`,round(sum(`plsd`.`vp_ls_air_base_185_avg`.`70_74`),0) AS `70yrs`,sum(`plsd`.`vp_ls_air_base_185_avg`.`70_CA`) AS `70ca`,round((sum(`plsd`.`vp_ls_air_base_185_avg`.`70_CA`) / sum(`plsd`.`vp_ls_air_base_185_avg`.`70_74`)),4) AS `70AIR` from `plsd`.`vp_ls_air_base_185_avg` where ((`plsd`.`vp_ls_air_base_185_avg`.`GENE` like '%MSH2%') and (`plsd`.`vp_ls_air_base_185_avg`.`SEX` like '%M%'));

CREATE ALGORITHM=UNDEFINED DEFINER=`root`@`localhost` SQL SECURITY DEFINER VIEW `plsd`.`vp_ls_air_185_msh6_m_avg` AS select 'vp_ls_air_base_185_M_avg' AS `SOURCE`,'MSH6_M_avg' AS `CLAUSE`,round(sum(`plsd`.`vp_ls_air_base_185_avg`.`25_29`),0) AS `25yrs`,sum(`plsd`.`vp_ls_air_base_185_avg`.`25_CA`) AS `25ca`,round((sum(`plsd`.`vp_ls_air_base_185_avg`.`25_CA`) / sum(`plsd`.`vp_ls_air_base_185_avg`.`25_29`)),4) AS `25AIR`,round(sum(`plsd`.`vp_ls_air_base_185_avg`.`30_34`),0) AS `30yrs`,sum(`plsd`.`vp_ls_air_base_185_avg`.`30_CA`) AS `30ca`,round((sum(`plsd`.`vp_ls_air_base_185_avg`.`30_CA`) / sum(`plsd`.`vp_ls_air_base_185_avg`.`30_34`)),4) AS `30AIR`,round(sum(`plsd`.`vp_ls_air_base_185_avg`.`35_39`),0) AS `35yrs`,sum(`plsd`.`vp_ls_air_base_185_avg`.`35_CA`) AS `35ca`,round((sum(`plsd`.`vp_ls_air_base_185_avg`.`35_CA`) / sum(`plsd`.`vp_ls_air_base_185_avg`.`35_39`)),4) AS `35AIR`,round(sum(`plsd`.`vp_ls_air_base_185_avg`.`40_44`),0) AS `40yrs`,sum(`plsd`.`vp_ls_air_base_185_avg`.`40_CA`) AS `40ca`,round((sum(`plsd`.`vp_ls_air_base_185_avg`.`40_CA`) / sum(`plsd`.`vp_ls_air_base_185_avg`.`40_44`)),4) AS `40AIR`,round(sum(`plsd`.`vp_ls_air_base_185_avg`.`45_49`),0) AS `45yrs`,sum(`plsd`.`vp_ls_air_base_185_avg`.`45_CA`) AS `45ca`,round((sum(`plsd`.`vp_ls_air_base_185_avg`.`45_CA`) / sum(`plsd`.`vp_ls_air_base_185_avg`.`45_49`)),4) AS `45AIR`,round(sum(`plsd`.`vp_ls_air_base_185_avg`.`50_54`),0) AS `50yrs`,sum(`plsd`.`vp_ls_air_base_185_avg`.`50_CA`) AS `50ca`,round((sum(`plsd`.`vp_ls_air_base_185_avg`.`50_CA`) / sum(`plsd`.`vp_ls_air_base_185_avg`.`50_54`)),4) AS `50AIR`,round(sum(`plsd`.`vp_ls_air_base_185_avg`.`55_59`),0) AS `55yrs`,sum(`plsd`.`vp_ls_air_base_185_avg`.`55_CA`) AS `55ca`,round((sum(`plsd`.`vp_ls_air_base_185_avg`.`55_CA`) / sum(`plsd`.`vp_ls_air_base_185_avg`.`55_59`)),4) AS `55AIR`,round(sum(`plsd`.`vp_ls_air_base_185_avg`.`60_64`),0) AS `60yrs`,sum(`plsd`.`vp_ls_air_base_185_avg`.`60_CA`) AS `60ca`,round((sum(`plsd`.`vp_ls_air_base_185_avg`.`60_CA`) / sum(`plsd`.`vp_ls_air_base_185_avg`.`60_64`)),4) AS `60AIR`,round(sum(`plsd`.`vp_ls_air_base_185_avg`.`65_69`),0) AS `65yrs`,sum(`plsd`.`vp_ls_air_base_185_avg`.`65_CA`) AS `65ca`,round((sum(`plsd`.`vp_ls_air_base_185_avg`.`65_CA`) / sum(`plsd`.`vp_ls_air_base_185_avg`.`65_69`)),4) AS `65AIR`,round(sum(`plsd`.`vp_ls_air_base_185_avg`.`70_74`),0) AS `70yrs`,sum(`plsd`.`vp_ls_air_base_185_avg`.`70_CA`) AS `70ca`,round((sum(`plsd`.`vp_ls_air_base_185_avg`.`70_CA`) / sum(`plsd`.`vp_ls_air_base_185_avg`.`70_74`)),4) AS `70AIR` from `plsd`.`vp_ls_air_base_185_avg` where ((`plsd`.`vp_ls_air_base_185_avg`.`GENE` like '%MSH6%') and (`plsd`.`vp_ls_air_base_185_avg`.`SEX` like '%M%'));

CREATE ALGORITHM=UNDEFINED DEFINER=`root`@`localhost` SQL SECURITY DEFINER VIEW `plsd`.`vp_ls_air_185_pms2_m_avg` AS select 'vp_ls_air_base_185_M_avg' AS `SOURCE`,'PMS2_M_avg' AS `CLAUSE`,round(sum(`plsd`.`vp_ls_air_base_185_avg`.`25_29`),0) AS `25yrs`,sum(`plsd`.`vp_ls_air_base_185_avg`.`25_CA`) AS `25ca`,round((sum(`plsd`.`vp_ls_air_base_185_avg`.`25_CA`) / sum(`plsd`.`vp_ls_air_base_185_avg`.`25_29`)),4) AS `25AIR`,round(sum(`plsd`.`vp_ls_air_base_185_avg`.`30_34`),0) AS `30yrs`,sum(`plsd`.`vp_ls_air_base_185_avg`.`30_CA`) AS `30ca`,round((sum(`plsd`.`vp_ls_air_base_185_avg`.`30_CA`) / sum(`plsd`.`vp_ls_air_base_185_avg`.`30_34`)),4) AS `30AIR`,round(sum(`plsd`.`vp_ls_air_base_185_avg`.`35_39`),0) AS `35yrs`,sum(`plsd`.`vp_ls_air_base_185_avg`.`35_CA`) AS `35ca`,round((sum(`plsd`.`vp_ls_air_base_185_avg`.`35_CA`) / sum(`plsd`.`vp_ls_air_base_185_avg`.`35_39`)),4) AS `35AIR`,round(sum(`plsd`.`vp_ls_air_base_185_avg`.`40_44`),0) AS `40yrs`,sum(`plsd`.`vp_ls_air_base_185_avg`.`40_CA`) AS `40ca`,round((sum(`plsd`.`vp_ls_air_base_185_avg`.`40_CA`) / sum(`plsd`.`vp_ls_air_base_185_avg`.`40_44`)),4) AS `40AIR`,round(sum(`plsd`.`vp_ls_air_base_185_avg`.`45_49`),0) AS `45yrs`,sum(`plsd`.`vp_ls_air_base_185_avg`.`45_CA`) AS `45ca`,round((sum(`plsd`.`vp_ls_air_base_185_avg`.`45_CA`) / sum(`plsd`.`vp_ls_air_base_185_avg`.`45_49`)),4) AS `45AIR`,round(sum(`plsd`.`vp_ls_air_base_185_avg`.`50_54`),0) AS `50yrs`,sum(`plsd`.`vp_ls_air_base_185_avg`.`50_CA`) AS `50ca`,round((sum(`plsd`.`vp_ls_air_base_185_avg`.`50_CA`) / sum(`plsd`.`vp_ls_air_base_185_avg`.`50_54`)),4) AS `50AIR`,round(sum(`plsd`.`vp_ls_air_base_185_avg`.`55_59`),0) AS `55yrs`,sum(`plsd`.`vp_ls_air_base_185_avg`.`55_CA`) AS `55ca`,round((sum(`plsd`.`vp_ls_air_base_185_avg`.`55_CA`) / sum(`plsd`.`vp_ls_air_base_185_avg`.`55_59`)),4) AS `55AIR`,round(sum(`plsd`.`vp_ls_air_base_185_avg`.`60_64`),0) AS `60yrs`,sum(`plsd`.`vp_ls_air_base_185_avg`.`60_CA`) AS `60ca`,round((sum(`plsd`.`vp_ls_air_base_185_avg`.`60_CA`) / sum(`plsd`.`vp_ls_air_base_185_avg`.`60_64`)),4) AS `60AIR`,round(sum(`plsd`.`vp_ls_air_base_185_avg`.`65_69`),0) AS `65yrs`,sum(`plsd`.`vp_ls_air_base_185_avg`.`65_CA`) AS `65ca`,round((sum(`plsd`.`vp_ls_air_base_185_avg`.`65_CA`) / sum(`plsd`.`vp_ls_air_base_185_avg`.`65_69`)),4) AS `65AIR`,round(sum(`plsd`.`vp_ls_air_base_185_avg`.`70_74`),0) AS `70yrs`,sum(`plsd`.`vp_ls_air_base_185_avg`.`70_CA`) AS `70ca`,round((sum(`plsd`.`vp_ls_air_base_185_avg`.`70_CA`) / sum(`plsd`.`vp_ls_air_base_185_avg`.`70_74`)),4) AS `70AIR` from `plsd`.`vp_ls_air_base_185_avg` where ((`plsd`.`vp_ls_air_base_185_avg`.`GENE` like '%PMS2%') and (`plsd`.`vp_ls_air_base_185_avg`.`SEX` like '%M%'));

CREATE ALGORITHM=UNDEFINED DEFINER=`root`@`localhost` SQL SECURITY DEFINER VIEW `plsd`.`vp_ls_air_188_189_mlh1_f_avg` AS select 'vp_ls_air_base_188_189_F_avg' AS `SOURCE`,'MLH1_F_avg' AS `CLAUSE`,round(sum(`plsd`.`vp_ls_air_base_188_189_avg`.`25_29`),0) AS `25yrs`,sum(`plsd`.`vp_ls_air_base_188_189_avg`.`25_CA`) AS `25ca`,round((sum(`plsd`.`vp_ls_air_base_188_189_avg`.`25_CA`) / sum(`plsd`.`vp_ls_air_base_188_189_avg`.`25_29`)),4) AS `25AIR`,round(sum(`plsd`.`vp_ls_air_base_188_189_avg`.`30_34`),0) AS `30yrs`,sum(`plsd`.`vp_ls_air_base_188_189_avg`.`30_CA`) AS `30ca`,round((sum(`plsd`.`vp_ls_air_base_188_189_avg`.`30_CA`) / sum(`plsd`.`vp_ls_air_base_188_189_avg`.`30_34`)),4) AS `30AIR`,round(sum(`plsd`.`vp_ls_air_base_188_189_avg`.`35_39`),0) AS `35yrs`,sum(`plsd`.`vp_ls_air_base_188_189_avg`.`35_CA`) AS `35ca`,round((sum(`plsd`.`vp_ls_air_base_188_189_avg`.`35_CA`) / sum(`plsd`.`vp_ls_air_base_188_189_avg`.`35_39`)),4) AS `35AIR`,round(sum(`plsd`.`vp_ls_air_base_188_189_avg`.`40_44`),0) AS `40yrs`,sum(`plsd`.`vp_ls_air_base_188_189_avg`.`40_CA`) AS `40ca`,round((sum(`plsd`.`vp_ls_air_base_188_189_avg`.`40_CA`) / sum(`plsd`.`vp_ls_air_base_188_189_avg`.`40_44`)),4) AS `40AIR`,round(sum(`plsd`.`vp_ls_air_base_188_189_avg`.`45_49`),0) AS `45yrs`,sum(`plsd`.`vp_ls_air_base_188_189_avg`.`45_CA`) AS `45ca`,round((sum(`plsd`.`vp_ls_air_base_188_189_avg`.`45_CA`) / sum(`plsd`.`vp_ls_air_base_188_189_avg`.`45_49`)),4) AS `45AIR`,round(sum(`plsd`.`vp_ls_air_base_188_189_avg`.`50_54`),0) AS `50yrs`,sum(`plsd`.`vp_ls_air_base_188_189_avg`.`50_CA`) AS `50ca`,round((sum(`plsd`.`vp_ls_air_base_188_189_avg`.`50_CA`) / sum(`plsd`.`vp_ls_air_base_188_189_avg`.`50_54`)),4) AS `50AIR`,round(sum(`plsd`.`vp_ls_air_base_188_189_avg`.`55_59`),0) AS `55yrs`,sum(`plsd`.`vp_ls_air_base_188_189_avg`.`55_CA`) AS `55ca`,round((sum(`plsd`.`vp_ls_air_base_188_189_avg`.`55_CA`) / sum(`plsd`.`vp_ls_air_base_188_189_avg`.`55_59`)),4) AS `55AIR`,round(sum(`plsd`.`vp_ls_air_base_188_189_avg`.`60_64`),0) AS `60yrs`,sum(`plsd`.`vp_ls_air_base_188_189_avg`.`60_CA`) AS `60ca`,round((sum(`plsd`.`vp_ls_air_base_188_189_avg`.`60_CA`) / sum(`plsd`.`vp_ls_air_base_188_189_avg`.`60_64`)),4) AS `60AIR`,round(sum(`plsd`.`vp_ls_air_base_188_189_avg`.`65_69`),0) AS `65yrs`,sum(`plsd`.`vp_ls_air_base_188_189_avg`.`65_CA`) AS `65ca`,round((sum(`plsd`.`vp_ls_air_base_188_189_avg`.`65_CA`) / sum(`plsd`.`vp_ls_air_base_188_189_avg`.`65_69`)),4) AS `65AIR`,round(sum(`plsd`.`vp_ls_air_base_188_189_avg`.`70_74`),0) AS `70yrs`,sum(`plsd`.`vp_ls_air_base_188_189_avg`.`70_CA`) AS `70ca`,round((sum(`plsd`.`vp_ls_air_base_188_189_avg`.`70_CA`) / sum(`plsd`.`vp_ls_air_base_188_189_avg`.`70_74`)),4) AS `70AIR` from `plsd`.`vp_ls_air_base_188_189_avg` where ((`plsd`.`vp_ls_air_base_188_189_avg`.`GENE` like '%MLH1%') and (`plsd`.`vp_ls_air_base_188_189_avg`.`SEX` like '%F%'));

CREATE ALGORITHM=UNDEFINED DEFINER=`root`@`localhost` SQL SECURITY DEFINER VIEW `plsd`.`vp_ls_air_188_189_mlh1_f_nopripre_avg` (`SOURCE`,`CLAUSE`,`25yrs`,`25ca`,`25AIR`,`30yrs`,`30ca`,`30AIR`,`35yrs`,`35ca`,`35AIR`,`40yrs`,`40ca`,`40AIR`,`45yrs`,`45ca`,`45AIR`,`50yrs`,`50ca`,`50AIR`,`55yrs`,`55ca`,`55AIR`,`60yrs`,`60ca`,`60AIR`,`65yrs`,`65ca`,`65AIR`,`70yrs`,`70ca`,`70AIR`) AS select 'vp_ls_air_base_188_189_F_nopripre_AVG' AS `SOURCE`,'MLH1Fnpp_AVG' AS `CLAUSE`,round(sum(`plsd`.`vp_ls_air_base_188_189_nopripre_avg`.`25_29`),0) AS `25yrs`,sum(`plsd`.`vp_ls_air_base_188_189_nopripre_avg`.`25_CA`) AS `25ca`,round((sum(`plsd`.`vp_ls_air_base_188_189_nopripre_avg`.`25_CA`) / sum(`plsd`.`vp_ls_air_base_188_189_nopripre_avg`.`25_29`)),4) AS `25AIR`,round(sum(`plsd`.`vp_ls_air_base_188_189_nopripre_avg`.`30_34`),0) AS `30yrs`,sum(`plsd`.`vp_ls_air_base_188_189_nopripre_avg`.`30_CA`) AS `30ca`,round((sum(`plsd`.`vp_ls_air_base_188_189_nopripre_avg`.`30_CA`) / sum(`plsd`.`vp_ls_air_base_188_189_nopripre_avg`.`30_34`)),4) AS `30AIR`,round(sum(`plsd`.`vp_ls_air_base_188_189_nopripre_avg`.`35_39`),0) AS `35yrs`,sum(`plsd`.`vp_ls_air_base_188_189_nopripre_avg`.`35_CA`) AS `35ca`,round((sum(`plsd`.`vp_ls_air_base_188_189_nopripre_avg`.`35_CA`) / sum(`plsd`.`vp_ls_air_base_188_189_nopripre_avg`.`35_39`)),4) AS `35AIR`,round(sum(`plsd`.`vp_ls_air_base_188_189_nopripre_avg`.`40_44`),0) AS `40yrs`,sum(`plsd`.`vp_ls_air_base_188_189_nopripre_avg`.`40_CA`) AS `40ca`,round((sum(`plsd`.`vp_ls_air_base_188_189_nopripre_avg`.`40_CA`) / sum(`plsd`.`vp_ls_air_base_188_189_nopripre_avg`.`40_44`)),4) AS `40AIR`,round(sum(`plsd`.`vp_ls_air_base_188_189_nopripre_avg`.`45_49`),0) AS `45yrs`,sum(`plsd`.`vp_ls_air_base_188_189_nopripre_avg`.`45_CA`) AS `45ca`,round((sum(`plsd`.`vp_ls_air_base_188_189_nopripre_avg`.`45_CA`) / sum(`plsd`.`vp_ls_air_base_188_189_nopripre_avg`.`45_49`)),4) AS `45AIR`,round(sum(`plsd`.`vp_ls_air_base_188_189_nopripre_avg`.`50_54`),0) AS `50yrs`,sum(`plsd`.`vp_ls_air_base_188_189_nopripre_avg`.`50_CA`) AS `50ca`,round((sum(`plsd`.`vp_ls_air_base_188_189_nopripre_avg`.`50_CA`) / sum(`plsd`.`vp_ls_air_base_188_189_nopripre_avg`.`50_54`)),4) AS `50AIR`,round(sum(`plsd`.`vp_ls_air_base_188_189_nopripre_avg`.`55_59`),0) AS `55yrs`,sum(`plsd`.`vp_ls_air_base_188_189_nopripre_avg`.`55_CA`) AS `55ca`,round((sum(`plsd`.`vp_ls_air_base_188_189_nopripre_avg`.`55_CA`) / sum(`plsd`.`vp_ls_air_base_188_189_nopripre_avg`.`55_59`)),4) AS `55AIR`,round(sum(`plsd`.`vp_ls_air_base_188_189_nopripre_avg`.`60_64`),0) AS `60yrs`,sum(`plsd`.`vp_ls_air_base_188_189_nopripre_avg`.`60_CA`) AS `60ca`,round((sum(`plsd`.`vp_ls_air_base_188_189_nopripre_avg`.`60_CA`) / sum(`plsd`.`vp_ls_air_base_188_189_nopripre_avg`.`60_64`)),4) AS `60AIR`,round(sum(`plsd`.`vp_ls_air_base_188_189_nopripre_avg`.`65_69`),0) AS `65yrs`,sum(`plsd`.`vp_ls_air_base_188_189_nopripre_avg`.`65_CA`) AS `65ca`,round((sum(`plsd`.`vp_ls_air_base_188_189_nopripre_avg`.`65_CA`) / sum(`plsd`.`vp_ls_air_base_188_189_nopripre_avg`.`65_69`)),4) AS `65AIR`,round(sum(`plsd`.`vp_ls_air_base_188_189_nopripre_avg`.`70_74`),0) AS `70yrs`,sum(`plsd`.`vp_ls_air_base_188_189_nopripre_avg`.`70_CA`) AS `70ca`,round((sum(`plsd`.`vp_ls_air_base_188_189_nopripre_avg`.`70_CA`) / sum(`plsd`.`vp_ls_air_base_188_189_nopripre_avg`.`70_74`)),4) AS `70AIR` from `plsd`.`vp_ls_air_base_188_189_nopripre_avg` where ((`plsd`.`vp_ls_air_base_188_189_nopripre_avg`.`GENE` like '%MLH1%') and (`plsd`.`vp_ls_air_base_188_189_nopripre_avg`.`SEX` like '%F%'));

CREATE ALGORITHM=UNDEFINED DEFINER=`root`@`localhost` SQL SECURITY DEFINER VIEW `plsd`.`vp_ls_air_188_189_mlh1_m_avg` AS select 'vp_ls_air_base_188_189_M_avg' AS `SOURCE`,'MLH1_M_avg' AS `CLAUSE`,round(sum(`plsd`.`vp_ls_air_base_188_189_avg`.`25_29`),0) AS `25yrs`,sum(`plsd`.`vp_ls_air_base_188_189_avg`.`25_CA`) AS `25ca`,round((sum(`plsd`.`vp_ls_air_base_188_189_avg`.`25_CA`) / sum(`plsd`.`vp_ls_air_base_188_189_avg`.`25_29`)),4) AS `25AIR`,round(sum(`plsd`.`vp_ls_air_base_188_189_avg`.`30_34`),0) AS `30yrs`,sum(`plsd`.`vp_ls_air_base_188_189_avg`.`30_CA`) AS `30ca`,round((sum(`plsd`.`vp_ls_air_base_188_189_avg`.`30_CA`) / sum(`plsd`.`vp_ls_air_base_188_189_avg`.`30_34`)),4) AS `30AIR`,round(sum(`plsd`.`vp_ls_air_base_188_189_avg`.`35_39`),0) AS `35yrs`,sum(`plsd`.`vp_ls_air_base_188_189_avg`.`35_CA`) AS `35ca`,round((sum(`plsd`.`vp_ls_air_base_188_189_avg`.`35_CA`) / sum(`plsd`.`vp_ls_air_base_188_189_avg`.`35_39`)),4) AS `35AIR`,round(sum(`plsd`.`vp_ls_air_base_188_189_avg`.`40_44`),0) AS `40yrs`,sum(`plsd`.`vp_ls_air_base_188_189_avg`.`40_CA`) AS `40ca`,round((sum(`plsd`.`vp_ls_air_base_188_189_avg`.`40_CA`) / sum(`plsd`.`vp_ls_air_base_188_189_avg`.`40_44`)),4) AS `40AIR`,round(sum(`plsd`.`vp_ls_air_base_188_189_avg`.`45_49`),0) AS `45yrs`,sum(`plsd`.`vp_ls_air_base_188_189_avg`.`45_CA`) AS `45ca`,round((sum(`plsd`.`vp_ls_air_base_188_189_avg`.`45_CA`) / sum(`plsd`.`vp_ls_air_base_188_189_avg`.`45_49`)),4) AS `45AIR`,round(sum(`plsd`.`vp_ls_air_base_188_189_avg`.`50_54`),0) AS `50yrs`,sum(`plsd`.`vp_ls_air_base_188_189_avg`.`50_CA`) AS `50ca`,round((sum(`plsd`.`vp_ls_air_base_188_189_avg`.`50_CA`) / sum(`plsd`.`vp_ls_air_base_188_189_avg`.`50_54`)),4) AS `50AIR`,round(sum(`plsd`.`vp_ls_air_base_188_189_avg`.`55_59`),0) AS `55yrs`,sum(`plsd`.`vp_ls_air_base_188_189_avg`.`55_CA`) AS `55ca`,round((sum(`plsd`.`vp_ls_air_base_188_189_avg`.`55_CA`) / sum(`plsd`.`vp_ls_air_base_188_189_avg`.`55_59`)),4) AS `55AIR`,round(sum(`plsd`.`vp_ls_air_base_188_189_avg`.`60_64`),0) AS `60yrs`,sum(`plsd`.`vp_ls_air_base_188_189_avg`.`60_CA`) AS `60ca`,round((sum(`plsd`.`vp_ls_air_base_188_189_avg`.`60_CA`) / sum(`plsd`.`vp_ls_air_base_188_189_avg`.`60_64`)),4) AS `60AIR`,round(sum(`plsd`.`vp_ls_air_base_188_189_avg`.`65_69`),0) AS `65yrs`,sum(`plsd`.`vp_ls_air_base_188_189_avg`.`65_CA`) AS `65ca`,round((sum(`plsd`.`vp_ls_air_base_188_189_avg`.`65_CA`) / sum(`plsd`.`vp_ls_air_base_188_189_avg`.`65_69`)),4) AS `65AIR`,round(sum(`plsd`.`vp_ls_air_base_188_189_avg`.`70_74`),0) AS `70yrs`,sum(`plsd`.`vp_ls_air_base_188_189_avg`.`70_CA`) AS `70ca`,round((sum(`plsd`.`vp_ls_air_base_188_189_avg`.`70_CA`) / sum(`plsd`.`vp_ls_air_base_188_189_avg`.`70_74`)),4) AS `70AIR` from `plsd`.`vp_ls_air_base_188_189_avg` where ((`plsd`.`vp_ls_air_base_188_189_avg`.`GENE` like '%MLH1%') and (`plsd`.`vp_ls_air_base_188_189_avg`.`SEX` like '%M%'));

CREATE ALGORITHM=UNDEFINED DEFINER=`root`@`localhost` SQL SECURITY DEFINER VIEW `plsd`.`vp_ls_air_188_189_mlh1_m_nopripre_avg` (`SOURCE`,`CLAUSE`,`25yrs`,`25ca`,`25AIR`,`30yrs`,`30ca`,`30AIR`,`35yrs`,`35ca`,`35AIR`,`40yrs`,`40ca`,`40AIR`,`45yrs`,`45ca`,`45AIR`,`50yrs`,`50ca`,`50AIR`,`55yrs`,`55ca`,`55AIR`,`60yrs`,`60ca`,`60AIR`,`65yrs`,`65ca`,`65AIR`,`70yrs`,`70ca`,`70AIR`) AS select 'vp_ls_air_base_188_189_M_nopripre_AVG' AS `SOURCE`,'MLH1Mnpp_AVG' AS `CLAUSE`,round(sum(`plsd`.`vp_ls_air_base_188_189_nopripre_avg`.`25_29`),0) AS `25yrs`,sum(`plsd`.`vp_ls_air_base_188_189_nopripre_avg`.`25_CA`) AS `25ca`,round((sum(`plsd`.`vp_ls_air_base_188_189_nopripre_avg`.`25_CA`) / sum(`plsd`.`vp_ls_air_base_188_189_nopripre_avg`.`25_29`)),4) AS `25AIR`,round(sum(`plsd`.`vp_ls_air_base_188_189_nopripre_avg`.`30_34`),0) AS `30yrs`,sum(`plsd`.`vp_ls_air_base_188_189_nopripre_avg`.`30_CA`) AS `30ca`,round((sum(`plsd`.`vp_ls_air_base_188_189_nopripre_avg`.`30_CA`) / sum(`plsd`.`vp_ls_air_base_188_189_nopripre_avg`.`30_34`)),4) AS `30AIR`,round(sum(`plsd`.`vp_ls_air_base_188_189_nopripre_avg`.`35_39`),0) AS `35yrs`,sum(`plsd`.`vp_ls_air_base_188_189_nopripre_avg`.`35_CA`) AS `35ca`,round((sum(`plsd`.`vp_ls_air_base_188_189_nopripre_avg`.`35_CA`) / sum(`plsd`.`vp_ls_air_base_188_189_nopripre_avg`.`35_39`)),4) AS `35AIR`,round(sum(`plsd`.`vp_ls_air_base_188_189_nopripre_avg`.`40_44`),0) AS `40yrs`,sum(`plsd`.`vp_ls_air_base_188_189_nopripre_avg`.`40_CA`) AS `40ca`,round((sum(`plsd`.`vp_ls_air_base_188_189_nopripre_avg`.`40_CA`) / sum(`plsd`.`vp_ls_air_base_188_189_nopripre_avg`.`40_44`)),4) AS `40AIR`,round(sum(`plsd`.`vp_ls_air_base_188_189_nopripre_avg`.`45_49`),0) AS `45yrs`,sum(`plsd`.`vp_ls_air_base_188_189_nopripre_avg`.`45_CA`) AS `45ca`,round((sum(`plsd`.`vp_ls_air_base_188_189_nopripre_avg`.`45_CA`) / sum(`plsd`.`vp_ls_air_base_188_189_nopripre_avg`.`45_49`)),4) AS `45AIR`,round(sum(`plsd`.`vp_ls_air_base_188_189_nopripre_avg`.`50_54`),0) AS `50yrs`,sum(`plsd`.`vp_ls_air_base_188_189_nopripre_avg`.`50_CA`) AS `50ca`,round((sum(`plsd`.`vp_ls_air_base_188_189_nopripre_avg`.`50_CA`) / sum(`plsd`.`vp_ls_air_base_188_189_nopripre_avg`.`50_54`)),4) AS `50AIR`,round(sum(`plsd`.`vp_ls_air_base_188_189_nopripre_avg`.`55_59`),0) AS `55yrs`,sum(`plsd`.`vp_ls_air_base_188_189_nopripre_avg`.`55_CA`) AS `55ca`,round((sum(`plsd`.`vp_ls_air_base_188_189_nopripre_avg`.`55_CA`) / sum(`plsd`.`vp_ls_air_base_188_189_nopripre_avg`.`55_59`)),4) AS `55AIR`,round(sum(`plsd`.`vp_ls_air_base_188_189_nopripre_avg`.`60_64`),0) AS `60yrs`,sum(`plsd`.`vp_ls_air_base_188_189_nopripre_avg`.`60_CA`) AS `60ca`,round((sum(`plsd`.`vp_ls_air_base_188_189_nopripre_avg`.`60_CA`) / sum(`plsd`.`vp_ls_air_base_188_189_nopripre_avg`.`60_64`)),4) AS `60AIR`,round(sum(`plsd`.`vp_ls_air_base_188_189_nopripre_avg`.`65_69`),0) AS `65yrs`,sum(`plsd`.`vp_ls_air_base_188_189_nopripre_avg`.`65_CA`) AS `65ca`,round((sum(`plsd`.`vp_ls_air_base_188_189_nopripre_avg`.`65_CA`) / sum(`plsd`.`vp_ls_air_base_188_189_nopripre_avg`.`65_69`)),4) AS `65AIR`,round(sum(`plsd`.`vp_ls_air_base_188_189_nopripre_avg`.`70_74`),0) AS `70yrs`,sum(`plsd`.`vp_ls_air_base_188_189_nopripre_avg`.`70_CA`) AS `70ca`,round((sum(`plsd`.`vp_ls_air_base_188_189_nopripre_avg`.`70_CA`) / sum(`plsd`.`vp_ls_air_base_188_189_nopripre_avg`.`70_74`)),4) AS `70AIR` from `plsd`.`vp_ls_air_base_188_189_nopripre_avg` where ((`plsd`.`vp_ls_air_base_188_189_nopripre_avg`.`GENE` like '%MLH1%') and (`plsd`.`vp_ls_air_base_188_189_nopripre_avg`.`SEX` like '%M%'));

CREATE ALGORITHM=UNDEFINED DEFINER=`root`@`localhost` SQL SECURITY DEFINER VIEW `plsd`.`vp_ls_air_188_189_msh2_f_avg` AS select 'vp_ls_air_base_188_189_F_avg' AS `SOURCE`,'MSH2_F_avg' AS `CLAUSE`,round(sum(`plsd`.`vp_ls_air_base_188_189_avg`.`25_29`),0) AS `25yrs`,sum(`plsd`.`vp_ls_air_base_188_189_avg`.`25_CA`) AS `25ca`,round((sum(`plsd`.`vp_ls_air_base_188_189_avg`.`25_CA`) / sum(`plsd`.`vp_ls_air_base_188_189_avg`.`25_29`)),4) AS `25AIR`,round(sum(`plsd`.`vp_ls_air_base_188_189_avg`.`30_34`),0) AS `30yrs`,sum(`plsd`.`vp_ls_air_base_188_189_avg`.`30_CA`) AS `30ca`,round((sum(`plsd`.`vp_ls_air_base_188_189_avg`.`30_CA`) / sum(`plsd`.`vp_ls_air_base_188_189_avg`.`30_34`)),4) AS `30AIR`,round(sum(`plsd`.`vp_ls_air_base_188_189_avg`.`35_39`),0) AS `35yrs`,sum(`plsd`.`vp_ls_air_base_188_189_avg`.`35_CA`) AS `35ca`,round((sum(`plsd`.`vp_ls_air_base_188_189_avg`.`35_CA`) / sum(`plsd`.`vp_ls_air_base_188_189_avg`.`35_39`)),4) AS `35AIR`,round(sum(`plsd`.`vp_ls_air_base_188_189_avg`.`40_44`),0) AS `40yrs`,sum(`plsd`.`vp_ls_air_base_188_189_avg`.`40_CA`) AS `40ca`,round((sum(`plsd`.`vp_ls_air_base_188_189_avg`.`40_CA`) / sum(`plsd`.`vp_ls_air_base_188_189_avg`.`40_44`)),4) AS `40AIR`,round(sum(`plsd`.`vp_ls_air_base_188_189_avg`.`45_49`),0) AS `45yrs`,sum(`plsd`.`vp_ls_air_base_188_189_avg`.`45_CA`) AS `45ca`,round((sum(`plsd`.`vp_ls_air_base_188_189_avg`.`45_CA`) / sum(`plsd`.`vp_ls_air_base_188_189_avg`.`45_49`)),4) AS `45AIR`,round(sum(`plsd`.`vp_ls_air_base_188_189_avg`.`50_54`),0) AS `50yrs`,sum(`plsd`.`vp_ls_air_base_188_189_avg`.`50_CA`) AS `50ca`,round((sum(`plsd`.`vp_ls_air_base_188_189_avg`.`50_CA`) / sum(`plsd`.`vp_ls_air_base_188_189_avg`.`50_54`)),4) AS `50AIR`,round(sum(`plsd`.`vp_ls_air_base_188_189_avg`.`55_59`),0) AS `55yrs`,sum(`plsd`.`vp_ls_air_base_188_189_avg`.`55_CA`) AS `55ca`,round((sum(`plsd`.`vp_ls_air_base_188_189_avg`.`55_CA`) / sum(`plsd`.`vp_ls_air_base_188_189_avg`.`55_59`)),4) AS `55AIR`,round(sum(`plsd`.`vp_ls_air_base_188_189_avg`.`60_64`),0) AS `60yrs`,sum(`plsd`.`vp_ls_air_base_188_189_avg`.`60_CA`) AS `60ca`,round((sum(`plsd`.`vp_ls_air_base_188_189_avg`.`60_CA`) / sum(`plsd`.`vp_ls_air_base_188_189_avg`.`60_64`)),4) AS `60AIR`,round(sum(`plsd`.`vp_ls_air_base_188_189_avg`.`65_69`),0) AS `65yrs`,sum(`plsd`.`vp_ls_air_base_188_189_avg`.`65_CA`) AS `65ca`,round((sum(`plsd`.`vp_ls_air_base_188_189_avg`.`65_CA`) / sum(`plsd`.`vp_ls_air_base_188_189_avg`.`65_69`)),4) AS `65AIR`,round(sum(`plsd`.`vp_ls_air_base_188_189_avg`.`70_74`),0) AS `70yrs`,sum(`plsd`.`vp_ls_air_base_188_189_avg`.`70_CA`) AS `70ca`,round((sum(`plsd`.`vp_ls_air_base_188_189_avg`.`70_CA`) / sum(`plsd`.`vp_ls_air_base_188_189_avg`.`70_74`)),4) AS `70AIR` from `plsd`.`vp_ls_air_base_188_189_avg` where ((`plsd`.`vp_ls_air_base_188_189_avg`.`GENE` like '%MSH2%') and (`plsd`.`vp_ls_air_base_188_189_avg`.`SEX` like '%F%'));

CREATE ALGORITHM=UNDEFINED DEFINER=`root`@`localhost` SQL SECURITY DEFINER VIEW `plsd`.`vp_ls_air_188_189_msh2_f_nopripre_avg` (`SOURCE`,`CLAUSE`,`25yrs`,`25ca`,`25AIR`,`30yrs`,`30ca`,`30AIR`,`35yrs`,`35ca`,`35AIR`,`40yrs`,`40ca`,`40AIR`,`45yrs`,`45ca`,`45AIR`,`50yrs`,`50ca`,`50AIR`,`55yrs`,`55ca`,`55AIR`,`60yrs`,`60ca`,`60AIR`,`65yrs`,`65ca`,`65AIR`,`70yrs`,`70ca`,`70AIR`) AS select 'vp_ls_air_base_188_189_F_nopripre_AVG' AS `SOURCE`,'MSH2Fnpp_AVG' AS `CLAUSE`,round(sum(`plsd`.`vp_ls_air_base_188_189_nopripre_avg`.`25_29`),0) AS `25yrs`,sum(`plsd`.`vp_ls_air_base_188_189_nopripre_avg`.`25_CA`) AS `25ca`,round((sum(`plsd`.`vp_ls_air_base_188_189_nopripre_avg`.`25_CA`) / sum(`plsd`.`vp_ls_air_base_188_189_nopripre_avg`.`25_29`)),4) AS `25AIR`,round(sum(`plsd`.`vp_ls_air_base_188_189_nopripre_avg`.`30_34`),0) AS `30yrs`,sum(`plsd`.`vp_ls_air_base_188_189_nopripre_avg`.`30_CA`) AS `30ca`,round((sum(`plsd`.`vp_ls_air_base_188_189_nopripre_avg`.`30_CA`) / sum(`plsd`.`vp_ls_air_base_188_189_nopripre_avg`.`30_34`)),4) AS `30AIR`,round(sum(`plsd`.`vp_ls_air_base_188_189_nopripre_avg`.`35_39`),0) AS `35yrs`,sum(`plsd`.`vp_ls_air_base_188_189_nopripre_avg`.`35_CA`) AS `35ca`,round((sum(`plsd`.`vp_ls_air_base_188_189_nopripre_avg`.`35_CA`) / sum(`plsd`.`vp_ls_air_base_188_189_nopripre_avg`.`35_39`)),4) AS `35AIR`,round(sum(`plsd`.`vp_ls_air_base_188_189_nopripre_avg`.`40_44`),0) AS `40yrs`,sum(`plsd`.`vp_ls_air_base_188_189_nopripre_avg`.`40_CA`) AS `40ca`,round((sum(`plsd`.`vp_ls_air_base_188_189_nopripre_avg`.`40_CA`) / sum(`plsd`.`vp_ls_air_base_188_189_nopripre_avg`.`40_44`)),4) AS `40AIR`,round(sum(`plsd`.`vp_ls_air_base_188_189_nopripre_avg`.`45_49`),0) AS `45yrs`,sum(`plsd`.`vp_ls_air_base_188_189_nopripre_avg`.`45_CA`) AS `45ca`,round((sum(`plsd`.`vp_ls_air_base_188_189_nopripre_avg`.`45_CA`) / sum(`plsd`.`vp_ls_air_base_188_189_nopripre_avg`.`45_49`)),4) AS `45AIR`,round(sum(`plsd`.`vp_ls_air_base_188_189_nopripre_avg`.`50_54`),0) AS `50yrs`,sum(`plsd`.`vp_ls_air_base_188_189_nopripre_avg`.`50_CA`) AS `50ca`,round((sum(`plsd`.`vp_ls_air_base_188_189_nopripre_avg`.`50_CA`) / sum(`plsd`.`vp_ls_air_base_188_189_nopripre_avg`.`50_54`)),4) AS `50AIR`,round(sum(`plsd`.`vp_ls_air_base_188_189_nopripre_avg`.`55_59`),0) AS `55yrs`,sum(`plsd`.`vp_ls_air_base_188_189_nopripre_avg`.`55_CA`) AS `55ca`,round((sum(`plsd`.`vp_ls_air_base_188_189_nopripre_avg`.`55_CA`) / sum(`plsd`.`vp_ls_air_base_188_189_nopripre_avg`.`55_59`)),4) AS `55AIR`,round(sum(`plsd`.`vp_ls_air_base_188_189_nopripre_avg`.`60_64`),0) AS `60yrs`,sum(`plsd`.`vp_ls_air_base_188_189_nopripre_avg`.`60_CA`) AS `60ca`,round((sum(`plsd`.`vp_ls_air_base_188_189_nopripre_avg`.`60_CA`) / sum(`plsd`.`vp_ls_air_base_188_189_nopripre_avg`.`60_64`)),4) AS `60AIR`,round(sum(`plsd`.`vp_ls_air_base_188_189_nopripre_avg`.`65_69`),0) AS `65yrs`,sum(`plsd`.`vp_ls_air_base_188_189_nopripre_avg`.`65_CA`) AS `65ca`,round((sum(`plsd`.`vp_ls_air_base_188_189_nopripre_avg`.`65_CA`) / sum(`plsd`.`vp_ls_air_base_188_189_nopripre_avg`.`65_69`)),4) AS `65AIR`,round(sum(`plsd`.`vp_ls_air_base_188_189_nopripre_avg`.`70_74`),0) AS `70yrs`,sum(`plsd`.`vp_ls_air_base_188_189_nopripre_avg`.`70_CA`) AS `70ca`,round((sum(`plsd`.`vp_ls_air_base_188_189_nopripre_avg`.`70_CA`) / sum(`plsd`.`vp_ls_air_base_188_189_nopripre_avg`.`70_74`)),4) AS `70AIR` from `plsd`.`vp_ls_air_base_188_189_nopripre_avg` where ((`plsd`.`vp_ls_air_base_188_189_nopripre_avg`.`GENE` like '%MSH2%') and (`plsd`.`vp_ls_air_base_188_189_nopripre_avg`.`SEX` like '%F%'));

CREATE ALGORITHM=UNDEFINED DEFINER=`root`@`localhost` SQL SECURITY DEFINER VIEW `plsd`.`vp_ls_air_188_189_msh2_m_avg` AS select 'vp_ls_air_base_188_189_M_avg' AS `SOURCE`,'MSH2_M_avg' AS `CLAUSE`,round(sum(`plsd`.`vp_ls_air_base_188_189_avg`.`25_29`),0) AS `25yrs`,sum(`plsd`.`vp_ls_air_base_188_189_avg`.`25_CA`) AS `25ca`,round((sum(`plsd`.`vp_ls_air_base_188_189_avg`.`25_CA`) / sum(`plsd`.`vp_ls_air_base_188_189_avg`.`25_29`)),4) AS `25AIR`,round(sum(`plsd`.`vp_ls_air_base_188_189_avg`.`30_34`),0) AS `30yrs`,sum(`plsd`.`vp_ls_air_base_188_189_avg`.`30_CA`) AS `30ca`,round((sum(`plsd`.`vp_ls_air_base_188_189_avg`.`30_CA`) / sum(`plsd`.`vp_ls_air_base_188_189_avg`.`30_34`)),4) AS `30AIR`,round(sum(`plsd`.`vp_ls_air_base_188_189_avg`.`35_39`),0) AS `35yrs`,sum(`plsd`.`vp_ls_air_base_188_189_avg`.`35_CA`) AS `35ca`,round((sum(`plsd`.`vp_ls_air_base_188_189_avg`.`35_CA`) / sum(`plsd`.`vp_ls_air_base_188_189_avg`.`35_39`)),4) AS `35AIR`,round(sum(`plsd`.`vp_ls_air_base_188_189_avg`.`40_44`),0) AS `40yrs`,sum(`plsd`.`vp_ls_air_base_188_189_avg`.`40_CA`) AS `40ca`,round((sum(`plsd`.`vp_ls_air_base_188_189_avg`.`40_CA`) / sum(`plsd`.`vp_ls_air_base_188_189_avg`.`40_44`)),4) AS `40AIR`,round(sum(`plsd`.`vp_ls_air_base_188_189_avg`.`45_49`),0) AS `45yrs`,sum(`plsd`.`vp_ls_air_base_188_189_avg`.`45_CA`) AS `45ca`,round((sum(`plsd`.`vp_ls_air_base_188_189_avg`.`45_CA`) / sum(`plsd`.`vp_ls_air_base_188_189_avg`.`45_49`)),4) AS `45AIR`,round(sum(`plsd`.`vp_ls_air_base_188_189_avg`.`50_54`),0) AS `50yrs`,sum(`plsd`.`vp_ls_air_base_188_189_avg`.`50_CA`) AS `50ca`,round((sum(`plsd`.`vp_ls_air_base_188_189_avg`.`50_CA`) / sum(`plsd`.`vp_ls_air_base_188_189_avg`.`50_54`)),4) AS `50AIR`,round(sum(`plsd`.`vp_ls_air_base_188_189_avg`.`55_59`),0) AS `55yrs`,sum(`plsd`.`vp_ls_air_base_188_189_avg`.`55_CA`) AS `55ca`,round((sum(`plsd`.`vp_ls_air_base_188_189_avg`.`55_CA`) / sum(`plsd`.`vp_ls_air_base_188_189_avg`.`55_59`)),4) AS `55AIR`,round(sum(`plsd`.`vp_ls_air_base_188_189_avg`.`60_64`),0) AS `60yrs`,sum(`plsd`.`vp_ls_air_base_188_189_avg`.`60_CA`) AS `60ca`,round((sum(`plsd`.`vp_ls_air_base_188_189_avg`.`60_CA`) / sum(`plsd`.`vp_ls_air_base_188_189_avg`.`60_64`)),4) AS `60AIR`,round(sum(`plsd`.`vp_ls_air_base_188_189_avg`.`65_69`),0) AS `65yrs`,sum(`plsd`.`vp_ls_air_base_188_189_avg`.`65_CA`) AS `65ca`,round((sum(`plsd`.`vp_ls_air_base_188_189_avg`.`65_CA`) / sum(`plsd`.`vp_ls_air_base_188_189_avg`.`65_69`)),4) AS `65AIR`,round(sum(`plsd`.`vp_ls_air_base_188_189_avg`.`70_74`),0) AS `70yrs`,sum(`plsd`.`vp_ls_air_base_188_189_avg`.`70_CA`) AS `70ca`,round((sum(`plsd`.`vp_ls_air_base_188_189_avg`.`70_CA`) / sum(`plsd`.`vp_ls_air_base_188_189_avg`.`70_74`)),4) AS `70AIR` from `plsd`.`vp_ls_air_base_188_189_avg` where ((`plsd`.`vp_ls_air_base_188_189_avg`.`GENE` like '%MSH2%') and (`plsd`.`vp_ls_air_base_188_189_avg`.`SEX` like '%M%'));

CREATE ALGORITHM=UNDEFINED DEFINER=`root`@`localhost` SQL SECURITY DEFINER VIEW `plsd`.`vp_ls_air_188_189_msh2_m_nopripre_avg` (`SOURCE`,`CLAUSE`,`25yrs`,`25ca`,`25AIR`,`30yrs`,`30ca`,`30AIR`,`35yrs`,`35ca`,`35AIR`,`40yrs`,`40ca`,`40AIR`,`45yrs`,`45ca`,`45AIR`,`50yrs`,`50ca`,`50AIR`,`55yrs`,`55ca`,`55AIR`,`60yrs`,`60ca`,`60AIR`,`65yrs`,`65ca`,`65AIR`,`70yrs`,`70ca`,`70AIR`) AS select 'vp_ls_air_base_188_189_M_nopripre_AVG' AS `SOURCE`,'MSH2Mnpp_AVG' AS `CLAUSE`,round(sum(`plsd`.`vp_ls_air_base_188_189_nopripre_avg`.`25_29`),0) AS `25yrs`,sum(`plsd`.`vp_ls_air_base_188_189_nopripre_avg`.`25_CA`) AS `25ca`,round((sum(`plsd`.`vp_ls_air_base_188_189_nopripre_avg`.`25_CA`) / sum(`plsd`.`vp_ls_air_base_188_189_nopripre_avg`.`25_29`)),4) AS `25AIR`,round(sum(`plsd`.`vp_ls_air_base_188_189_nopripre_avg`.`30_34`),0) AS `30yrs`,sum(`plsd`.`vp_ls_air_base_188_189_nopripre_avg`.`30_CA`) AS `30ca`,round((sum(`plsd`.`vp_ls_air_base_188_189_nopripre_avg`.`30_CA`) / sum(`plsd`.`vp_ls_air_base_188_189_nopripre_avg`.`30_34`)),4) AS `30AIR`,round(sum(`plsd`.`vp_ls_air_base_188_189_nopripre_avg`.`35_39`),0) AS `35yrs`,sum(`plsd`.`vp_ls_air_base_188_189_nopripre_avg`.`35_CA`) AS `35ca`,round((sum(`plsd`.`vp_ls_air_base_188_189_nopripre_avg`.`35_CA`) / sum(`plsd`.`vp_ls_air_base_188_189_nopripre_avg`.`35_39`)),4) AS `35AIR`,round(sum(`plsd`.`vp_ls_air_base_188_189_nopripre_avg`.`40_44`),0) AS `40yrs`,sum(`plsd`.`vp_ls_air_base_188_189_nopripre_avg`.`40_CA`) AS `40ca`,round((sum(`plsd`.`vp_ls_air_base_188_189_nopripre_avg`.`40_CA`) / sum(`plsd`.`vp_ls_air_base_188_189_nopripre_avg`.`40_44`)),4) AS `40AIR`,round(sum(`plsd`.`vp_ls_air_base_188_189_nopripre_avg`.`45_49`),0) AS `45yrs`,sum(`plsd`.`vp_ls_air_base_188_189_nopripre_avg`.`45_CA`) AS `45ca`,round((sum(`plsd`.`vp_ls_air_base_188_189_nopripre_avg`.`45_CA`) / sum(`plsd`.`vp_ls_air_base_188_189_nopripre_avg`.`45_49`)),4) AS `45AIR`,round(sum(`plsd`.`vp_ls_air_base_188_189_nopripre_avg`.`50_54`),0) AS `50yrs`,sum(`plsd`.`vp_ls_air_base_188_189_nopripre_avg`.`50_CA`) AS `50ca`,round((sum(`plsd`.`vp_ls_air_base_188_189_nopripre_avg`.`50_CA`) / sum(`plsd`.`vp_ls_air_base_188_189_nopripre_avg`.`50_54`)),4) AS `50AIR`,round(sum(`plsd`.`vp_ls_air_base_188_189_nopripre_avg`.`55_59`),0) AS `55yrs`,sum(`plsd`.`vp_ls_air_base_188_189_nopripre_avg`.`55_CA`) AS `55ca`,round((sum(`plsd`.`vp_ls_air_base_188_189_nopripre_avg`.`55_CA`) / sum(`plsd`.`vp_ls_air_base_188_189_nopripre_avg`.`55_59`)),4) AS `55AIR`,round(sum(`plsd`.`vp_ls_air_base_188_189_nopripre_avg`.`60_64`),0) AS `60yrs`,sum(`plsd`.`vp_ls_air_base_188_189_nopripre_avg`.`60_CA`) AS `60ca`,round((sum(`plsd`.`vp_ls_air_base_188_189_nopripre_avg`.`60_CA`) / sum(`plsd`.`vp_ls_air_base_188_189_nopripre_avg`.`60_64`)),4) AS `60AIR`,round(sum(`plsd`.`vp_ls_air_base_188_189_nopripre_avg`.`65_69`),0) AS `65yrs`,sum(`plsd`.`vp_ls_air_base_188_189_nopripre_avg`.`65_CA`) AS `65ca`,round((sum(`plsd`.`vp_ls_air_base_188_189_nopripre_avg`.`65_CA`) / sum(`plsd`.`vp_ls_air_base_188_189_nopripre_avg`.`65_69`)),4) AS `65AIR`,round(sum(`plsd`.`vp_ls_air_base_188_189_nopripre_avg`.`70_74`),0) AS `70yrs`,sum(`plsd`.`vp_ls_air_base_188_189_nopripre_avg`.`70_CA`) AS `70ca`,round((sum(`plsd`.`vp_ls_air_base_188_189_nopripre_avg`.`70_CA`) / sum(`plsd`.`vp_ls_air_base_188_189_nopripre_avg`.`70_74`)),4) AS `70AIR` from `plsd`.`vp_ls_air_base_188_189_nopripre_avg` where ((`plsd`.`vp_ls_air_base_188_189_nopripre_avg`.`GENE` like '%MSH2%') and (`plsd`.`vp_ls_air_base_188_189_nopripre_avg`.`SEX` like '%M%'));

CREATE ALGORITHM=UNDEFINED DEFINER=`root`@`localhost` SQL SECURITY DEFINER VIEW `plsd`.`vp_ls_air_188_189_msh6_f_avg` AS select 'vp_ls_air_base_188_189_F_avg' AS `SOURCE`,'MSH6_F_avg' AS `CLAUSE`,round(sum(`plsd`.`vp_ls_air_base_188_189_avg`.`25_29`),0) AS `25yrs`,sum(`plsd`.`vp_ls_air_base_188_189_avg`.`25_CA`) AS `25ca`,round((sum(`plsd`.`vp_ls_air_base_188_189_avg`.`25_CA`) / sum(`plsd`.`vp_ls_air_base_188_189_avg`.`25_29`)),4) AS `25AIR`,round(sum(`plsd`.`vp_ls_air_base_188_189_avg`.`30_34`),0) AS `30yrs`,sum(`plsd`.`vp_ls_air_base_188_189_avg`.`30_CA`) AS `30ca`,round((sum(`plsd`.`vp_ls_air_base_188_189_avg`.`30_CA`) / sum(`plsd`.`vp_ls_air_base_188_189_avg`.`30_34`)),4) AS `30AIR`,round(sum(`plsd`.`vp_ls_air_base_188_189_avg`.`35_39`),0) AS `35yrs`,sum(`plsd`.`vp_ls_air_base_188_189_avg`.`35_CA`) AS `35ca`,round((sum(`plsd`.`vp_ls_air_base_188_189_avg`.`35_CA`) / sum(`plsd`.`vp_ls_air_base_188_189_avg`.`35_39`)),4) AS `35AIR`,round(sum(`plsd`.`vp_ls_air_base_188_189_avg`.`40_44`),0) AS `40yrs`,sum(`plsd`.`vp_ls_air_base_188_189_avg`.`40_CA`) AS `40ca`,round((sum(`plsd`.`vp_ls_air_base_188_189_avg`.`40_CA`) / sum(`plsd`.`vp_ls_air_base_188_189_avg`.`40_44`)),4) AS `40AIR`,round(sum(`plsd`.`vp_ls_air_base_188_189_avg`.`45_49`),0) AS `45yrs`,sum(`plsd`.`vp_ls_air_base_188_189_avg`.`45_CA`) AS `45ca`,round((sum(`plsd`.`vp_ls_air_base_188_189_avg`.`45_CA`) / sum(`plsd`.`vp_ls_air_base_188_189_avg`.`45_49`)),4) AS `45AIR`,round(sum(`plsd`.`vp_ls_air_base_188_189_avg`.`50_54`),0) AS `50yrs`,sum(`plsd`.`vp_ls_air_base_188_189_avg`.`50_CA`) AS `50ca`,round((sum(`plsd`.`vp_ls_air_base_188_189_avg`.`50_CA`) / sum(`plsd`.`vp_ls_air_base_188_189_avg`.`50_54`)),4) AS `50AIR`,round(sum(`plsd`.`vp_ls_air_base_188_189_avg`.`55_59`),0) AS `55yrs`,sum(`plsd`.`vp_ls_air_base_188_189_avg`.`55_CA`) AS `55ca`,round((sum(`plsd`.`vp_ls_air_base_188_189_avg`.`55_CA`) / sum(`plsd`.`vp_ls_air_base_188_189_avg`.`55_59`)),4) AS `55AIR`,round(sum(`plsd`.`vp_ls_air_base_188_189_avg`.`60_64`),0) AS `60yrs`,sum(`plsd`.`vp_ls_air_base_188_189_avg`.`60_CA`) AS `60ca`,round((sum(`plsd`.`vp_ls_air_base_188_189_avg`.`60_CA`) / sum(`plsd`.`vp_ls_air_base_188_189_avg`.`60_64`)),4) AS `60AIR`,round(sum(`plsd`.`vp_ls_air_base_188_189_avg`.`65_69`),0) AS `65yrs`,sum(`plsd`.`vp_ls_air_base_188_189_avg`.`65_CA`) AS `65ca`,round((sum(`plsd`.`vp_ls_air_base_188_189_avg`.`65_CA`) / sum(`plsd`.`vp_ls_air_base_188_189_avg`.`65_69`)),4) AS `65AIR`,round(sum(`plsd`.`vp_ls_air_base_188_189_avg`.`70_74`),0) AS `70yrs`,sum(`plsd`.`vp_ls_air_base_188_189_avg`.`70_CA`) AS `70ca`,round((sum(`plsd`.`vp_ls_air_base_188_189_avg`.`70_CA`) / sum(`plsd`.`vp_ls_air_base_188_189_avg`.`70_74`)),4) AS `70AIR` from `plsd`.`vp_ls_air_base_188_189_avg` where ((`plsd`.`vp_ls_air_base_188_189_avg`.`GENE` like '%MSH6%') and (`plsd`.`vp_ls_air_base_188_189_avg`.`SEX` like '%F%'));

CREATE ALGORITHM=UNDEFINED DEFINER=`root`@`localhost` SQL SECURITY DEFINER VIEW `plsd`.`vp_ls_air_188_189_msh6_f_nopripre_avg` (`SOURCE`,`CLAUSE`,`25yrs`,`25ca`,`25AIR`,`30yrs`,`30ca`,`30AIR`,`35yrs`,`35ca`,`35AIR`,`40yrs`,`40ca`,`40AIR`,`45yrs`,`45ca`,`45AIR`,`50yrs`,`50ca`,`50AIR`,`55yrs`,`55ca`,`55AIR`,`60yrs`,`60ca`,`60AIR`,`65yrs`,`65ca`,`65AIR`,`70yrs`,`70ca`,`70AIR`) AS select 'vp_ls_air_base_188_189_F_nopripre_AVG' AS `SOURCE`,'MSH6Fnpp_AVG' AS `CLAUSE`,round(sum(`plsd`.`vp_ls_air_base_188_189_nopripre_avg`.`25_29`),0) AS `25yrs`,sum(`plsd`.`vp_ls_air_base_188_189_nopripre_avg`.`25_CA`) AS `25ca`,round((sum(`plsd`.`vp_ls_air_base_188_189_nopripre_avg`.`25_CA`) / sum(`plsd`.`vp_ls_air_base_188_189_nopripre_avg`.`25_29`)),4) AS `25AIR`,round(sum(`plsd`.`vp_ls_air_base_188_189_nopripre_avg`.`30_34`),0) AS `30yrs`,sum(`plsd`.`vp_ls_air_base_188_189_nopripre_avg`.`30_CA`) AS `30ca`,round((sum(`plsd`.`vp_ls_air_base_188_189_nopripre_avg`.`30_CA`) / sum(`plsd`.`vp_ls_air_base_188_189_nopripre_avg`.`30_34`)),4) AS `30AIR`,round(sum(`plsd`.`vp_ls_air_base_188_189_nopripre_avg`.`35_39`),0) AS `35yrs`,sum(`plsd`.`vp_ls_air_base_188_189_nopripre_avg`.`35_CA`) AS `35ca`,round((sum(`plsd`.`vp_ls_air_base_188_189_nopripre_avg`.`35_CA`) / sum(`plsd`.`vp_ls_air_base_188_189_nopripre_avg`.`35_39`)),4) AS `35AIR`,round(sum(`plsd`.`vp_ls_air_base_188_189_nopripre_avg`.`40_44`),0) AS `40yrs`,sum(`plsd`.`vp_ls_air_base_188_189_nopripre_avg`.`40_CA`) AS `40ca`,round((sum(`plsd`.`vp_ls_air_base_188_189_nopripre_avg`.`40_CA`) / sum(`plsd`.`vp_ls_air_base_188_189_nopripre_avg`.`40_44`)),4) AS `40AIR`,round(sum(`plsd`.`vp_ls_air_base_188_189_nopripre_avg`.`45_49`),0) AS `45yrs`,sum(`plsd`.`vp_ls_air_base_188_189_nopripre_avg`.`45_CA`) AS `45ca`,round((sum(`plsd`.`vp_ls_air_base_188_189_nopripre_avg`.`45_CA`) / sum(`plsd`.`vp_ls_air_base_188_189_nopripre_avg`.`45_49`)),4) AS `45AIR`,round(sum(`plsd`.`vp_ls_air_base_188_189_nopripre_avg`.`50_54`),0) AS `50yrs`,sum(`plsd`.`vp_ls_air_base_188_189_nopripre_avg`.`50_CA`) AS `50ca`,round((sum(`plsd`.`vp_ls_air_base_188_189_nopripre_avg`.`50_CA`) / sum(`plsd`.`vp_ls_air_base_188_189_nopripre_avg`.`50_54`)),4) AS `50AIR`,round(sum(`plsd`.`vp_ls_air_base_188_189_nopripre_avg`.`55_59`),0) AS `55yrs`,sum(`plsd`.`vp_ls_air_base_188_189_nopripre_avg`.`55_CA`) AS `55ca`,round((sum(`plsd`.`vp_ls_air_base_188_189_nopripre_avg`.`55_CA`) / sum(`plsd`.`vp_ls_air_base_188_189_nopripre_avg`.`55_59`)),4) AS `55AIR`,round(sum(`plsd`.`vp_ls_air_base_188_189_nopripre_avg`.`60_64`),0) AS `60yrs`,sum(`plsd`.`vp_ls_air_base_188_189_nopripre_avg`.`60_CA`) AS `60ca`,round((sum(`plsd`.`vp_ls_air_base_188_189_nopripre_avg`.`60_CA`) / sum(`plsd`.`vp_ls_air_base_188_189_nopripre_avg`.`60_64`)),4) AS `60AIR`,round(sum(`plsd`.`vp_ls_air_base_188_189_nopripre_avg`.`65_69`),0) AS `65yrs`,sum(`plsd`.`vp_ls_air_base_188_189_nopripre_avg`.`65_CA`) AS `65ca`,round((sum(`plsd`.`vp_ls_air_base_188_189_nopripre_avg`.`65_CA`) / sum(`plsd`.`vp_ls_air_base_188_189_nopripre_avg`.`65_69`)),4) AS `65AIR`,round(sum(`plsd`.`vp_ls_air_base_188_189_nopripre_avg`.`70_74`),0) AS `70yrs`,sum(`plsd`.`vp_ls_air_base_188_189_nopripre_avg`.`70_CA`) AS `70ca`,round((sum(`plsd`.`vp_ls_air_base_188_189_nopripre_avg`.`70_CA`) / sum(`plsd`.`vp_ls_air_base_188_189_nopripre_avg`.`70_74`)),4) AS `70AIR` from `plsd`.`vp_ls_air_base_188_189_nopripre_avg` where ((`plsd`.`vp_ls_air_base_188_189_nopripre_avg`.`GENE` like '%MSH6%') and (`plsd`.`vp_ls_air_base_188_189_nopripre_avg`.`SEX` like '%F%'));

CREATE ALGORITHM=UNDEFINED DEFINER=`root`@`localhost` SQL SECURITY DEFINER VIEW `plsd`.`vp_ls_air_188_189_msh6_m_avg` AS select 'vp_ls_air_base_188_189_M_avg' AS `SOURCE`,'MSH6_M_avg' AS `CLAUSE`,round(sum(`plsd`.`vp_ls_air_base_188_189_avg`.`25_29`),0) AS `25yrs`,sum(`plsd`.`vp_ls_air_base_188_189_avg`.`25_CA`) AS `25ca`,round((sum(`plsd`.`vp_ls_air_base_188_189_avg`.`25_CA`) / sum(`plsd`.`vp_ls_air_base_188_189_avg`.`25_29`)),4) AS `25AIR`,round(sum(`plsd`.`vp_ls_air_base_188_189_avg`.`30_34`),0) AS `30yrs`,sum(`plsd`.`vp_ls_air_base_188_189_avg`.`30_CA`) AS `30ca`,round((sum(`plsd`.`vp_ls_air_base_188_189_avg`.`30_CA`) / sum(`plsd`.`vp_ls_air_base_188_189_avg`.`30_34`)),4) AS `30AIR`,round(sum(`plsd`.`vp_ls_air_base_188_189_avg`.`35_39`),0) AS `35yrs`,sum(`plsd`.`vp_ls_air_base_188_189_avg`.`35_CA`) AS `35ca`,round((sum(`plsd`.`vp_ls_air_base_188_189_avg`.`35_CA`) / sum(`plsd`.`vp_ls_air_base_188_189_avg`.`35_39`)),4) AS `35AIR`,round(sum(`plsd`.`vp_ls_air_base_188_189_avg`.`40_44`),0) AS `40yrs`,sum(`plsd`.`vp_ls_air_base_188_189_avg`.`40_CA`) AS `40ca`,round((sum(`plsd`.`vp_ls_air_base_188_189_avg`.`40_CA`) / sum(`plsd`.`vp_ls_air_base_188_189_avg`.`40_44`)),4) AS `40AIR`,round(sum(`plsd`.`vp_ls_air_base_188_189_avg`.`45_49`),0) AS `45yrs`,sum(`plsd`.`vp_ls_air_base_188_189_avg`.`45_CA`) AS `45ca`,round((sum(`plsd`.`vp_ls_air_base_188_189_avg`.`45_CA`) / sum(`plsd`.`vp_ls_air_base_188_189_avg`.`45_49`)),4) AS `45AIR`,round(sum(`plsd`.`vp_ls_air_base_188_189_avg`.`50_54`),0) AS `50yrs`,sum(`plsd`.`vp_ls_air_base_188_189_avg`.`50_CA`) AS `50ca`,round((sum(`plsd`.`vp_ls_air_base_188_189_avg`.`50_CA`) / sum(`plsd`.`vp_ls_air_base_188_189_avg`.`50_54`)),4) AS `50AIR`,round(sum(`plsd`.`vp_ls_air_base_188_189_avg`.`55_59`),0) AS `55yrs`,sum(`plsd`.`vp_ls_air_base_188_189_avg`.`55_CA`) AS `55ca`,round((sum(`plsd`.`vp_ls_air_base_188_189_avg`.`55_CA`) / sum(`plsd`.`vp_ls_air_base_188_189_avg`.`55_59`)),4) AS `55AIR`,round(sum(`plsd`.`vp_ls_air_base_188_189_avg`.`60_64`),0) AS `60yrs`,sum(`plsd`.`vp_ls_air_base_188_189_avg`.`60_CA`) AS `60ca`,round((sum(`plsd`.`vp_ls_air_base_188_189_avg`.`60_CA`) / sum(`plsd`.`vp_ls_air_base_188_189_avg`.`60_64`)),4) AS `60AIR`,round(sum(`plsd`.`vp_ls_air_base_188_189_avg`.`65_69`),0) AS `65yrs`,sum(`plsd`.`vp_ls_air_base_188_189_avg`.`65_CA`) AS `65ca`,round((sum(`plsd`.`vp_ls_air_base_188_189_avg`.`65_CA`) / sum(`plsd`.`vp_ls_air_base_188_189_avg`.`65_69`)),4) AS `65AIR`,round(sum(`plsd`.`vp_ls_air_base_188_189_avg`.`70_74`),0) AS `70yrs`,sum(`plsd`.`vp_ls_air_base_188_189_avg`.`70_CA`) AS `70ca`,round((sum(`plsd`.`vp_ls_air_base_188_189_avg`.`70_CA`) / sum(`plsd`.`vp_ls_air_base_188_189_avg`.`70_74`)),4) AS `70AIR` from `plsd`.`vp_ls_air_base_188_189_avg` where ((`plsd`.`vp_ls_air_base_188_189_avg`.`GENE` like '%MSH6%') and (`plsd`.`vp_ls_air_base_188_189_avg`.`SEX` like '%M%'));

CREATE ALGORITHM=UNDEFINED DEFINER=`root`@`localhost` SQL SECURITY DEFINER VIEW `plsd`.`vp_ls_air_188_189_msh6_m_nopripre_avg` (`SOURCE`,`CLAUSE`,`25yrs`,`25ca`,`25AIR`,`30yrs`,`30ca`,`30AIR`,`35yrs`,`35ca`,`35AIR`,`40yrs`,`40ca`,`40AIR`,`45yrs`,`45ca`,`45AIR`,`50yrs`,`50ca`,`50AIR`,`55yrs`,`55ca`,`55AIR`,`60yrs`,`60ca`,`60AIR`,`65yrs`,`65ca`,`65AIR`,`70yrs`,`70ca`,`70AIR`) AS select 'vp_ls_air_base_188_189_M_nopripre_AVG' AS `SOURCE`,'MSH6Mnpp_AVG' AS `CLAUSE`,round(sum(`plsd`.`vp_ls_air_base_188_189_nopripre_avg`.`25_29`),0) AS `25yrs`,sum(`plsd`.`vp_ls_air_base_188_189_nopripre_avg`.`25_CA`) AS `25ca`,round((sum(`plsd`.`vp_ls_air_base_188_189_nopripre_avg`.`25_CA`) / sum(`plsd`.`vp_ls_air_base_188_189_nopripre_avg`.`25_29`)),4) AS `25AIR`,round(sum(`plsd`.`vp_ls_air_base_188_189_nopripre_avg`.`30_34`),0) AS `30yrs`,sum(`plsd`.`vp_ls_air_base_188_189_nopripre_avg`.`30_CA`) AS `30ca`,round((sum(`plsd`.`vp_ls_air_base_188_189_nopripre_avg`.`30_CA`) / sum(`plsd`.`vp_ls_air_base_188_189_nopripre_avg`.`30_34`)),4) AS `30AIR`,round(sum(`plsd`.`vp_ls_air_base_188_189_nopripre_avg`.`35_39`),0) AS `35yrs`,sum(`plsd`.`vp_ls_air_base_188_189_nopripre_avg`.`35_CA`) AS `35ca`,round((sum(`plsd`.`vp_ls_air_base_188_189_nopripre_avg`.`35_CA`) / sum(`plsd`.`vp_ls_air_base_188_189_nopripre_avg`.`35_39`)),4) AS `35AIR`,round(sum(`plsd`.`vp_ls_air_base_188_189_nopripre_avg`.`40_44`),0) AS `40yrs`,sum(`plsd`.`vp_ls_air_base_188_189_nopripre_avg`.`40_CA`) AS `40ca`,round((sum(`plsd`.`vp_ls_air_base_188_189_nopripre_avg`.`40_CA`) / sum(`plsd`.`vp_ls_air_base_188_189_nopripre_avg`.`40_44`)),4) AS `40AIR`,round(sum(`plsd`.`vp_ls_air_base_188_189_nopripre_avg`.`45_49`),0) AS `45yrs`,sum(`plsd`.`vp_ls_air_base_188_189_nopripre_avg`.`45_CA`) AS `45ca`,round((sum(`plsd`.`vp_ls_air_base_188_189_nopripre_avg`.`45_CA`) / sum(`plsd`.`vp_ls_air_base_188_189_nopripre_avg`.`45_49`)),4) AS `45AIR`,round(sum(`plsd`.`vp_ls_air_base_188_189_nopripre_avg`.`50_54`),0) AS `50yrs`,sum(`plsd`.`vp_ls_air_base_188_189_nopripre_avg`.`50_CA`) AS `50ca`,round((sum(`plsd`.`vp_ls_air_base_188_189_nopripre_avg`.`50_CA`) / sum(`plsd`.`vp_ls_air_base_188_189_nopripre_avg`.`50_54`)),4) AS `50AIR`,round(sum(`plsd`.`vp_ls_air_base_188_189_nopripre_avg`.`55_59`),0) AS `55yrs`,sum(`plsd`.`vp_ls_air_base_188_189_nopripre_avg`.`55_CA`) AS `55ca`,round((sum(`plsd`.`vp_ls_air_base_188_189_nopripre_avg`.`55_CA`) / sum(`plsd`.`vp_ls_air_base_188_189_nopripre_avg`.`55_59`)),4) AS `55AIR`,round(sum(`plsd`.`vp_ls_air_base_188_189_nopripre_avg`.`60_64`),0) AS `60yrs`,sum(`plsd`.`vp_ls_air_base_188_189_nopripre_avg`.`60_CA`) AS `60ca`,round((sum(`plsd`.`vp_ls_air_base_188_189_nopripre_avg`.`60_CA`) / sum(`plsd`.`vp_ls_air_base_188_189_nopripre_avg`.`60_64`)),4) AS `60AIR`,round(sum(`plsd`.`vp_ls_air_base_188_189_nopripre_avg`.`65_69`),0) AS `65yrs`,sum(`plsd`.`vp_ls_air_base_188_189_nopripre_avg`.`65_CA`) AS `65ca`,round((sum(`plsd`.`vp_ls_air_base_188_189_nopripre_avg`.`65_CA`) / sum(`plsd`.`vp_ls_air_base_188_189_nopripre_avg`.`65_69`)),4) AS `65AIR`,round(sum(`plsd`.`vp_ls_air_base_188_189_nopripre_avg`.`70_74`),0) AS `70yrs`,sum(`plsd`.`vp_ls_air_base_188_189_nopripre_avg`.`70_CA`) AS `70ca`,round((sum(`plsd`.`vp_ls_air_base_188_189_nopripre_avg`.`70_CA`) / sum(`plsd`.`vp_ls_air_base_188_189_nopripre_avg`.`70_74`)),4) AS `70AIR` from `plsd`.`vp_ls_air_base_188_189_nopripre_avg` where ((`plsd`.`vp_ls_air_base_188_189_nopripre_avg`.`GENE` like '%MSH6%') and (`plsd`.`vp_ls_air_base_188_189_nopripre_avg`.`SEX` like '%M%'));

CREATE ALGORITHM=UNDEFINED DEFINER=`root`@`localhost` SQL SECURITY DEFINER VIEW `plsd`.`vp_ls_air_188_189_pms2_f_avg` AS select 'vp_ls_air_base_188_189_F_avg' AS `SOURCE`,'PMS2_F_avg' AS `CLAUSE`,round(sum(`plsd`.`vp_ls_air_base_188_189_avg`.`25_29`),0) AS `25yrs`,sum(`plsd`.`vp_ls_air_base_188_189_avg`.`25_CA`) AS `25ca`,round((sum(`plsd`.`vp_ls_air_base_188_189_avg`.`25_CA`) / sum(`plsd`.`vp_ls_air_base_188_189_avg`.`25_29`)),4) AS `25AIR`,round(sum(`plsd`.`vp_ls_air_base_188_189_avg`.`30_34`),0) AS `30yrs`,sum(`plsd`.`vp_ls_air_base_188_189_avg`.`30_CA`) AS `30ca`,round((sum(`plsd`.`vp_ls_air_base_188_189_avg`.`30_CA`) / sum(`plsd`.`vp_ls_air_base_188_189_avg`.`30_34`)),4) AS `30AIR`,round(sum(`plsd`.`vp_ls_air_base_188_189_avg`.`35_39`),0) AS `35yrs`,sum(`plsd`.`vp_ls_air_base_188_189_avg`.`35_CA`) AS `35ca`,round((sum(`plsd`.`vp_ls_air_base_188_189_avg`.`35_CA`) / sum(`plsd`.`vp_ls_air_base_188_189_avg`.`35_39`)),4) AS `35AIR`,round(sum(`plsd`.`vp_ls_air_base_188_189_avg`.`40_44`),0) AS `40yrs`,sum(`plsd`.`vp_ls_air_base_188_189_avg`.`40_CA`) AS `40ca`,round((sum(`plsd`.`vp_ls_air_base_188_189_avg`.`40_CA`) / sum(`plsd`.`vp_ls_air_base_188_189_avg`.`40_44`)),4) AS `40AIR`,round(sum(`plsd`.`vp_ls_air_base_188_189_avg`.`45_49`),0) AS `45yrs`,sum(`plsd`.`vp_ls_air_base_188_189_avg`.`45_CA`) AS `45ca`,round((sum(`plsd`.`vp_ls_air_base_188_189_avg`.`45_CA`) / sum(`plsd`.`vp_ls_air_base_188_189_avg`.`45_49`)),4) AS `45AIR`,round(sum(`plsd`.`vp_ls_air_base_188_189_avg`.`50_54`),0) AS `50yrs`,sum(`plsd`.`vp_ls_air_base_188_189_avg`.`50_CA`) AS `50ca`,round((sum(`plsd`.`vp_ls_air_base_188_189_avg`.`50_CA`) / sum(`plsd`.`vp_ls_air_base_188_189_avg`.`50_54`)),4) AS `50AIR`,round(sum(`plsd`.`vp_ls_air_base_188_189_avg`.`55_59`),0) AS `55yrs`,sum(`plsd`.`vp_ls_air_base_188_189_avg`.`55_CA`) AS `55ca`,round((sum(`plsd`.`vp_ls_air_base_188_189_avg`.`55_CA`) / sum(`plsd`.`vp_ls_air_base_188_189_avg`.`55_59`)),4) AS `55AIR`,round(sum(`plsd`.`vp_ls_air_base_188_189_avg`.`60_64`),0) AS `60yrs`,sum(`plsd`.`vp_ls_air_base_188_189_avg`.`60_CA`) AS `60ca`,round((sum(`plsd`.`vp_ls_air_base_188_189_avg`.`60_CA`) / sum(`plsd`.`vp_ls_air_base_188_189_avg`.`60_64`)),4) AS `60AIR`,round(sum(`plsd`.`vp_ls_air_base_188_189_avg`.`65_69`),0) AS `65yrs`,sum(`plsd`.`vp_ls_air_base_188_189_avg`.`65_CA`) AS `65ca`,round((sum(`plsd`.`vp_ls_air_base_188_189_avg`.`65_CA`) / sum(`plsd`.`vp_ls_air_base_188_189_avg`.`65_69`)),4) AS `65AIR`,round(sum(`plsd`.`vp_ls_air_base_188_189_avg`.`70_74`),0) AS `70yrs`,sum(`plsd`.`vp_ls_air_base_188_189_avg`.`70_CA`) AS `70ca`,round((sum(`plsd`.`vp_ls_air_base_188_189_avg`.`70_CA`) / sum(`plsd`.`vp_ls_air_base_188_189_avg`.`70_74`)),4) AS `70AIR` from `plsd`.`vp_ls_air_base_188_189_avg` where ((`plsd`.`vp_ls_air_base_188_189_avg`.`GENE` like '%PMS2%') and (`plsd`.`vp_ls_air_base_188_189_avg`.`SEX` like '%F%'));

CREATE ALGORITHM=UNDEFINED DEFINER=`root`@`localhost` SQL SECURITY DEFINER VIEW `plsd`.`vp_ls_air_188_189_pms2_f_nopripre_avg` (`SOURCE`,`CLAUSE`,`25yrs`,`25ca`,`25AIR`,`30yrs`,`30ca`,`30AIR`,`35yrs`,`35ca`,`35AIR`,`40yrs`,`40ca`,`40AIR`,`45yrs`,`45ca`,`45AIR`,`50yrs`,`50ca`,`50AIR`,`55yrs`,`55ca`,`55AIR`,`60yrs`,`60ca`,`60AIR`,`65yrs`,`65ca`,`65AIR`,`70yrs`,`70ca`,`70AIR`) AS select 'vp_ls_air_base_188_189_f_nopripre_AVG' AS `SOURCE`,'PMS2fnpp_AVG' AS `CLAUSE`,round(sum(`plsd`.`vp_ls_air_base_188_189_nopripre_avg`.`25_29`),0) AS `25yrs`,sum(`plsd`.`vp_ls_air_base_188_189_nopripre_avg`.`25_CA`) AS `25ca`,round((sum(`plsd`.`vp_ls_air_base_188_189_nopripre_avg`.`25_CA`) / sum(`plsd`.`vp_ls_air_base_188_189_nopripre_avg`.`25_29`)),4) AS `25AIR`,round(sum(`plsd`.`vp_ls_air_base_188_189_nopripre_avg`.`30_34`),0) AS `30yrs`,sum(`plsd`.`vp_ls_air_base_188_189_nopripre_avg`.`30_CA`) AS `30ca`,round((sum(`plsd`.`vp_ls_air_base_188_189_nopripre_avg`.`30_CA`) / sum(`plsd`.`vp_ls_air_base_188_189_nopripre_avg`.`30_34`)),4) AS `30AIR`,round(sum(`plsd`.`vp_ls_air_base_188_189_nopripre_avg`.`35_39`),0) AS `35yrs`,sum(`plsd`.`vp_ls_air_base_188_189_nopripre_avg`.`35_CA`) AS `35ca`,round((sum(`plsd`.`vp_ls_air_base_188_189_nopripre_avg`.`35_CA`) / sum(`plsd`.`vp_ls_air_base_188_189_nopripre_avg`.`35_39`)),4) AS `35AIR`,round(sum(`plsd`.`vp_ls_air_base_188_189_nopripre_avg`.`40_44`),0) AS `40yrs`,sum(`plsd`.`vp_ls_air_base_188_189_nopripre_avg`.`40_CA`) AS `40ca`,round((sum(`plsd`.`vp_ls_air_base_188_189_nopripre_avg`.`40_CA`) / sum(`plsd`.`vp_ls_air_base_188_189_nopripre_avg`.`40_44`)),4) AS `40AIR`,round(sum(`plsd`.`vp_ls_air_base_188_189_nopripre_avg`.`45_49`),0) AS `45yrs`,sum(`plsd`.`vp_ls_air_base_188_189_nopripre_avg`.`45_CA`) AS `45ca`,round((sum(`plsd`.`vp_ls_air_base_188_189_nopripre_avg`.`45_CA`) / sum(`plsd`.`vp_ls_air_base_188_189_nopripre_avg`.`45_49`)),4) AS `45AIR`,round(sum(`plsd`.`vp_ls_air_base_188_189_nopripre_avg`.`50_54`),0) AS `50yrs`,sum(`plsd`.`vp_ls_air_base_188_189_nopripre_avg`.`50_CA`) AS `50ca`,round((sum(`plsd`.`vp_ls_air_base_188_189_nopripre_avg`.`50_CA`) / sum(`plsd`.`vp_ls_air_base_188_189_nopripre_avg`.`50_54`)),4) AS `50AIR`,round(sum(`plsd`.`vp_ls_air_base_188_189_nopripre_avg`.`55_59`),0) AS `55yrs`,sum(`plsd`.`vp_ls_air_base_188_189_nopripre_avg`.`55_CA`) AS `55ca`,round((sum(`plsd`.`vp_ls_air_base_188_189_nopripre_avg`.`55_CA`) / sum(`plsd`.`vp_ls_air_base_188_189_nopripre_avg`.`55_59`)),4) AS `55AIR`,round(sum(`plsd`.`vp_ls_air_base_188_189_nopripre_avg`.`60_64`),0) AS `60yrs`,sum(`plsd`.`vp_ls_air_base_188_189_nopripre_avg`.`60_CA`) AS `60ca`,round((sum(`plsd`.`vp_ls_air_base_188_189_nopripre_avg`.`60_CA`) / sum(`plsd`.`vp_ls_air_base_188_189_nopripre_avg`.`60_64`)),4) AS `60AIR`,round(sum(`plsd`.`vp_ls_air_base_188_189_nopripre_avg`.`65_69`),0) AS `65yrs`,sum(`plsd`.`vp_ls_air_base_188_189_nopripre_avg`.`65_CA`) AS `65ca`,round((sum(`plsd`.`vp_ls_air_base_188_189_nopripre_avg`.`65_CA`) / sum(`plsd`.`vp_ls_air_base_188_189_nopripre_avg`.`65_69`)),4) AS `65AIR`,round(sum(`plsd`.`vp_ls_air_base_188_189_nopripre_avg`.`70_74`),0) AS `70yrs`,sum(`plsd`.`vp_ls_air_base_188_189_nopripre_avg`.`70_CA`) AS `70ca`,round((sum(`plsd`.`vp_ls_air_base_188_189_nopripre_avg`.`70_CA`) / sum(`plsd`.`vp_ls_air_base_188_189_nopripre_avg`.`70_74`)),4) AS `70AIR` from `plsd`.`vp_ls_air_base_188_189_nopripre_avg` where ((`plsd`.`vp_ls_air_base_188_189_nopripre_avg`.`GENE` like '%PMS2%') and (`plsd`.`vp_ls_air_base_188_189_nopripre_avg`.`SEX` like '%F%'));

CREATE ALGORITHM=UNDEFINED DEFINER=`root`@`localhost` SQL SECURITY DEFINER VIEW `plsd`.`vp_ls_air_188_189_pms2_m_avg` AS select 'vp_ls_air_base_188_189_M_avg' AS `SOURCE`,'PMS2_M_avg' AS `CLAUSE`,round(sum(`plsd`.`vp_ls_air_base_188_189_avg`.`25_29`),0) AS `25yrs`,sum(`plsd`.`vp_ls_air_base_188_189_avg`.`25_CA`) AS `25ca`,round((sum(`plsd`.`vp_ls_air_base_188_189_avg`.`25_CA`) / sum(`plsd`.`vp_ls_air_base_188_189_avg`.`25_29`)),4) AS `25AIR`,round(sum(`plsd`.`vp_ls_air_base_188_189_avg`.`30_34`),0) AS `30yrs`,sum(`plsd`.`vp_ls_air_base_188_189_avg`.`30_CA`) AS `30ca`,round((sum(`plsd`.`vp_ls_air_base_188_189_avg`.`30_CA`) / sum(`plsd`.`vp_ls_air_base_188_189_avg`.`30_34`)),4) AS `30AIR`,round(sum(`plsd`.`vp_ls_air_base_188_189_avg`.`35_39`),0) AS `35yrs`,sum(`plsd`.`vp_ls_air_base_188_189_avg`.`35_CA`) AS `35ca`,round((sum(`plsd`.`vp_ls_air_base_188_189_avg`.`35_CA`) / sum(`plsd`.`vp_ls_air_base_188_189_avg`.`35_39`)),4) AS `35AIR`,round(sum(`plsd`.`vp_ls_air_base_188_189_avg`.`40_44`),0) AS `40yrs`,sum(`plsd`.`vp_ls_air_base_188_189_avg`.`40_CA`) AS `40ca`,round((sum(`plsd`.`vp_ls_air_base_188_189_avg`.`40_CA`) / sum(`plsd`.`vp_ls_air_base_188_189_avg`.`40_44`)),4) AS `40AIR`,round(sum(`plsd`.`vp_ls_air_base_188_189_avg`.`45_49`),0) AS `45yrs`,sum(`plsd`.`vp_ls_air_base_188_189_avg`.`45_CA`) AS `45ca`,round((sum(`plsd`.`vp_ls_air_base_188_189_avg`.`45_CA`) / sum(`plsd`.`vp_ls_air_base_188_189_avg`.`45_49`)),4) AS `45AIR`,round(sum(`plsd`.`vp_ls_air_base_188_189_avg`.`50_54`),0) AS `50yrs`,sum(`plsd`.`vp_ls_air_base_188_189_avg`.`50_CA`) AS `50ca`,round((sum(`plsd`.`vp_ls_air_base_188_189_avg`.`50_CA`) / sum(`plsd`.`vp_ls_air_base_188_189_avg`.`50_54`)),4) AS `50AIR`,round(sum(`plsd`.`vp_ls_air_base_188_189_avg`.`55_59`),0) AS `55yrs`,sum(`plsd`.`vp_ls_air_base_188_189_avg`.`55_CA`) AS `55ca`,round((sum(`plsd`.`vp_ls_air_base_188_189_avg`.`55_CA`) / sum(`plsd`.`vp_ls_air_base_188_189_avg`.`55_59`)),4) AS `55AIR`,round(sum(`plsd`.`vp_ls_air_base_188_189_avg`.`60_64`),0) AS `60yrs`,sum(`plsd`.`vp_ls_air_base_188_189_avg`.`60_CA`) AS `60ca`,round((sum(`plsd`.`vp_ls_air_base_188_189_avg`.`60_CA`) / sum(`plsd`.`vp_ls_air_base_188_189_avg`.`60_64`)),4) AS `60AIR`,round(sum(`plsd`.`vp_ls_air_base_188_189_avg`.`65_69`),0) AS `65yrs`,sum(`plsd`.`vp_ls_air_base_188_189_avg`.`65_CA`) AS `65ca`,round((sum(`plsd`.`vp_ls_air_base_188_189_avg`.`65_CA`) / sum(`plsd`.`vp_ls_air_base_188_189_avg`.`65_69`)),4) AS `65AIR`,round(sum(`plsd`.`vp_ls_air_base_188_189_avg`.`70_74`),0) AS `70yrs`,sum(`plsd`.`vp_ls_air_base_188_189_avg`.`70_CA`) AS `70ca`,round((sum(`plsd`.`vp_ls_air_base_188_189_avg`.`70_CA`) / sum(`plsd`.`vp_ls_air_base_188_189_avg`.`70_74`)),4) AS `70AIR` from `plsd`.`vp_ls_air_base_188_189_avg` where ((`plsd`.`vp_ls_air_base_188_189_avg`.`GENE` like '%PMS2%') and (`plsd`.`vp_ls_air_base_188_189_avg`.`SEX` like '%M%'));

CREATE ALGORITHM=UNDEFINED DEFINER=`root`@`localhost` SQL SECURITY DEFINER VIEW `plsd`.`vp_ls_air_188_189_pms2_m_nopripre_avg` (`SOURCE`,`CLAUSE`,`25yrs`,`25ca`,`25AIR`,`30yrs`,`30ca`,`30AIR`,`35yrs`,`35ca`,`35AIR`,`40yrs`,`40ca`,`40AIR`,`45yrs`,`45ca`,`45AIR`,`50yrs`,`50ca`,`50AIR`,`55yrs`,`55ca`,`55AIR`,`60yrs`,`60ca`,`60AIR`,`65yrs`,`65ca`,`65AIR`,`70yrs`,`70ca`,`70AIR`) AS select 'vp_ls_air_base_188_189_M_nopripre_AVG' AS `SOURCE`,'PMS2Mnpp_AVG' AS `CLAUSE`,round(sum(`plsd`.`vp_ls_air_base_188_189_nopripre_avg`.`25_29`),0) AS `25yrs`,sum(`plsd`.`vp_ls_air_base_188_189_nopripre_avg`.`25_CA`) AS `25ca`,round((sum(`plsd`.`vp_ls_air_base_188_189_nopripre_avg`.`25_CA`) / sum(`plsd`.`vp_ls_air_base_188_189_nopripre_avg`.`25_29`)),4) AS `25AIR`,round(sum(`plsd`.`vp_ls_air_base_188_189_nopripre_avg`.`30_34`),0) AS `30yrs`,sum(`plsd`.`vp_ls_air_base_188_189_nopripre_avg`.`30_CA`) AS `30ca`,round((sum(`plsd`.`vp_ls_air_base_188_189_nopripre_avg`.`30_CA`) / sum(`plsd`.`vp_ls_air_base_188_189_nopripre_avg`.`30_34`)),4) AS `30AIR`,round(sum(`plsd`.`vp_ls_air_base_188_189_nopripre_avg`.`35_39`),0) AS `35yrs`,sum(`plsd`.`vp_ls_air_base_188_189_nopripre_avg`.`35_CA`) AS `35ca`,round((sum(`plsd`.`vp_ls_air_base_188_189_nopripre_avg`.`35_CA`) / sum(`plsd`.`vp_ls_air_base_188_189_nopripre_avg`.`35_39`)),4) AS `35AIR`,round(sum(`plsd`.`vp_ls_air_base_188_189_nopripre_avg`.`40_44`),0) AS `40yrs`,sum(`plsd`.`vp_ls_air_base_188_189_nopripre_avg`.`40_CA`) AS `40ca`,round((sum(`plsd`.`vp_ls_air_base_188_189_nopripre_avg`.`40_CA`) / sum(`plsd`.`vp_ls_air_base_188_189_nopripre_avg`.`40_44`)),4) AS `40AIR`,round(sum(`plsd`.`vp_ls_air_base_188_189_nopripre_avg`.`45_49`),0) AS `45yrs`,sum(`plsd`.`vp_ls_air_base_188_189_nopripre_avg`.`45_CA`) AS `45ca`,round((sum(`plsd`.`vp_ls_air_base_188_189_nopripre_avg`.`45_CA`) / sum(`plsd`.`vp_ls_air_base_188_189_nopripre_avg`.`45_49`)),4) AS `45AIR`,round(sum(`plsd`.`vp_ls_air_base_188_189_nopripre_avg`.`50_54`),0) AS `50yrs`,sum(`plsd`.`vp_ls_air_base_188_189_nopripre_avg`.`50_CA`) AS `50ca`,round((sum(`plsd`.`vp_ls_air_base_188_189_nopripre_avg`.`50_CA`) / sum(`plsd`.`vp_ls_air_base_188_189_nopripre_avg`.`50_54`)),4) AS `50AIR`,round(sum(`plsd`.`vp_ls_air_base_188_189_nopripre_avg`.`55_59`),0) AS `55yrs`,sum(`plsd`.`vp_ls_air_base_188_189_nopripre_avg`.`55_CA`) AS `55ca`,round((sum(`plsd`.`vp_ls_air_base_188_189_nopripre_avg`.`55_CA`) / sum(`plsd`.`vp_ls_air_base_188_189_nopripre_avg`.`55_59`)),4) AS `55AIR`,round(sum(`plsd`.`vp_ls_air_base_188_189_nopripre_avg`.`60_64`),0) AS `60yrs`,sum(`plsd`.`vp_ls_air_base_188_189_nopripre_avg`.`60_CA`) AS `60ca`,round((sum(`plsd`.`vp_ls_air_base_188_189_nopripre_avg`.`60_CA`) / sum(`plsd`.`vp_ls_air_base_188_189_nopripre_avg`.`60_64`)),4) AS `60AIR`,round(sum(`plsd`.`vp_ls_air_base_188_189_nopripre_avg`.`65_69`),0) AS `65yrs`,sum(`plsd`.`vp_ls_air_base_188_189_nopripre_avg`.`65_CA`) AS `65ca`,round((sum(`plsd`.`vp_ls_air_base_188_189_nopripre_avg`.`65_CA`) / sum(`plsd`.`vp_ls_air_base_188_189_nopripre_avg`.`65_69`)),4) AS `65AIR`,round(sum(`plsd`.`vp_ls_air_base_188_189_nopripre_avg`.`70_74`),0) AS `70yrs`,sum(`plsd`.`vp_ls_air_base_188_189_nopripre_avg`.`70_CA`) AS `70ca`,round((sum(`plsd`.`vp_ls_air_base_188_189_nopripre_avg`.`70_CA`) / sum(`plsd`.`vp_ls_air_base_188_189_nopripre_avg`.`70_74`)),4) AS `70AIR` from `plsd`.`vp_ls_air_base_188_189_nopripre_avg` where ((`plsd`.`vp_ls_air_base_188_189_nopripre_avg`.`GENE` like '%PMS2%') and (`plsd`.`vp_ls_air_base_188_189_nopripre_avg`.`SEX` like '%M%'));

CREATE ALGORITHM=UNDEFINED DEFINER=`root`@`localhost` SQL SECURITY DEFINER VIEW `plsd`.`vp_ls_air_188_mlh1_f_avg` AS select 'vp_ls_air_base_188_F_avg' AS `SOURCE`,'MLH1_F_avg' AS `CLAUSE`,round(sum(`plsd`.`vp_ls_air_base_188_avg`.`25_29`),0) AS `25yrs`,sum(`plsd`.`vp_ls_air_base_188_avg`.`25_CA`) AS `25ca`,round((sum(`plsd`.`vp_ls_air_base_188_avg`.`25_CA`) / sum(`plsd`.`vp_ls_air_base_188_avg`.`25_29`)),4) AS `25AIR`,round(sum(`plsd`.`vp_ls_air_base_188_avg`.`30_34`),0) AS `30yrs`,sum(`plsd`.`vp_ls_air_base_188_avg`.`30_CA`) AS `30ca`,round((sum(`plsd`.`vp_ls_air_base_188_avg`.`30_CA`) / sum(`plsd`.`vp_ls_air_base_188_avg`.`30_34`)),4) AS `30AIR`,round(sum(`plsd`.`vp_ls_air_base_188_avg`.`35_39`),0) AS `35yrs`,sum(`plsd`.`vp_ls_air_base_188_avg`.`35_CA`) AS `35ca`,round((sum(`plsd`.`vp_ls_air_base_188_avg`.`35_CA`) / sum(`plsd`.`vp_ls_air_base_188_avg`.`35_39`)),4) AS `35AIR`,round(sum(`plsd`.`vp_ls_air_base_188_avg`.`40_44`),0) AS `40yrs`,sum(`plsd`.`vp_ls_air_base_188_avg`.`40_CA`) AS `40ca`,round((sum(`plsd`.`vp_ls_air_base_188_avg`.`40_CA`) / sum(`plsd`.`vp_ls_air_base_188_avg`.`40_44`)),4) AS `40AIR`,round(sum(`plsd`.`vp_ls_air_base_188_avg`.`45_49`),0) AS `45yrs`,sum(`plsd`.`vp_ls_air_base_188_avg`.`45_CA`) AS `45ca`,round((sum(`plsd`.`vp_ls_air_base_188_avg`.`45_CA`) / sum(`plsd`.`vp_ls_air_base_188_avg`.`45_49`)),4) AS `45AIR`,round(sum(`plsd`.`vp_ls_air_base_188_avg`.`50_54`),0) AS `50yrs`,sum(`plsd`.`vp_ls_air_base_188_avg`.`50_CA`) AS `50ca`,round((sum(`plsd`.`vp_ls_air_base_188_avg`.`50_CA`) / sum(`plsd`.`vp_ls_air_base_188_avg`.`50_54`)),4) AS `50AIR`,round(sum(`plsd`.`vp_ls_air_base_188_avg`.`55_59`),0) AS `55yrs`,sum(`plsd`.`vp_ls_air_base_188_avg`.`55_CA`) AS `55ca`,round((sum(`plsd`.`vp_ls_air_base_188_avg`.`55_CA`) / sum(`plsd`.`vp_ls_air_base_188_avg`.`55_59`)),4) AS `55AIR`,round(sum(`plsd`.`vp_ls_air_base_188_avg`.`60_64`),0) AS `60yrs`,sum(`plsd`.`vp_ls_air_base_188_avg`.`60_CA`) AS `60ca`,round((sum(`plsd`.`vp_ls_air_base_188_avg`.`60_CA`) / sum(`plsd`.`vp_ls_air_base_188_avg`.`60_64`)),4) AS `60AIR`,round(sum(`plsd`.`vp_ls_air_base_188_avg`.`65_69`),0) AS `65yrs`,sum(`plsd`.`vp_ls_air_base_188_avg`.`65_CA`) AS `65ca`,round((sum(`plsd`.`vp_ls_air_base_188_avg`.`65_CA`) / sum(`plsd`.`vp_ls_air_base_188_avg`.`65_69`)),4) AS `65AIR`,round(sum(`plsd`.`vp_ls_air_base_188_avg`.`70_74`),0) AS `70yrs`,sum(`plsd`.`vp_ls_air_base_188_avg`.`70_CA`) AS `70ca`,round((sum(`plsd`.`vp_ls_air_base_188_avg`.`70_CA`) / sum(`plsd`.`vp_ls_air_base_188_avg`.`70_74`)),4) AS `70AIR` from `plsd`.`vp_ls_air_base_188_avg` where ((`plsd`.`vp_ls_air_base_188_avg`.`GENE` like '%MLH1%') and (`plsd`.`vp_ls_air_base_188_avg`.`SEX` like '%F%'));

CREATE ALGORITHM=UNDEFINED DEFINER=`root`@`localhost` SQL SECURITY DEFINER VIEW `plsd`.`vp_ls_air_188_mlh1_m_avg` AS select 'vp_ls_air_base_188_M_avg' AS `SOURCE`,'MLH1_M_avg' AS `CLAUSE`,round(sum(`plsd`.`vp_ls_air_base_188_avg`.`25_29`),0) AS `25yrs`,sum(`plsd`.`vp_ls_air_base_188_avg`.`25_CA`) AS `25ca`,round((sum(`plsd`.`vp_ls_air_base_188_avg`.`25_CA`) / sum(`plsd`.`vp_ls_air_base_188_avg`.`25_29`)),4) AS `25AIR`,round(sum(`plsd`.`vp_ls_air_base_188_avg`.`30_34`),0) AS `30yrs`,sum(`plsd`.`vp_ls_air_base_188_avg`.`30_CA`) AS `30ca`,round((sum(`plsd`.`vp_ls_air_base_188_avg`.`30_CA`) / sum(`plsd`.`vp_ls_air_base_188_avg`.`30_34`)),4) AS `30AIR`,round(sum(`plsd`.`vp_ls_air_base_188_avg`.`35_39`),0) AS `35yrs`,sum(`plsd`.`vp_ls_air_base_188_avg`.`35_CA`) AS `35ca`,round((sum(`plsd`.`vp_ls_air_base_188_avg`.`35_CA`) / sum(`plsd`.`vp_ls_air_base_188_avg`.`35_39`)),4) AS `35AIR`,round(sum(`plsd`.`vp_ls_air_base_188_avg`.`40_44`),0) AS `40yrs`,sum(`plsd`.`vp_ls_air_base_188_avg`.`40_CA`) AS `40ca`,round((sum(`plsd`.`vp_ls_air_base_188_avg`.`40_CA`) / sum(`plsd`.`vp_ls_air_base_188_avg`.`40_44`)),4) AS `40AIR`,round(sum(`plsd`.`vp_ls_air_base_188_avg`.`45_49`),0) AS `45yrs`,sum(`plsd`.`vp_ls_air_base_188_avg`.`45_CA`) AS `45ca`,round((sum(`plsd`.`vp_ls_air_base_188_avg`.`45_CA`) / sum(`plsd`.`vp_ls_air_base_188_avg`.`45_49`)),4) AS `45AIR`,round(sum(`plsd`.`vp_ls_air_base_188_avg`.`50_54`),0) AS `50yrs`,sum(`plsd`.`vp_ls_air_base_188_avg`.`50_CA`) AS `50ca`,round((sum(`plsd`.`vp_ls_air_base_188_avg`.`50_CA`) / sum(`plsd`.`vp_ls_air_base_188_avg`.`50_54`)),4) AS `50AIR`,round(sum(`plsd`.`vp_ls_air_base_188_avg`.`55_59`),0) AS `55yrs`,sum(`plsd`.`vp_ls_air_base_188_avg`.`55_CA`) AS `55ca`,round((sum(`plsd`.`vp_ls_air_base_188_avg`.`55_CA`) / sum(`plsd`.`vp_ls_air_base_188_avg`.`55_59`)),4) AS `55AIR`,round(sum(`plsd`.`vp_ls_air_base_188_avg`.`60_64`),0) AS `60yrs`,sum(`plsd`.`vp_ls_air_base_188_avg`.`60_CA`) AS `60ca`,round((sum(`plsd`.`vp_ls_air_base_188_avg`.`60_CA`) / sum(`plsd`.`vp_ls_air_base_188_avg`.`60_64`)),4) AS `60AIR`,round(sum(`plsd`.`vp_ls_air_base_188_avg`.`65_69`),0) AS `65yrs`,sum(`plsd`.`vp_ls_air_base_188_avg`.`65_CA`) AS `65ca`,round((sum(`plsd`.`vp_ls_air_base_188_avg`.`65_CA`) / sum(`plsd`.`vp_ls_air_base_188_avg`.`65_69`)),4) AS `65AIR`,round(sum(`plsd`.`vp_ls_air_base_188_avg`.`70_74`),0) AS `70yrs`,sum(`plsd`.`vp_ls_air_base_188_avg`.`70_CA`) AS `70ca`,round((sum(`plsd`.`vp_ls_air_base_188_avg`.`70_CA`) / sum(`plsd`.`vp_ls_air_base_188_avg`.`70_74`)),4) AS `70AIR` from `plsd`.`vp_ls_air_base_188_avg` where ((`plsd`.`vp_ls_air_base_188_avg`.`GENE` like '%MLH1%') and (`plsd`.`vp_ls_air_base_188_avg`.`SEX` like '%M%'));

CREATE ALGORITHM=UNDEFINED DEFINER=`root`@`localhost` SQL SECURITY DEFINER VIEW `plsd`.`vp_ls_air_188_msh2_f_avg` AS select 'vp_ls_air_base_188_F_avg' AS `SOURCE`,'MSH2_F_avg' AS `CLAUSE`,round(sum(`plsd`.`vp_ls_air_base_188_avg`.`25_29`),0) AS `25yrs`,sum(`plsd`.`vp_ls_air_base_188_avg`.`25_CA`) AS `25ca`,round((sum(`plsd`.`vp_ls_air_base_188_avg`.`25_CA`) / sum(`plsd`.`vp_ls_air_base_188_avg`.`25_29`)),4) AS `25AIR`,round(sum(`plsd`.`vp_ls_air_base_188_avg`.`30_34`),0) AS `30yrs`,sum(`plsd`.`vp_ls_air_base_188_avg`.`30_CA`) AS `30ca`,round((sum(`plsd`.`vp_ls_air_base_188_avg`.`30_CA`) / sum(`plsd`.`vp_ls_air_base_188_avg`.`30_34`)),4) AS `30AIR`,round(sum(`plsd`.`vp_ls_air_base_188_avg`.`35_39`),0) AS `35yrs`,sum(`plsd`.`vp_ls_air_base_188_avg`.`35_CA`) AS `35ca`,round((sum(`plsd`.`vp_ls_air_base_188_avg`.`35_CA`) / sum(`plsd`.`vp_ls_air_base_188_avg`.`35_39`)),4) AS `35AIR`,round(sum(`plsd`.`vp_ls_air_base_188_avg`.`40_44`),0) AS `40yrs`,sum(`plsd`.`vp_ls_air_base_188_avg`.`40_CA`) AS `40ca`,round((sum(`plsd`.`vp_ls_air_base_188_avg`.`40_CA`) / sum(`plsd`.`vp_ls_air_base_188_avg`.`40_44`)),4) AS `40AIR`,round(sum(`plsd`.`vp_ls_air_base_188_avg`.`45_49`),0) AS `45yrs`,sum(`plsd`.`vp_ls_air_base_188_avg`.`45_CA`) AS `45ca`,round((sum(`plsd`.`vp_ls_air_base_188_avg`.`45_CA`) / sum(`plsd`.`vp_ls_air_base_188_avg`.`45_49`)),4) AS `45AIR`,round(sum(`plsd`.`vp_ls_air_base_188_avg`.`50_54`),0) AS `50yrs`,sum(`plsd`.`vp_ls_air_base_188_avg`.`50_CA`) AS `50ca`,round((sum(`plsd`.`vp_ls_air_base_188_avg`.`50_CA`) / sum(`plsd`.`vp_ls_air_base_188_avg`.`50_54`)),4) AS `50AIR`,round(sum(`plsd`.`vp_ls_air_base_188_avg`.`55_59`),0) AS `55yrs`,sum(`plsd`.`vp_ls_air_base_188_avg`.`55_CA`) AS `55ca`,round((sum(`plsd`.`vp_ls_air_base_188_avg`.`55_CA`) / sum(`plsd`.`vp_ls_air_base_188_avg`.`55_59`)),4) AS `55AIR`,round(sum(`plsd`.`vp_ls_air_base_188_avg`.`60_64`),0) AS `60yrs`,sum(`plsd`.`vp_ls_air_base_188_avg`.`60_CA`) AS `60ca`,round((sum(`plsd`.`vp_ls_air_base_188_avg`.`60_CA`) / sum(`plsd`.`vp_ls_air_base_188_avg`.`60_64`)),4) AS `60AIR`,round(sum(`plsd`.`vp_ls_air_base_188_avg`.`65_69`),0) AS `65yrs`,sum(`plsd`.`vp_ls_air_base_188_avg`.`65_CA`) AS `65ca`,round((sum(`plsd`.`vp_ls_air_base_188_avg`.`65_CA`) / sum(`plsd`.`vp_ls_air_base_188_avg`.`65_69`)),4) AS `65AIR`,round(sum(`plsd`.`vp_ls_air_base_188_avg`.`70_74`),0) AS `70yrs`,sum(`plsd`.`vp_ls_air_base_188_avg`.`70_CA`) AS `70ca`,round((sum(`plsd`.`vp_ls_air_base_188_avg`.`70_CA`) / sum(`plsd`.`vp_ls_air_base_188_avg`.`70_74`)),4) AS `70AIR` from `plsd`.`vp_ls_air_base_188_avg` where ((`plsd`.`vp_ls_air_base_188_avg`.`GENE` like '%MSH2%') and (`plsd`.`vp_ls_air_base_188_avg`.`SEX` like '%F%'));

CREATE ALGORITHM=UNDEFINED DEFINER=`root`@`localhost` SQL SECURITY DEFINER VIEW `plsd`.`vp_ls_air_188_msh2_m_avg` AS select 'vp_ls_air_base_188_M_avg' AS `SOURCE`,'MSH2_M_avg' AS `CLAUSE`,round(sum(`plsd`.`vp_ls_air_base_188_avg`.`25_29`),0) AS `25yrs`,sum(`plsd`.`vp_ls_air_base_188_avg`.`25_CA`) AS `25ca`,round((sum(`plsd`.`vp_ls_air_base_188_avg`.`25_CA`) / sum(`plsd`.`vp_ls_air_base_188_avg`.`25_29`)),4) AS `25AIR`,round(sum(`plsd`.`vp_ls_air_base_188_avg`.`30_34`),0) AS `30yrs`,sum(`plsd`.`vp_ls_air_base_188_avg`.`30_CA`) AS `30ca`,round((sum(`plsd`.`vp_ls_air_base_188_avg`.`30_CA`) / sum(`plsd`.`vp_ls_air_base_188_avg`.`30_34`)),4) AS `30AIR`,round(sum(`plsd`.`vp_ls_air_base_188_avg`.`35_39`),0) AS `35yrs`,sum(`plsd`.`vp_ls_air_base_188_avg`.`35_CA`) AS `35ca`,round((sum(`plsd`.`vp_ls_air_base_188_avg`.`35_CA`) / sum(`plsd`.`vp_ls_air_base_188_avg`.`35_39`)),4) AS `35AIR`,round(sum(`plsd`.`vp_ls_air_base_188_avg`.`40_44`),0) AS `40yrs`,sum(`plsd`.`vp_ls_air_base_188_avg`.`40_CA`) AS `40ca`,round((sum(`plsd`.`vp_ls_air_base_188_avg`.`40_CA`) / sum(`plsd`.`vp_ls_air_base_188_avg`.`40_44`)),4) AS `40AIR`,round(sum(`plsd`.`vp_ls_air_base_188_avg`.`45_49`),0) AS `45yrs`,sum(`plsd`.`vp_ls_air_base_188_avg`.`45_CA`) AS `45ca`,round((sum(`plsd`.`vp_ls_air_base_188_avg`.`45_CA`) / sum(`plsd`.`vp_ls_air_base_188_avg`.`45_49`)),4) AS `45AIR`,round(sum(`plsd`.`vp_ls_air_base_188_avg`.`50_54`),0) AS `50yrs`,sum(`plsd`.`vp_ls_air_base_188_avg`.`50_CA`) AS `50ca`,round((sum(`plsd`.`vp_ls_air_base_188_avg`.`50_CA`) / sum(`plsd`.`vp_ls_air_base_188_avg`.`50_54`)),4) AS `50AIR`,round(sum(`plsd`.`vp_ls_air_base_188_avg`.`55_59`),0) AS `55yrs`,sum(`plsd`.`vp_ls_air_base_188_avg`.`55_CA`) AS `55ca`,round((sum(`plsd`.`vp_ls_air_base_188_avg`.`55_CA`) / sum(`plsd`.`vp_ls_air_base_188_avg`.`55_59`)),4) AS `55AIR`,round(sum(`plsd`.`vp_ls_air_base_188_avg`.`60_64`),0) AS `60yrs`,sum(`plsd`.`vp_ls_air_base_188_avg`.`60_CA`) AS `60ca`,round((sum(`plsd`.`vp_ls_air_base_188_avg`.`60_CA`) / sum(`plsd`.`vp_ls_air_base_188_avg`.`60_64`)),4) AS `60AIR`,round(sum(`plsd`.`vp_ls_air_base_188_avg`.`65_69`),0) AS `65yrs`,sum(`plsd`.`vp_ls_air_base_188_avg`.`65_CA`) AS `65ca`,round((sum(`plsd`.`vp_ls_air_base_188_avg`.`65_CA`) / sum(`plsd`.`vp_ls_air_base_188_avg`.`65_69`)),4) AS `65AIR`,round(sum(`plsd`.`vp_ls_air_base_188_avg`.`70_74`),0) AS `70yrs`,sum(`plsd`.`vp_ls_air_base_188_avg`.`70_CA`) AS `70ca`,round((sum(`plsd`.`vp_ls_air_base_188_avg`.`70_CA`) / sum(`plsd`.`vp_ls_air_base_188_avg`.`70_74`)),4) AS `70AIR` from `plsd`.`vp_ls_air_base_188_avg` where ((`plsd`.`vp_ls_air_base_188_avg`.`GENE` like '%MSH2%') and (`plsd`.`vp_ls_air_base_188_avg`.`SEX` like '%M%'));

CREATE ALGORITHM=UNDEFINED DEFINER=`root`@`localhost` SQL SECURITY DEFINER VIEW `plsd`.`vp_ls_air_188_msh6_f_avg` AS select 'vp_ls_air_base_188_F_avg' AS `SOURCE`,'MSH6_F_avg' AS `CLAUSE`,round(sum(`plsd`.`vp_ls_air_base_188_avg`.`25_29`),0) AS `25yrs`,sum(`plsd`.`vp_ls_air_base_188_avg`.`25_CA`) AS `25ca`,round((sum(`plsd`.`vp_ls_air_base_188_avg`.`25_CA`) / sum(`plsd`.`vp_ls_air_base_188_avg`.`25_29`)),4) AS `25AIR`,round(sum(`plsd`.`vp_ls_air_base_188_avg`.`30_34`),0) AS `30yrs`,sum(`plsd`.`vp_ls_air_base_188_avg`.`30_CA`) AS `30ca`,round((sum(`plsd`.`vp_ls_air_base_188_avg`.`30_CA`) / sum(`plsd`.`vp_ls_air_base_188_avg`.`30_34`)),4) AS `30AIR`,round(sum(`plsd`.`vp_ls_air_base_188_avg`.`35_39`),0) AS `35yrs`,sum(`plsd`.`vp_ls_air_base_188_avg`.`35_CA`) AS `35ca`,round((sum(`plsd`.`vp_ls_air_base_188_avg`.`35_CA`) / sum(`plsd`.`vp_ls_air_base_188_avg`.`35_39`)),4) AS `35AIR`,round(sum(`plsd`.`vp_ls_air_base_188_avg`.`40_44`),0) AS `40yrs`,sum(`plsd`.`vp_ls_air_base_188_avg`.`40_CA`) AS `40ca`,round((sum(`plsd`.`vp_ls_air_base_188_avg`.`40_CA`) / sum(`plsd`.`vp_ls_air_base_188_avg`.`40_44`)),4) AS `40AIR`,round(sum(`plsd`.`vp_ls_air_base_188_avg`.`45_49`),0) AS `45yrs`,sum(`plsd`.`vp_ls_air_base_188_avg`.`45_CA`) AS `45ca`,round((sum(`plsd`.`vp_ls_air_base_188_avg`.`45_CA`) / sum(`plsd`.`vp_ls_air_base_188_avg`.`45_49`)),4) AS `45AIR`,round(sum(`plsd`.`vp_ls_air_base_188_avg`.`50_54`),0) AS `50yrs`,sum(`plsd`.`vp_ls_air_base_188_avg`.`50_CA`) AS `50ca`,round((sum(`plsd`.`vp_ls_air_base_188_avg`.`50_CA`) / sum(`plsd`.`vp_ls_air_base_188_avg`.`50_54`)),4) AS `50AIR`,round(sum(`plsd`.`vp_ls_air_base_188_avg`.`55_59`),0) AS `55yrs`,sum(`plsd`.`vp_ls_air_base_188_avg`.`55_CA`) AS `55ca`,round((sum(`plsd`.`vp_ls_air_base_188_avg`.`55_CA`) / sum(`plsd`.`vp_ls_air_base_188_avg`.`55_59`)),4) AS `55AIR`,round(sum(`plsd`.`vp_ls_air_base_188_avg`.`60_64`),0) AS `60yrs`,sum(`plsd`.`vp_ls_air_base_188_avg`.`60_CA`) AS `60ca`,round((sum(`plsd`.`vp_ls_air_base_188_avg`.`60_CA`) / sum(`plsd`.`vp_ls_air_base_188_avg`.`60_64`)),4) AS `60AIR`,round(sum(`plsd`.`vp_ls_air_base_188_avg`.`65_69`),0) AS `65yrs`,sum(`plsd`.`vp_ls_air_base_188_avg`.`65_CA`) AS `65ca`,round((sum(`plsd`.`vp_ls_air_base_188_avg`.`65_CA`) / sum(`plsd`.`vp_ls_air_base_188_avg`.`65_69`)),4) AS `65AIR`,round(sum(`plsd`.`vp_ls_air_base_188_avg`.`70_74`),0) AS `70yrs`,sum(`plsd`.`vp_ls_air_base_188_avg`.`70_CA`) AS `70ca`,round((sum(`plsd`.`vp_ls_air_base_188_avg`.`70_CA`) / sum(`plsd`.`vp_ls_air_base_188_avg`.`70_74`)),4) AS `70AIR` from `plsd`.`vp_ls_air_base_188_avg` where ((`plsd`.`vp_ls_air_base_188_avg`.`GENE` like '%MSH6%') and (`plsd`.`vp_ls_air_base_188_avg`.`SEX` like '%F%'));

CREATE ALGORITHM=UNDEFINED DEFINER=`root`@`localhost` SQL SECURITY DEFINER VIEW `plsd`.`vp_ls_air_188_msh6_m_avg` AS select 'vp_ls_air_base_188_M_avg' AS `SOURCE`,'MSH6_M_avg' AS `CLAUSE`,round(sum(`plsd`.`vp_ls_air_base_188_avg`.`25_29`),0) AS `25yrs`,sum(`plsd`.`vp_ls_air_base_188_avg`.`25_CA`) AS `25ca`,round((sum(`plsd`.`vp_ls_air_base_188_avg`.`25_CA`) / sum(`plsd`.`vp_ls_air_base_188_avg`.`25_29`)),4) AS `25AIR`,round(sum(`plsd`.`vp_ls_air_base_188_avg`.`30_34`),0) AS `30yrs`,sum(`plsd`.`vp_ls_air_base_188_avg`.`30_CA`) AS `30ca`,round((sum(`plsd`.`vp_ls_air_base_188_avg`.`30_CA`) / sum(`plsd`.`vp_ls_air_base_188_avg`.`30_34`)),4) AS `30AIR`,round(sum(`plsd`.`vp_ls_air_base_188_avg`.`35_39`),0) AS `35yrs`,sum(`plsd`.`vp_ls_air_base_188_avg`.`35_CA`) AS `35ca`,round((sum(`plsd`.`vp_ls_air_base_188_avg`.`35_CA`) / sum(`plsd`.`vp_ls_air_base_188_avg`.`35_39`)),4) AS `35AIR`,round(sum(`plsd`.`vp_ls_air_base_188_avg`.`40_44`),0) AS `40yrs`,sum(`plsd`.`vp_ls_air_base_188_avg`.`40_CA`) AS `40ca`,round((sum(`plsd`.`vp_ls_air_base_188_avg`.`40_CA`) / sum(`plsd`.`vp_ls_air_base_188_avg`.`40_44`)),4) AS `40AIR`,round(sum(`plsd`.`vp_ls_air_base_188_avg`.`45_49`),0) AS `45yrs`,sum(`plsd`.`vp_ls_air_base_188_avg`.`45_CA`) AS `45ca`,round((sum(`plsd`.`vp_ls_air_base_188_avg`.`45_CA`) / sum(`plsd`.`vp_ls_air_base_188_avg`.`45_49`)),4) AS `45AIR`,round(sum(`plsd`.`vp_ls_air_base_188_avg`.`50_54`),0) AS `50yrs`,sum(`plsd`.`vp_ls_air_base_188_avg`.`50_CA`) AS `50ca`,round((sum(`plsd`.`vp_ls_air_base_188_avg`.`50_CA`) / sum(`plsd`.`vp_ls_air_base_188_avg`.`50_54`)),4) AS `50AIR`,round(sum(`plsd`.`vp_ls_air_base_188_avg`.`55_59`),0) AS `55yrs`,sum(`plsd`.`vp_ls_air_base_188_avg`.`55_CA`) AS `55ca`,round((sum(`plsd`.`vp_ls_air_base_188_avg`.`55_CA`) / sum(`plsd`.`vp_ls_air_base_188_avg`.`55_59`)),4) AS `55AIR`,round(sum(`plsd`.`vp_ls_air_base_188_avg`.`60_64`),0) AS `60yrs`,sum(`plsd`.`vp_ls_air_base_188_avg`.`60_CA`) AS `60ca`,round((sum(`plsd`.`vp_ls_air_base_188_avg`.`60_CA`) / sum(`plsd`.`vp_ls_air_base_188_avg`.`60_64`)),4) AS `60AIR`,round(sum(`plsd`.`vp_ls_air_base_188_avg`.`65_69`),0) AS `65yrs`,sum(`plsd`.`vp_ls_air_base_188_avg`.`65_CA`) AS `65ca`,round((sum(`plsd`.`vp_ls_air_base_188_avg`.`65_CA`) / sum(`plsd`.`vp_ls_air_base_188_avg`.`65_69`)),4) AS `65AIR`,round(sum(`plsd`.`vp_ls_air_base_188_avg`.`70_74`),0) AS `70yrs`,sum(`plsd`.`vp_ls_air_base_188_avg`.`70_CA`) AS `70ca`,round((sum(`plsd`.`vp_ls_air_base_188_avg`.`70_CA`) / sum(`plsd`.`vp_ls_air_base_188_avg`.`70_74`)),4) AS `70AIR` from `plsd`.`vp_ls_air_base_188_avg` where ((`plsd`.`vp_ls_air_base_188_avg`.`GENE` like '%MSH6%') and (`plsd`.`vp_ls_air_base_188_avg`.`SEX` like '%M%'));

CREATE ALGORITHM=UNDEFINED DEFINER=`root`@`localhost` SQL SECURITY DEFINER VIEW `plsd`.`vp_ls_air_188_pms2_f_avg` AS select 'vp_ls_air_base_188_F_avg' AS `SOURCE`,'PMS2_F_avg' AS `CLAUSE`,round(sum(`plsd`.`vp_ls_air_base_188_avg`.`25_29`),0) AS `25yrs`,sum(`plsd`.`vp_ls_air_base_188_avg`.`25_CA`) AS `25ca`,round((sum(`plsd`.`vp_ls_air_base_188_avg`.`25_CA`) / sum(`plsd`.`vp_ls_air_base_188_avg`.`25_29`)),4) AS `25AIR`,round(sum(`plsd`.`vp_ls_air_base_188_avg`.`30_34`),0) AS `30yrs`,sum(`plsd`.`vp_ls_air_base_188_avg`.`30_CA`) AS `30ca`,round((sum(`plsd`.`vp_ls_air_base_188_avg`.`30_CA`) / sum(`plsd`.`vp_ls_air_base_188_avg`.`30_34`)),4) AS `30AIR`,round(sum(`plsd`.`vp_ls_air_base_188_avg`.`35_39`),0) AS `35yrs`,sum(`plsd`.`vp_ls_air_base_188_avg`.`35_CA`) AS `35ca`,round((sum(`plsd`.`vp_ls_air_base_188_avg`.`35_CA`) / sum(`plsd`.`vp_ls_air_base_188_avg`.`35_39`)),4) AS `35AIR`,round(sum(`plsd`.`vp_ls_air_base_188_avg`.`40_44`),0) AS `40yrs`,sum(`plsd`.`vp_ls_air_base_188_avg`.`40_CA`) AS `40ca`,round((sum(`plsd`.`vp_ls_air_base_188_avg`.`40_CA`) / sum(`plsd`.`vp_ls_air_base_188_avg`.`40_44`)),4) AS `40AIR`,round(sum(`plsd`.`vp_ls_air_base_188_avg`.`45_49`),0) AS `45yrs`,sum(`plsd`.`vp_ls_air_base_188_avg`.`45_CA`) AS `45ca`,round((sum(`plsd`.`vp_ls_air_base_188_avg`.`45_CA`) / sum(`plsd`.`vp_ls_air_base_188_avg`.`45_49`)),4) AS `45AIR`,round(sum(`plsd`.`vp_ls_air_base_188_avg`.`50_54`),0) AS `50yrs`,sum(`plsd`.`vp_ls_air_base_188_avg`.`50_CA`) AS `50ca`,round((sum(`plsd`.`vp_ls_air_base_188_avg`.`50_CA`) / sum(`plsd`.`vp_ls_air_base_188_avg`.`50_54`)),4) AS `50AIR`,round(sum(`plsd`.`vp_ls_air_base_188_avg`.`55_59`),0) AS `55yrs`,sum(`plsd`.`vp_ls_air_base_188_avg`.`55_CA`) AS `55ca`,round((sum(`plsd`.`vp_ls_air_base_188_avg`.`55_CA`) / sum(`plsd`.`vp_ls_air_base_188_avg`.`55_59`)),4) AS `55AIR`,round(sum(`plsd`.`vp_ls_air_base_188_avg`.`60_64`),0) AS `60yrs`,sum(`plsd`.`vp_ls_air_base_188_avg`.`60_CA`) AS `60ca`,round((sum(`plsd`.`vp_ls_air_base_188_avg`.`60_CA`) / sum(`plsd`.`vp_ls_air_base_188_avg`.`60_64`)),4) AS `60AIR`,round(sum(`plsd`.`vp_ls_air_base_188_avg`.`65_69`),0) AS `65yrs`,sum(`plsd`.`vp_ls_air_base_188_avg`.`65_CA`) AS `65ca`,round((sum(`plsd`.`vp_ls_air_base_188_avg`.`65_CA`) / sum(`plsd`.`vp_ls_air_base_188_avg`.`65_69`)),4) AS `65AIR`,round(sum(`plsd`.`vp_ls_air_base_188_avg`.`70_74`),0) AS `70yrs`,sum(`plsd`.`vp_ls_air_base_188_avg`.`70_CA`) AS `70ca`,round((sum(`plsd`.`vp_ls_air_base_188_avg`.`70_CA`) / sum(`plsd`.`vp_ls_air_base_188_avg`.`70_74`)),4) AS `70AIR` from `plsd`.`vp_ls_air_base_188_avg` where ((`plsd`.`vp_ls_air_base_188_avg`.`GENE` like '%PMS2%') and (`plsd`.`vp_ls_air_base_188_avg`.`SEX` like '%F%'));

CREATE ALGORITHM=UNDEFINED DEFINER=`root`@`localhost` SQL SECURITY DEFINER VIEW `plsd`.`vp_ls_air_188_pms2_m_avg` AS select 'vp_ls_air_base_188_M_avg' AS `SOURCE`,'PMS2_M_avg' AS `CLAUSE`,round(sum(`plsd`.`vp_ls_air_base_188_avg`.`25_29`),0) AS `25yrs`,sum(`plsd`.`vp_ls_air_base_188_avg`.`25_CA`) AS `25ca`,round((sum(`plsd`.`vp_ls_air_base_188_avg`.`25_CA`) / sum(`plsd`.`vp_ls_air_base_188_avg`.`25_29`)),4) AS `25AIR`,round(sum(`plsd`.`vp_ls_air_base_188_avg`.`30_34`),0) AS `30yrs`,sum(`plsd`.`vp_ls_air_base_188_avg`.`30_CA`) AS `30ca`,round((sum(`plsd`.`vp_ls_air_base_188_avg`.`30_CA`) / sum(`plsd`.`vp_ls_air_base_188_avg`.`30_34`)),4) AS `30AIR`,round(sum(`plsd`.`vp_ls_air_base_188_avg`.`35_39`),0) AS `35yrs`,sum(`plsd`.`vp_ls_air_base_188_avg`.`35_CA`) AS `35ca`,round((sum(`plsd`.`vp_ls_air_base_188_avg`.`35_CA`) / sum(`plsd`.`vp_ls_air_base_188_avg`.`35_39`)),4) AS `35AIR`,round(sum(`plsd`.`vp_ls_air_base_188_avg`.`40_44`),0) AS `40yrs`,sum(`plsd`.`vp_ls_air_base_188_avg`.`40_CA`) AS `40ca`,round((sum(`plsd`.`vp_ls_air_base_188_avg`.`40_CA`) / sum(`plsd`.`vp_ls_air_base_188_avg`.`40_44`)),4) AS `40AIR`,round(sum(`plsd`.`vp_ls_air_base_188_avg`.`45_49`),0) AS `45yrs`,sum(`plsd`.`vp_ls_air_base_188_avg`.`45_CA`) AS `45ca`,round((sum(`plsd`.`vp_ls_air_base_188_avg`.`45_CA`) / sum(`plsd`.`vp_ls_air_base_188_avg`.`45_49`)),4) AS `45AIR`,round(sum(`plsd`.`vp_ls_air_base_188_avg`.`50_54`),0) AS `50yrs`,sum(`plsd`.`vp_ls_air_base_188_avg`.`50_CA`) AS `50ca`,round((sum(`plsd`.`vp_ls_air_base_188_avg`.`50_CA`) / sum(`plsd`.`vp_ls_air_base_188_avg`.`50_54`)),4) AS `50AIR`,round(sum(`plsd`.`vp_ls_air_base_188_avg`.`55_59`),0) AS `55yrs`,sum(`plsd`.`vp_ls_air_base_188_avg`.`55_CA`) AS `55ca`,round((sum(`plsd`.`vp_ls_air_base_188_avg`.`55_CA`) / sum(`plsd`.`vp_ls_air_base_188_avg`.`55_59`)),4) AS `55AIR`,round(sum(`plsd`.`vp_ls_air_base_188_avg`.`60_64`),0) AS `60yrs`,sum(`plsd`.`vp_ls_air_base_188_avg`.`60_CA`) AS `60ca`,round((sum(`plsd`.`vp_ls_air_base_188_avg`.`60_CA`) / sum(`plsd`.`vp_ls_air_base_188_avg`.`60_64`)),4) AS `60AIR`,round(sum(`plsd`.`vp_ls_air_base_188_avg`.`65_69`),0) AS `65yrs`,sum(`plsd`.`vp_ls_air_base_188_avg`.`65_CA`) AS `65ca`,round((sum(`plsd`.`vp_ls_air_base_188_avg`.`65_CA`) / sum(`plsd`.`vp_ls_air_base_188_avg`.`65_69`)),4) AS `65AIR`,round(sum(`plsd`.`vp_ls_air_base_188_avg`.`70_74`),0) AS `70yrs`,sum(`plsd`.`vp_ls_air_base_188_avg`.`70_CA`) AS `70ca`,round((sum(`plsd`.`vp_ls_air_base_188_avg`.`70_CA`) / sum(`plsd`.`vp_ls_air_base_188_avg`.`70_74`)),4) AS `70AIR` from `plsd`.`vp_ls_air_base_188_avg` where ((`plsd`.`vp_ls_air_base_188_avg`.`GENE` like '%PMS2%') and (`plsd`.`vp_ls_air_base_188_avg`.`SEX` like '%M%'));

CREATE ALGORITHM=UNDEFINED DEFINER=`root`@`localhost` SQL SECURITY DEFINER VIEW `plsd`.`vp_ls_air_189_mlh1_f_avg` AS select 'vp_ls_air_base_189_F_avg' AS `SOURCE`,'MLH1_F_avg' AS `CLAUSE`,round(sum(`plsd`.`vp_ls_air_base_189_avg`.`25_29`),0) AS `25yrs`,sum(`plsd`.`vp_ls_air_base_189_avg`.`25_CA`) AS `25ca`,round((sum(`plsd`.`vp_ls_air_base_189_avg`.`25_CA`) / sum(`plsd`.`vp_ls_air_base_189_avg`.`25_29`)),4) AS `25AIR`,round(sum(`plsd`.`vp_ls_air_base_189_avg`.`30_34`),0) AS `30yrs`,sum(`plsd`.`vp_ls_air_base_189_avg`.`30_CA`) AS `30ca`,round((sum(`plsd`.`vp_ls_air_base_189_avg`.`30_CA`) / sum(`plsd`.`vp_ls_air_base_189_avg`.`30_34`)),4) AS `30AIR`,round(sum(`plsd`.`vp_ls_air_base_189_avg`.`35_39`),0) AS `35yrs`,sum(`plsd`.`vp_ls_air_base_189_avg`.`35_CA`) AS `35ca`,round((sum(`plsd`.`vp_ls_air_base_189_avg`.`35_CA`) / sum(`plsd`.`vp_ls_air_base_189_avg`.`35_39`)),4) AS `35AIR`,round(sum(`plsd`.`vp_ls_air_base_189_avg`.`40_44`),0) AS `40yrs`,sum(`plsd`.`vp_ls_air_base_189_avg`.`40_CA`) AS `40ca`,round((sum(`plsd`.`vp_ls_air_base_189_avg`.`40_CA`) / sum(`plsd`.`vp_ls_air_base_189_avg`.`40_44`)),4) AS `40AIR`,round(sum(`plsd`.`vp_ls_air_base_189_avg`.`45_49`),0) AS `45yrs`,sum(`plsd`.`vp_ls_air_base_189_avg`.`45_CA`) AS `45ca`,round((sum(`plsd`.`vp_ls_air_base_189_avg`.`45_CA`) / sum(`plsd`.`vp_ls_air_base_189_avg`.`45_49`)),4) AS `45AIR`,round(sum(`plsd`.`vp_ls_air_base_189_avg`.`50_54`),0) AS `50yrs`,sum(`plsd`.`vp_ls_air_base_189_avg`.`50_CA`) AS `50ca`,round((sum(`plsd`.`vp_ls_air_base_189_avg`.`50_CA`) / sum(`plsd`.`vp_ls_air_base_189_avg`.`50_54`)),4) AS `50AIR`,round(sum(`plsd`.`vp_ls_air_base_189_avg`.`55_59`),0) AS `55yrs`,sum(`plsd`.`vp_ls_air_base_189_avg`.`55_CA`) AS `55ca`,round((sum(`plsd`.`vp_ls_air_base_189_avg`.`55_CA`) / sum(`plsd`.`vp_ls_air_base_189_avg`.`55_59`)),4) AS `55AIR`,round(sum(`plsd`.`vp_ls_air_base_189_avg`.`60_64`),0) AS `60yrs`,sum(`plsd`.`vp_ls_air_base_189_avg`.`60_CA`) AS `60ca`,round((sum(`plsd`.`vp_ls_air_base_189_avg`.`60_CA`) / sum(`plsd`.`vp_ls_air_base_189_avg`.`60_64`)),4) AS `60AIR`,round(sum(`plsd`.`vp_ls_air_base_189_avg`.`65_69`),0) AS `65yrs`,sum(`plsd`.`vp_ls_air_base_189_avg`.`65_CA`) AS `65ca`,round((sum(`plsd`.`vp_ls_air_base_189_avg`.`65_CA`) / sum(`plsd`.`vp_ls_air_base_189_avg`.`65_69`)),4) AS `65AIR`,round(sum(`plsd`.`vp_ls_air_base_189_avg`.`70_74`),0) AS `70yrs`,sum(`plsd`.`vp_ls_air_base_189_avg`.`70_CA`) AS `70ca`,round((sum(`plsd`.`vp_ls_air_base_189_avg`.`70_CA`) / sum(`plsd`.`vp_ls_air_base_189_avg`.`70_74`)),4) AS `70AIR` from `plsd`.`vp_ls_air_base_189_avg` where ((`plsd`.`vp_ls_air_base_189_avg`.`GENE` like '%MLH1%') and (`plsd`.`vp_ls_air_base_189_avg`.`SEX` like '%F%'));

CREATE ALGORITHM=UNDEFINED DEFINER=`root`@`localhost` SQL SECURITY DEFINER VIEW `plsd`.`vp_ls_air_189_mlh1_m_avg` AS select 'vp_ls_air_base_189_M_avg' AS `SOURCE`,'MLH1_M_avg' AS `CLAUSE`,round(sum(`plsd`.`vp_ls_air_base_189_avg`.`25_29`),0) AS `25yrs`,sum(`plsd`.`vp_ls_air_base_189_avg`.`25_CA`) AS `25ca`,round((sum(`plsd`.`vp_ls_air_base_189_avg`.`25_CA`) / sum(`plsd`.`vp_ls_air_base_189_avg`.`25_29`)),4) AS `25AIR`,round(sum(`plsd`.`vp_ls_air_base_189_avg`.`30_34`),0) AS `30yrs`,sum(`plsd`.`vp_ls_air_base_189_avg`.`30_CA`) AS `30ca`,round((sum(`plsd`.`vp_ls_air_base_189_avg`.`30_CA`) / sum(`plsd`.`vp_ls_air_base_189_avg`.`30_34`)),4) AS `30AIR`,round(sum(`plsd`.`vp_ls_air_base_189_avg`.`35_39`),0) AS `35yrs`,sum(`plsd`.`vp_ls_air_base_189_avg`.`35_CA`) AS `35ca`,round((sum(`plsd`.`vp_ls_air_base_189_avg`.`35_CA`) / sum(`plsd`.`vp_ls_air_base_189_avg`.`35_39`)),4) AS `35AIR`,round(sum(`plsd`.`vp_ls_air_base_189_avg`.`40_44`),0) AS `40yrs`,sum(`plsd`.`vp_ls_air_base_189_avg`.`40_CA`) AS `40ca`,round((sum(`plsd`.`vp_ls_air_base_189_avg`.`40_CA`) / sum(`plsd`.`vp_ls_air_base_189_avg`.`40_44`)),4) AS `40AIR`,round(sum(`plsd`.`vp_ls_air_base_189_avg`.`45_49`),0) AS `45yrs`,sum(`plsd`.`vp_ls_air_base_189_avg`.`45_CA`) AS `45ca`,round((sum(`plsd`.`vp_ls_air_base_189_avg`.`45_CA`) / sum(`plsd`.`vp_ls_air_base_189_avg`.`45_49`)),4) AS `45AIR`,round(sum(`plsd`.`vp_ls_air_base_189_avg`.`50_54`),0) AS `50yrs`,sum(`plsd`.`vp_ls_air_base_189_avg`.`50_CA`) AS `50ca`,round((sum(`plsd`.`vp_ls_air_base_189_avg`.`50_CA`) / sum(`plsd`.`vp_ls_air_base_189_avg`.`50_54`)),4) AS `50AIR`,round(sum(`plsd`.`vp_ls_air_base_189_avg`.`55_59`),0) AS `55yrs`,sum(`plsd`.`vp_ls_air_base_189_avg`.`55_CA`) AS `55ca`,round((sum(`plsd`.`vp_ls_air_base_189_avg`.`55_CA`) / sum(`plsd`.`vp_ls_air_base_189_avg`.`55_59`)),4) AS `55AIR`,round(sum(`plsd`.`vp_ls_air_base_189_avg`.`60_64`),0) AS `60yrs`,sum(`plsd`.`vp_ls_air_base_189_avg`.`60_CA`) AS `60ca`,round((sum(`plsd`.`vp_ls_air_base_189_avg`.`60_CA`) / sum(`plsd`.`vp_ls_air_base_189_avg`.`60_64`)),4) AS `60AIR`,round(sum(`plsd`.`vp_ls_air_base_189_avg`.`65_69`),0) AS `65yrs`,sum(`plsd`.`vp_ls_air_base_189_avg`.`65_CA`) AS `65ca`,round((sum(`plsd`.`vp_ls_air_base_189_avg`.`65_CA`) / sum(`plsd`.`vp_ls_air_base_189_avg`.`65_69`)),4) AS `65AIR`,round(sum(`plsd`.`vp_ls_air_base_189_avg`.`70_74`),0) AS `70yrs`,sum(`plsd`.`vp_ls_air_base_189_avg`.`70_CA`) AS `70ca`,round((sum(`plsd`.`vp_ls_air_base_189_avg`.`70_CA`) / sum(`plsd`.`vp_ls_air_base_189_avg`.`70_74`)),4) AS `70AIR` from `plsd`.`vp_ls_air_base_189_avg` where ((`plsd`.`vp_ls_air_base_189_avg`.`GENE` like '%MLH1%') and (`plsd`.`vp_ls_air_base_189_avg`.`SEX` like '%M%'));

CREATE ALGORITHM=UNDEFINED DEFINER=`root`@`localhost` SQL SECURITY DEFINER VIEW `plsd`.`vp_ls_air_189_msh2_f_avg` AS select 'vp_ls_air_base_189_F_avg' AS `SOURCE`,'MSH2_F_avg' AS `CLAUSE`,round(sum(`plsd`.`vp_ls_air_base_189_avg`.`25_29`),0) AS `25yrs`,sum(`plsd`.`vp_ls_air_base_189_avg`.`25_CA`) AS `25ca`,round((sum(`plsd`.`vp_ls_air_base_189_avg`.`25_CA`) / sum(`plsd`.`vp_ls_air_base_189_avg`.`25_29`)),4) AS `25AIR`,round(sum(`plsd`.`vp_ls_air_base_189_avg`.`30_34`),0) AS `30yrs`,sum(`plsd`.`vp_ls_air_base_189_avg`.`30_CA`) AS `30ca`,round((sum(`plsd`.`vp_ls_air_base_189_avg`.`30_CA`) / sum(`plsd`.`vp_ls_air_base_189_avg`.`30_34`)),4) AS `30AIR`,round(sum(`plsd`.`vp_ls_air_base_189_avg`.`35_39`),0) AS `35yrs`,sum(`plsd`.`vp_ls_air_base_189_avg`.`35_CA`) AS `35ca`,round((sum(`plsd`.`vp_ls_air_base_189_avg`.`35_CA`) / sum(`plsd`.`vp_ls_air_base_189_avg`.`35_39`)),4) AS `35AIR`,round(sum(`plsd`.`vp_ls_air_base_189_avg`.`40_44`),0) AS `40yrs`,sum(`plsd`.`vp_ls_air_base_189_avg`.`40_CA`) AS `40ca`,round((sum(`plsd`.`vp_ls_air_base_189_avg`.`40_CA`) / sum(`plsd`.`vp_ls_air_base_189_avg`.`40_44`)),4) AS `40AIR`,round(sum(`plsd`.`vp_ls_air_base_189_avg`.`45_49`),0) AS `45yrs`,sum(`plsd`.`vp_ls_air_base_189_avg`.`45_CA`) AS `45ca`,round((sum(`plsd`.`vp_ls_air_base_189_avg`.`45_CA`) / sum(`plsd`.`vp_ls_air_base_189_avg`.`45_49`)),4) AS `45AIR`,round(sum(`plsd`.`vp_ls_air_base_189_avg`.`50_54`),0) AS `50yrs`,sum(`plsd`.`vp_ls_air_base_189_avg`.`50_CA`) AS `50ca`,round((sum(`plsd`.`vp_ls_air_base_189_avg`.`50_CA`) / sum(`plsd`.`vp_ls_air_base_189_avg`.`50_54`)),4) AS `50AIR`,round(sum(`plsd`.`vp_ls_air_base_189_avg`.`55_59`),0) AS `55yrs`,sum(`plsd`.`vp_ls_air_base_189_avg`.`55_CA`) AS `55ca`,round((sum(`plsd`.`vp_ls_air_base_189_avg`.`55_CA`) / sum(`plsd`.`vp_ls_air_base_189_avg`.`55_59`)),4) AS `55AIR`,round(sum(`plsd`.`vp_ls_air_base_189_avg`.`60_64`),0) AS `60yrs`,sum(`plsd`.`vp_ls_air_base_189_avg`.`60_CA`) AS `60ca`,round((sum(`plsd`.`vp_ls_air_base_189_avg`.`60_CA`) / sum(`plsd`.`vp_ls_air_base_189_avg`.`60_64`)),4) AS `60AIR`,round(sum(`plsd`.`vp_ls_air_base_189_avg`.`65_69`),0) AS `65yrs`,sum(`plsd`.`vp_ls_air_base_189_avg`.`65_CA`) AS `65ca`,round((sum(`plsd`.`vp_ls_air_base_189_avg`.`65_CA`) / sum(`plsd`.`vp_ls_air_base_189_avg`.`65_69`)),4) AS `65AIR`,round(sum(`plsd`.`vp_ls_air_base_189_avg`.`70_74`),0) AS `70yrs`,sum(`plsd`.`vp_ls_air_base_189_avg`.`70_CA`) AS `70ca`,round((sum(`plsd`.`vp_ls_air_base_189_avg`.`70_CA`) / sum(`plsd`.`vp_ls_air_base_189_avg`.`70_74`)),4) AS `70AIR` from `plsd`.`vp_ls_air_base_189_avg` where ((`plsd`.`vp_ls_air_base_189_avg`.`GENE` like '%MSH2%') and (`plsd`.`vp_ls_air_base_189_avg`.`SEX` like '%F%'));
[truncated: 278,797 more chars]
