# Supplementary material for: The Prospective Lynch Syndrome Database: background, design, main results and complete MySQL code
Source: Hered Cancer Clin Pract. 2022 Nov 21;20:37. doi: 10.1186/s13053-022-00243-z (PMC9677689; doi:10.1186/s13053-022-00243-z)
Supplement: Supplementary file 1 — Additional file 1. [file 13053_2022_243_MOESM1_ESM.zip › Test_cases.xls]

## Sheet: tbl_a
CONTRIBUTOR	ptnid	YEAR_BIRTH	SEX	gene	MUT	AGEFIRST	AGELAST	AGEDEATH
471	471_1	1939	F	MSH2	942+3A>T	59	74
471	471_2	1937	F	MSH6	c.2731C>T	59	76
471	471_3	1936	F	MLH1	c.1896+1del	62	77

## Sheet: tbl_b
LSA_PTNID	ORGAN	ICD9	ICD10	AGECA	CAUSE_DEATH	SCRINT	MONTHS	DUKE	SURGERY
471_1	OVARY	183		55
471_1	KIDNEY / U	189		63
471_1	GASTRIC	151		69
471_2	COLON	153		37
471_2	ENDOMETRIE	182		59
471_2	COLON	153		61
471_3	ENDOMETRIE	182		49
471_3	RECTUM	154		67

## Sheet: tbl_d
lsa_ptnid	ORGAN	R_AGE	PROPH	R_ICD9
471_1	OVA	62		183

## Sheet: tbl_hgvs
GENE	MUT	CNT	HGVS	CLS	KOMMENTAR	TRUNC_MIS	MUT_TYPE
MSH2	942+3 A>T	1	c.942+3A>T	5			ABERRANTSPLICING
MSH6	c.2731C>T	1	c.2731C>T	5		-	NONSENSE
MLH1	c.1896+1del	1	c.1896+1del	4			CANONICALSPLICING
